# Supplementary material for: Functional role of Tet-mediated RNA hydroxymethylcytosine in mouse ES cells and during differentiation
Source: Nat Commun. 2020 Oct 2;11:4956. doi: 10.1038/s41467-020-18729-6 (PMC7532169; doi:10.1038/s41467-020-18729-6)
Supplement: Supplementary file 5 — Supplementary Data 1 [file 41467_2020_18729_MOESM5_ESM.xlsx]

## Sheet: 5hmC enriched transcripts (WT )
Chromosome	Start	End	Length	Fold change	abs_summit	RefSeq ID	GeneSymbol	Position in transcript	Pluripotency related
chr1	4725819	4726019	200	7.87537	4725919	NA	NA	NA	-
chr1	11281248	11281448	200	7.33462	11281348	NM_029525	Prex2	intron	-
chr1	11281248	11281448	200	7.33462	11281348	NM_001033636	Prex2	intron	-
chr1	11966568	11966768	200	8.90451	11966668	NA	NA	NA	-
chr1	13531901	13532101	200	4.46118	13532001	NA	NA	NA	-
chr1	15801458	15801658	200	8.46217	15801558	NM_009352	Terf1	intron	-
chr1	15828129	15828329	200	11.064	15828229	NM_009352	Terf1	intron	-
chr1	23513481	23513681	200	8.43334	23513581	NA	NA	NA	-
chr1	24773658	24773858	200	8.46217	24773758	NM_026719	Lmbrd1	intron	-
chr1	27686737	27686937	200	8.5904	27686837	NA	NA	NA	-
chr1	28982688	28982888	200	2.73739	28982788	NA	NA	NA	-
chr1	30860715	30860915	200	8.33577	30860815	NM_001081080	Phf3	CDS	-
chr1	32641671	32641871	200	2.9233	32641771	NM_133235	Khdrbs2	intron	-
chr1	33094825	33095025	200	4.67343	33094925	NA	NA	NA	-
chr1	34247717	34247917	200	3.41151	34247817	NM_001276764	Dst	CDS	Yes
chr1	34247717	34247917	200	3.41151	34247817	NM_133833	Dst	intron	Yes
chr1	34247717	34247917	200	3.41151	34247817	NM_134448	Dst	CDS	Yes
chr1	34248407	34248607	200	4.73754	34248507	NM_001276764	Dst	CDS	Yes
chr1	34248407	34248607	200	4.73754	34248507	NM_133833	Dst	intron	Yes
chr1	34248407	34248607	200	4.73754	34248507	NM_134448	Dst	CDS	Yes
chr1	34248538	34248738	200	4.2952	34248638	NM_001276764	Dst	CDS	Yes
chr1	34248538	34248738	200	4.2952	34248638	NM_133833	Dst	intron	Yes
chr1	34248538	34248738	200	4.2952	34248638	NM_134448	Dst	CDS	Yes
chr1	34255470	34255670	200	4.09262	34255570	NM_001276764	Dst	CDS	Yes
chr1	34255470	34255670	200	4.09262	34255570	NM_133833	Dst	CDS	Yes
chr1	34255470	34255670	200	4.09262	34255570	NM_134448	Dst	CDS	Yes
chr1	34256129	34256329	200	4.14775	34256229	NM_001276764	Dst	CDS	Yes
chr1	34256129	34256329	200	4.14775	34256229	NM_133833	Dst	CDS	Yes
chr1	34256129	34256329	200	4.14775	34256229	NM_134448	Dst	CDS	Yes
chr1	34256285	34256485	200	6.7052	34256385	NM_001276764	Dst	CDS	Yes
chr1	34256285	34256485	200	6.7052	34256385	NM_133833	Dst	CDS	Yes
chr1	34256285	34256485	200	6.7052	34256385	NM_134448	Dst	CDS	Yes
chr1	34257779	34257979	200	3.03099	34257879	NM_001276764	Dst	CDS	Yes
chr1	34257779	34257979	200	3.03099	34257879	NM_133833	Dst	CDS	Yes
chr1	34257779	34257979	200	3.03099	34257879	NM_134448	Dst	CDS	Yes
chr1	34257870	34258070	200	5.70594	34257970	NM_001276764	Dst	CDS	Yes
chr1	34257870	34258070	200	5.70594	34257970	NM_133833	Dst	CDS	Yes
chr1	34257870	34258070	200	5.70594	34257970	NM_134448	Dst	CDS	Yes
chr1	35979427	35979627	200	8.21515	35979527	NA	NA	NA	-
chr1	37491203	37491403	200	6.40154	37491303	NM_026123	Unc50	intron	-
chr1	38054986	38055186	200	4.37213	38055086	NM_198303	Eif5b	5UTR	-
chr1	38076005	38076205	200	9.79478	38076105	NM_198303	Eif5b	CDS	-
chr1	38076189	38076389	200	6.13361	38076289	NM_198303	Eif5b	CDS	-
chr1	38078456	38078656	200	4.72793	38078556	NM_198303	Eif5b	CDS	-
chr1	38078898	38079098	200	5.84401	38078998	NM_198303	Eif5b	intron	-
chr1	38079104	38079304	200	5.61951	38079204	NM_198303	Eif5b	intron	-
chr1	38092905	38093105	200	6.5005	38093005	NM_198303	Eif5b	CDS	-
chr1	38973356	38973556	200	12.0009	38973456	NA	NA	NA	-
chr1	39239927	39240127	200	10.2315	39240027	NA	NA	NA	-
chr1	39860228	39860428	200	18.759	39860328	NA	NA	NA	-
chr1	40081948	40082148	200	15.982	40082048	NM_008696	Map4k4	3UTR	-
chr1	40081948	40082148	200	15.982	40082048	NM_001252200	Map4k4	3UTR	-
chr1	40081948	40082148	200	15.982	40082048	NM_001252201	Map4k4	3UTR	-
chr1	40081948	40082148	200	15.982	40082048	NM_001252202	Map4k4	3UTR	-
chr1	40082242	40082442	200	10.0649	40082342	NM_008696	Map4k4	3UTR	-
chr1	40082242	40082442	200	10.0649	40082342	NM_001252200	Map4k4	3UTR	-
chr1	40082242	40082442	200	10.0649	40082342	NM_001252201	Map4k4	3UTR	-
chr1	40082242	40082442	200	10.0649	40082342	NM_001252202	Map4k4	3UTR	-
chr1	41437928	41438128	200	5.11577	41438028	NA	NA	NA	-
chr1	42941348	42941548	200	7.33462	42941448	NM_023514	Mrps9	intron	-
chr1	44253948	44254148	200	2.62446	44254048	NA	NA	NA	-
chr1	63268724	63268924	200	7.24415	63268824	NA	NA	NA	-
chr1	63325715	63325915	200	12.5559	63325815	NM_001267872	Zdbf2	intron	-
chr1	63325715	63325915	200	12.5559	63325815	NM_028673	Zdbf2	intron	-
chr1	63337389	63337589	200	4.48108	63337489	NM_001267872	Zdbf2	intron	-
chr1	63337389	63337589	200	4.48108	63337489	NM_028673	Zdbf2	intron	-
chr1	63528954	63529154	200	4.78659	63529054	NM_011780	Adam23	intron	-
chr1	63528954	63529154	200	4.78659	63529054	NM_001177600	Adam23	intron	-
chr1	63563801	63564001	200	9.31802	63563901	NM_011780	Adam23	intron	-
chr1	63563801	63564001	200	9.31802	63563901	NM_001177600	Adam23	intron	-
chr1	63608711	63608911	200	12.2752	63608811	NM_011780	Adam23	intron	-
chr1	63608711	63608911	200	12.2752	63608811	NM_001177600	Adam23	intron	-
chr1	63608951	63609151	200	7.13514	63609051	NM_011780	Adam23	intron	-
chr1	63608951	63609151	200	7.13514	63609051	NM_001177600	Adam23	intron	-
chr1	75347984	75348184	200	3.43536	75348084	NA	NA	NA	-
chr1	77464727	77464927	200	10.2076	77464827	NM_007936	Epha4	intron	Yes
chr1	82836638	82836838	200	17.0191	82836738	NM_010472	Agfg1	intron	-
chr1	84274360	84274560	200	4.98356	84274460	NM_001003948	Pid1	intron	-
chr1	84730026	84730226	200	7.02364	84730126	NM_133975	Trip12	intron	-
chr1	84835504	84835704	200	3.8446	84835604	NM_133975	Trip12	intron	-
chr1	84835855	84836055	200	2.02626	84835955	NA	NA	NA	-
chr1	85080915	85081115	200	6.6928	85081015	NA	NA	NA	-
chr1	88247225	88247425	200	5.44638	88247325	NM_010880	Ncl	intron	Yes
chr1	88253144	88253344	200	2.8189	88253244	NM_010880	Ncl	CDS	Yes
chr1	88253550	88253750	200	2.65573	88253650	NM_010880	Ncl	CDS	Yes
chr1	88255214	88255414	200	8.97357	88255314	NM_010880	Ncl	intron	Yes
chr1	88800207	88800407	200	10.985	88800307	NM_153530	Dis3l2	intron	Yes
chr1	88800207	88800407	200	10.985	88800307	NM_001172157	Dis3l2	intron	Yes
chr1	89275440	89275640	200	5.20456	89275540	NM_146112	Gigyf2	intron	-
chr1	89275440	89275640	200	5.20456	89275540	NM_001110212	Gigyf2	intron	-
chr1	89275588	89275788	200	3.73874	89275688	NM_146112	Gigyf2	intron	-
chr1	89275588	89275788	200	3.73874	89275688	NM_001110212	Gigyf2	intron	-
chr1	91400026	91400226	200	6.82103	91400126	NM_178119	Agap1	intron	-
chr1	91400026	91400226	200	6.82103	91400126	NM_001037136	Agap1	intron	-
chr1	91407686	91407886	200	14.6502	91407786	NM_178119	Agap1	intron	-
chr1	91407686	91407886	200	14.6502	91407786	NM_001037136	Agap1	intron	-
chr1	91575186	91575386	200	10.4903	91575286	NM_178119	Agap1	intron	-
chr1	91575186	91575386	200	10.4903	91575286	NM_001037136	Agap1	intron	-
chr1	91575186	91575386	200	10.4903	91575286	NR_015540	4933400F21Rik	3UTR	-
chr1	93397640	93397840	200	6.88514	93397740	NM_028718	Traf3ip1	CDS	-
chr1	96905829	96906029	200	3.93479	96905929	NA	NA	NA	-
chr1	99674830	99675030	200	7.70571	99674930	NM_026250	Gin1	intron	-
chr1	103178820	103179020	200	8.13795	103178920	NA	NA	NA	-
chr1	104126763	104126963	200	5.72798	104126863	NA	NA	NA	-
chr1	104381146	104381346	200	5.72798	104381246	NA	NA	NA	-
chr1	107440380	107440580	200	6.25045	107440480	NM_013784	Pign	intron	-
chr1	115828731	115828931	200	8.43334	115828831	NA	NA	NA	-
chr1	116024119	116024319	200	10.5479	116024219	NA	NA	NA	-
chr1	116645517	116645717	200	7.10631	116645617	NA	NA	NA	-
chr1	120531647	120531847	200	19.5207	120531747	NM_023755	Tfcp2l1	intron	Yes
chr1	120754826	120755026	200	13.8633	120754926	NM_001081125	Gli2	intron	-
chr1	120943759	120943959	200	19.5207	120943859	NM_001081125	Gli2	intron	-
chr1	124129371	124129571	200	5.72798	124129471	NA	NA	NA	-
chr1	125933864	125934064	200	5.32733	125933964	NM_199021	Dpp10	intron	-
chr1	126227086	126227286	200	3.5618	126227186	NA	NA	NA	-
chr1	127583833	127584033	200	7.70571	127583933	NM_027677	Gpr39	intron	-
chr1	129516245	129516445	200	4.80165	129516345	NM_028135	Tmem163	intron	-
chr1	134087287	134087487	200	6.32056	134087387	NA	NA	NA	-
chr1	134087490	134087690	200	7.33462	134087590	NA	NA	NA	-
chr1	134357323	134357523	200	8.65277	134357423	NM_172516	Dstyk	intron	Yes
chr1	134387671	134387871	200	10.3348	134387771	NM_172517	Rbbp5	intron	Yes
chr1	134921573	134921773	200	12.6584	134921673	NM_008575	Mdm4	intron	Yes
chr1	135506483	135506683	200	5.93634	135506583	NM_009227	Snrpe	intron	Yes
chr1	136667616	136667816	200	7.33462	136667716	NM_001081307	Ppp1r12b	intron	-
chr1	143689849	143690049	200	4.92343	143689949	NA	NA	NA	-
chr1	152271839	152272039	200	4.00991	152271939	NM_133780	Tpr	CDS	Yes
chr1	152272670	152272870	200	7.70571	152272770	NM_133780	Tpr	CDS	Yes
chr1	152272835	152273035	200	3.5618	152272935	NM_133780	Tpr	intron	Yes
chr1	152286213	152286413	200	6.22163	152286313	NM_133780	Tpr	CDS	Yes
chr1	152287068	152287268	200	3.97414	152287168	NM_133780	Tpr	intron	Yes
chr1	152287242	152287442	200	6.06457	152287342	NM_133780	Tpr	intron	Yes
chr1	153210302	153210502	200	8.16217	153210402	NM_054102	Ivns1abp	CDS	-
chr1	153210302	153210502	200	8.16217	153210402	NM_001039512	Ivns1abp	CDS	-
chr1	154709532	154709732	200	4.46118	154709632	NM_001160256	Smg7	intron	-
chr1	154709532	154709732	200	4.46118	154709632	NM_001160257	Smg7	intron	-
chr1	154709532	154709732	200	4.46118	154709632	NM_001005507	Smg7	intron	-
chr1	154749099	154749299	200	5.32092	154749199	NM_001160256	Smg7	intron	-
chr1	154749099	154749299	200	5.32092	154749199	NM_001005507	Smg7	intron	-
chr1	155755666	155755866	200	6.67749	155755766	NM_008131	Glul	3UTR	-
chr1	155756047	155756247	200	10.4697	155756147	NM_008131	Glul	3UTR	-
chr1	155756355	155756555	200	17.0515	155756455	NM_008131	Glul	3UTR	-
chr1	157020028	157020228	200	7.18509	157020128	NM_021433	Stx6	intron	-
chr1	157020344	157020544	200	8.75899	157020444	NM_021433	Stx6	intron	-
chr1	157020717	157020917	200	5.90856	157020817	NM_021433	Stx6	intron	-
chr1	157022164	157022364	200	9.54593	157022264	NM_021433	Stx6	intron	-
chr1	158488971	158489171	200	5.09655	158489071	NM_009595	Abl2	5UTR	-
chr1	158488971	158489171	200	5.09655	158489071	NM_001136104	Abl2	5UTR	-
chr1	164264330	164264530	200	3.85285	164264430	NM_001038619	Dnm3	intron	-
chr1	164264330	164264530	200	3.85285	164264430	NM_172646	Dnm3	intron	-
chr1	164640506	164640706	200	2.70365	164640606	NM_001081290	Prrc2c	CDS	-
chr1	167543295	167543495	200	4.82425	167543395	NM_001083897	Mpzl1	intron	-
chr1	167543295	167543495	200	4.82425	167543395	NM_001001880	Mpzl1	intron	-
chr1	168008225	168008425	200	7.57748	168008325	NA	NA	NA	-
chr1	170895939	170896139	200	3.42883	170896039	NA	NA	NA	-
chr1	173338396	173338596	200	16.0369	173338496	NM_001005508	Arhgap30	CDS	Yes
chr1	174186624	174186824	200	3.37334	174186724	NM_013734	Atp1a4	intron	-
chr1	174326847	174327047	200	2.95856	174326947	NA	NA	NA	-
chr1	176550472	176550672	200	6.00045	176550572	NM_019445	Fmn2	intron	-
chr1	176724527	176724727	200	8.94127	176724627	NM_019445	Fmn2	intron	-
chr1	178156790	178156990	200	9.34685	178156890	NM_176916	Pld5	intron	-
chr1	178243380	178243580	200	4.09262	178243480	NA	NA	NA	-
chr1	179704582	179704782	200	16.0373	179704682	NM_007422	Adss	intron	-
chr1	180260281	180260481	200	3.22752	180260381	NM_016805	Hnrnpu	CDS	Yes
chr1	180260695	180260895	200	3.03228	180260795	NM_016805	Hnrnpu	CDS	Yes
chr1	180267294	180267494	200	1.59041	180267394	NM_016805	Hnrnpu	CDS	Yes
chr1	181085882	181086082	200	4.63453	181085982	NM_027188	Smyd3	intron	-
chr1	181228343	181228543	200	6.82103	181228443	NM_027188	Smyd3	intron	-
chr1	181303739	181303939	200	7.55358	181303839	NM_027188	Smyd3	intron	-
chr1	181891652	181891852	200	15.1001	181891752	NM_001033285	Cdc42bpa	intron	-
chr1	183836264	183836464	200	5.61951	183836364	NM_001083121	Enah	intron	-
chr1	183836264	183836464	200	5.61951	183836364	NM_008680	Enah	intron	-
chr1	183836264	183836464	200	5.61951	183836364	NM_001083120	Enah	intron	-
chr1	183836264	183836464	200	5.61951	183836364	NM_010135	Enah	intron	-
chr1	183858506	183858706	200	5.21273	183858606	NM_001083121	Enah	intron	-
chr1	183858506	183858706	200	5.21273	183858606	NM_008680	Enah	intron	-
chr1	183858506	183858706	200	5.21273	183858606	NM_001083120	Enah	intron	-
chr1	183858506	183858706	200	5.21273	183858606	NM_010135	Enah	intron	-
chr1	190812454	190812654	200	11.5586	190812554	NM_172650	Kctd3	intron	-
chr1	190812686	190812886	200	11.4749	190812786	NM_172650	Kctd3	intron	-
chr10	5728991	5729191	200	11.5586	5729091	NM_007956	Esr1	intron	-
chr10	5989755	5989955	200	4.87401	5989855	NM_031185	Akap12	CDS	-
chr10	5992485	5992685	200	5.97143	5992585	NM_031185	Akap12	CDS	-
chr10	5992958	5993158	200	2.31425	5993058	NM_031185	Akap12	CDS	-
chr10	6281214	6281414	200	8.94127	6281314	NM_001170785	Mthfd1l	intron	-
chr10	6281214	6281414	200	8.94127	6281314	NM_172308	Mthfd1l	intron	-
chr10	6281214	6281414	200	8.94127	6281314	NM_001170786	Mthfd1l	intron	-
chr10	8968009	8968209	200	4.00991	8968109	NA	NA	NA	-
chr10	12951950	12952150	200	6.52613	12952050	NM_001195096	Phactr2	intron	Yes
chr10	12951950	12952150	200	6.52613	12952050	NM_001195066	Phactr2	intron	Yes
chr10	12951950	12952150	200	6.52613	12952050	NM_001195065	Phactr2	intron	Yes
chr10	12951950	12952150	200	6.52613	12952050	NM_001033257	Phactr2	intron	Yes
chr10	15090896	15091096	200	4.44649	15090996	NA	NA	NA	-
chr10	20045022	20045222	200	5.03244	20045122	NM_153787	Bclaf1	CDS	-
chr10	20045022	20045222	200	5.03244	20045122	NM_001025392	Bclaf1	CDS	-
chr10	20045022	20045222	200	5.03244	20045122	NM_001025393	Bclaf1	CDS	-
chr10	20059472	20059672	200	3.6816	20059572	NM_153787	Bclaf1	CDS	-
chr10	20059472	20059672	200	3.6816	20059572	NM_001025392	Bclaf1	CDS	-
chr10	20059472	20059672	200	3.6816	20059572	NM_001025393	Bclaf1	CDS	-
chr10	24544270	24544470	200	4.78883	24544370	NM_134005	Enpp3	intron	-
chr10	24573220	24573420	200	4.04305	24573320	NA	NA	NA	-
chr10	24643721	24643921	200	8.21217	24643821	NM_007482	Arg1	intron	-
chr10	27837277	27837477	200	7.02364	27837377	NM_008983	Ptprk	intron	-
chr10	27837512	27837712	200	16.0369	27837612	NM_008983	Ptprk	intron	-
chr10	29427556	29427756	200	6.25045	29427656	NA	NA	NA	-
chr10	33795202	33795402	200	6.03892	33795302	NM_001162937	Trappc3l	intron	-
chr10	34002183	34002383	200	3.25666	34002283	NM_009433	Tspyl1	CDS	-
chr10	36718179	36718379	200	5.86199	36718279	NM_008229	Hdac2	CDS	Yes
chr10	40069200	40069400	200	16.0493	40069300	NM_001168304	Cdk19	5UTR	Yes
chr10	40069200	40069400	200	16.0493	40069300	NM_198164	Cdk19	5UTR	Yes
chr10	42312520	42312720	200	3.64985	42312620	NA	NA	NA	-
chr10	42534839	42535039	200	3.3464	42534939	NM_153055	Sec63	CDS	-
chr10	42534961	42535161	200	4.03874	42535061	NM_153055	Sec63	intron	-
chr10	43232144	43232344	200	27.1301	43232244	NM_199028	Bend3	3UTR	-
chr10	52088861	52089061	200	9.43017	52088961	NM_001199272	Gopc	intron	-
chr10	52088861	52089061	200	9.43017	52088961	NM_053187	Gopc	intron	-
chr10	53414029	53414229	200	4.46118	53414129	NM_001081428	Fam184a	intron	-
chr10	60609917	60610117	200	6.37402	60610017	NM_009163	Sgpl1	intron	-
chr10	62061121	62061321	200	5.37285	62061221	NM_019553	Ddx21	CDS	Yes
chr10	62213672	62213872	200	5.15424	62213772	NM_026201	Ccar1	intron	-
chr10	62214463	62214663	200	4.14134	62214563	NM_026201	Ccar1	CDS	-
chr10	62215888	62216088	200	3.54595	62215988	NM_026201	Ccar1	CDS	-
chr10	62219218	62219418	200	11.1162	62219318	NM_026201	Ccar1	CDS	-
chr10	62226081	62226281	200	6.25045	62226181	NM_026201	Ccar1	intron	-
chr10	62319679	62319879	200	2.76517	62319779	NM_001253857	Tet1	intron	Yes
chr10	62319679	62319879	200	2.76517	62319779	NM_027384	Tet1	intron	Yes
chr10	63836855	63837055	200	5.36577	63836955	NM_177612	Ctnna3	intron	-
chr10	63836855	63837055	200	5.36577	63836955	NM_001164376	Ctnna3	intron	-
chr10	63836855	63837055	200	5.36577	63836955	NM_001164519	Ctnna3	intron	-
chr10	69829070	69829270	200	9.83538	69829170	NA	NA	NA	-
chr10	69871765	69871965	200	8.90451	69871865	NA	NA	NA	-
chr10	79620418	79620618	200	8.92163	79620518	NM_021565	Midn	3UTR	-
chr10	79620726	79620926	200	8.01982	79620826	NM_021565	Midn	3UTR	-
chr10	79861930	79862130	200	3.1589	79862030	NM_013595	Mbd3	5UTR	Yes
chr10	79973455	79973655	200	4.75676	79973555	NM_139226	Onecut3	intron	-
chr10	80290254	80290454	200	9.52175	80290354	NM_008753	Oaz1	intron	-
chr10	80290254	80290454	200	9.52175	80290354	NR_027656	Oaz1-ps	intron	-
chr10	80611032	80611232	200	4.63078	80611132	NM_010731	Zbtb7a	CDS	-
chr10	84638774	84638974	200	6.5313	84638874	NM_007771	Cry1	intron	-
chr10	84638967	84639167	200	11.3512	84639067	NM_007771	Cry1	intron	-
chr10	84969563	84969763	200	13.3172	84969663	NM_028709	Btbd11	intron	Yes
chr10	89019791	89019991	200	8.94127	89019891	NA	NA	NA	-
chr10	91055523	91055723	200	4.92343	91055623	NA	NA	NA	-
chr10	91332445	91332645	200	4.32725	91332545	NA	NA	NA	-
chr10	91931850	91932050	200	3.77433	91931950	NA	NA	NA	-
chr10	92071453	92071653	200	3.91568	92071553	NA	NA	NA	-
chr10	92071608	92071808	200	7.11592	92071708	NA	NA	NA	-
chr10	92709993	92710193	200	6.47766	92710093	NA	NA	NA	-
chr10	97020424	97020624	200	5.64144	97020524	NA	NA	NA	-
chr10	97020545	97020745	200	4.67343	97020645	NA	NA	NA	-
chr10	97874130	97874330	200	6.52613	97874230	NA	NA	NA	-
chr10	100028147	100028347	200	5.72798	100028247	NM_146009	Cep290	intron	-
chr10	100206888	100207088	200	3.75177	100206988	NA	NA	NA	-
chr10	102197599	102197799	200	4.88499	102197699	NA	NA	NA	-
chr10	105010907	105011107	200	11.7624	105011007	NM_177368	Tmtc2	5UTR	-
chr10	108731435	108731635	200	8.94127	108731535	NA	NA	NA	-
chr10	109871705	109871905	200	4.75676	109871805	NA	NA	NA	-
chr10	120142168	120142368	200	4.23108	120142268	NA	NA	NA	-
chr10	125100002	125100202	200	5.55811	125100102	NA	NA	NA	-
chr10	125380783	125380983	200	8.94127	125380883	NA	NA	NA	-
chr10	125655818	125656018	200	3.5618	125655918	NA	NA	NA	-
chr10	127748432	127748632	200	5.36577	127748532	NM_001252327	Pan2	intron	-
chr10	127748432	127748632	200	5.36577	127748532	NM_001252326	Pan2	intron	-
chr10	127748432	127748632	200	5.36577	127748532	NM_133992	Pan2	intron	-
chr10	127822597	127822797	200	5.36577	127822697	NM_172790	Ankrd52	intron	-
chr10	127822777	127822977	200	15.6494	127822877	NM_172790	Ankrd52	intron	-
chr11	3548508	3548708	200	7.24415	3548608	NR_002321	Tug1	intron	-
chr11	4970240	4970440	200	3.37334	4970340	NM_007968	Ewsr1	CDS	-
chr11	4970405	4970605	200	2.57712	4970505	NM_007968	Ewsr1	intron	-
chr11	8365798	8365998	200	9.79695	8365898	NM_001083587	Tns3	intron	-
chr11	9840290	9840490	200	4.21667	9840390	NA	NA	NA	-
chr11	11894337	11894537	200	9.79695	11894437	NM_001177629	Grb10	intron	-
chr11	11894337	11894537	200	9.79695	11894437	NM_010345	Grb10	intron	-
chr11	11894540	11894740	200	6.25045	11894640	NM_001177629	Grb10	intron	-
chr11	11894540	11894740	200	6.25045	11894640	NM_010345	Grb10	intron	-
chr11	12164365	12164565	200	7.02364	12164465	NM_172496	Cobl	intron	Yes
chr11	12230348	12230548	200	6.6928	12230448	NM_172496	Cobl	intron	Yes
chr11	12330863	12331063	200	10.2315	12330963	NM_172496	Cobl	intron	Yes
chr11	12351728	12351928	200	7.11592	12351828	NM_172496	Cobl	intron	Yes
chr11	15979273	15979473	200	4.23108	15979373	NA	NA	NA	-
chr11	16002644	16002844	200	4.32725	16002744	NA	NA	NA	-
chr11	17019268	17019468	200	5.72798	17019368	NA	NA	NA	-
chr11	21170805	21171005	200	8.13795	21170905	NM_139061	Vps54	intron	-
chr11	23264030	23264230	200	8.59793	23264130	NM_001190401	Usp34	CDS	-
chr11	23490800	23491000	200	4.94366	23490900	NM_027860	0610010F05Rik	intron	-
chr11	25130618	25130818	200	3.91568	25130718	NA	NA	NA	-
chr11	30266956	30267156	200	12.1546	30267056	NA	NA	NA	-
chr11	31269838	31270038	200	4.80036	31269938	NM_011491	Stc2	5UTR	-
chr11	33056716	33056916	200	3.29999	33056816	NM_008722	Npm1	intron	Yes
chr11	33056716	33056916	200	3.29999	33056816	NM_001252260	Npm1	intron	Yes
chr11	33056716	33056916	200	3.29999	33056816	NM_001252261	Npm1	intron	Yes
chr11	33187638	33187838	200	8.07112	33187738	NM_023146	Ranbp17	intron	Yes
chr11	33207462	33207662	200	8.90451	33207562	NM_023146	Ranbp17	intron	Yes
chr11	35708825	35709025	200	11.3512	35708925	NM_170779	Wwc1	intron	-
chr11	35782121	35782321	200	7.87537	35782221	NM_170779	Wwc1	intron	-
chr11	38856095	38856295	200	5.34655	38856195	NA	NA	NA	-
chr11	42834628	42834828	200	12.9579	42834728	NA	NA	NA	-
chr11	44749804	44750004	200	12.9579	44749904	NM_007897	Ebf1	intron	Yes
chr11	45514268	45514468	200	4.00991	45514368	NA	NA	NA	-
chr11	46265431	46265631	200	10.5479	46265531	NA	NA	NA	-
chr11	50060530	50060730	200	16.4268	50060630	NA	NA	NA	-
chr11	50109610	50109810	200	4.44649	50109710	NM_001110500	Canx	3UTR	-
chr11	50109610	50109810	200	4.44649	50109710	NM_007597	Canx	3UTR	-
chr11	50109610	50109810	200	4.44649	50109710	NM_001110499	Canx	3UTR	-
chr11	50109772	50109972	200	3.38487	50109872	NM_001110500	Canx	intron	-
chr11	50109772	50109972	200	3.38487	50109872	NM_007597	Canx	intron	-
chr11	50109772	50109972	200	3.38487	50109872	NM_001110499	Canx	intron	-
chr11	50110422	50110622	200	4.09262	50110522	NM_001110500	Canx	intron	-
chr11	50110422	50110622	200	4.09262	50110522	NM_007597	Canx	intron	-
chr11	50110422	50110622	200	4.09262	50110522	NM_001110499	Canx	intron	-
chr11	50110607	50110807	200	7.20763	50110707	NM_001110500	Canx	intron	-
chr11	50110607	50110807	200	7.20763	50110707	NM_007597	Canx	intron	-
chr11	50110607	50110807	200	7.20763	50110707	NM_001110499	Canx	intron	-
chr11	52945507	52945707	200	16.7302	52945607	NM_177059	Fstl4	intron	-
chr11	53076422	53076622	200	5.17988	53076522	NM_008300	Hspa4	intron	Yes
chr11	54298515	54298715	200	7.13514	54298615	NM_173753	Fnip1	intron	-
chr11	61701156	61701356	200	18.759	61701256	NM_019921	Akap10	intron	-
chr11	62196650	62196850	200	4.46186	62196750	NM_001252313	Ncor1	CDS	Yes
chr11	62196650	62196850	200	4.46186	62196750	NM_011308	Ncor1	CDS	Yes
chr11	62196814	62197014	200	5.05165	62196914	NM_001252313	Ncor1	intron	Yes
chr11	62196814	62197014	200	5.05165	62196914	NM_011308	Ncor1	intron	Yes
chr11	66822617	66822817	200	3.88491	66822717	NA	NA	NA	-
chr11	68203542	68203742	200	6.98762	68203642	NA	NA	NA	-
chr11	68273352	68273552	200	7.11592	68273452	NM_177320	Pik3r5	intron	-
chr11	68296499	68296699	200	3.01946	68296599	NM_177320	Pik3r5	intron	-
chr11	68563735	68563935	200	9.7446	68563835	NM_175260	Myh10	intron	-
chr11	68666399	68666599	200	3.31051	68666499	NM_023668	Ndel1	5UTR	-
chr11	69182658	69182858	200	3.44257	69182758	NM_146019	Chd3	CDS	-
chr11	69394179	69394379	200	14.4086	69394279	NM_011640	Trp53	intron	-
chr11	69394179	69394379	200	14.4086	69394279	NM_001127233	Trp53	intron	-
chr11	69494282	69494482	200	4.4399	69494382	NM_030702	Senp3	intron	-
chr11	69494282	69494482	200	4.4399	69494382	NM_001163571	Senp3	intron	-
chr11	69495193	69495393	200	5.91071	69495293	NM_030702	Senp3	5UTR	-
chr11	69495193	69495393	200	5.91071	69495293	NM_001163571	Senp3	intron	-
chr11	69548285	69548485	200	1.72584	69548385	NM_009089	Polr2a	CDS	-
chr11	69548720	69548920	200	2.06854	69548820	NM_009089	Polr2a	CDS	-
chr11	70207643	70207843	200	4.8773	70207743	NM_029231	Pelp1	CDS	-
chr11	71867884	71868084	200	5.77928	71867984	NM_001081641	Pitpnm3	intron	-
chr11	71867884	71868084	200	5.77928	71867984	NM_001024927	Pitpnm3	intron	-
chr11	74591164	74591364	200	4.76575	74591264	NM_026197	Mettl16	intron	-
chr11	75546505	75546705	200	4.53454	75546605	NM_009536	Ywhae	intron	-
chr11	75546622	75546822	200	7.48096	75546722	NM_009536	Ywhae	intron	-
chr11	75546934	75547134	200	4.26586	75547034	NM_009536	Ywhae	intron	-
chr11	76080639	76080839	200	6.5313	76080739	NM_008750	Nxn	intron	-
chr11	76859463	76859663	200	10.3406	76859563	NM_001012309	Ccdc55	CDS	-
chr11	77107785	77107985	200	3.54246	77107885	NM_177710	Ssh2	intron	-
chr11	78046069	78046269	200	2.9233	78046169	NM_009297	Supt6	intron	-
chr11	83318295	83318495	200	4.45373	83318395	NM_027427	Taf15	CDS	-
chr11	84323636	84323836	200	8.65277	84323736	NM_019816	Aatf	CDS	-
chr11	84683445	84683645	200	5.32092	84683545	NM_153144	Ggnbp2	5UTR	-
chr11	84684046	84684246	200	10.3109	84684146	NM_153144	Ggnbp2	5UTR	-
chr11	85493074	85493274	200	7.33462	85493174	NM_138681	Bcas3	intron	Yes
chr11	85493074	85493274	200	7.33462	85493174	NM_001166642	Bcas3	intron	Yes
chr11	85493074	85493274	200	7.33462	85493174	NM_001166643	Bcas3	intron	Yes
chr11	85493451	85493651	200	8.13795	85493551	NM_138681	Bcas3	intron	Yes
chr11	85493451	85493651	200	8.13795	85493551	NM_001166642	Bcas3	intron	Yes
chr11	85493451	85493651	200	8.13795	85493551	NM_001166643	Bcas3	intron	Yes
chr11	87794210	87794410	200	5.37285	87794310	NM_026556	Dynll2	3UTR	-
chr11	87794210	87794410	200	5.37285	87794310	NM_001168472	Dynll2	3UTR	-
chr11	87794210	87794410	200	5.37285	87794310	NM_001168471	Dynll2	3UTR	-
chr11	91439225	91439425	200	5.34655	91439325	NA	NA	NA	-
chr11	91530960	91531160	200	10.5479	91531060	NA	NA	NA	-
chr11	93213951	93214151	200	4.92343	93214051	NM_028296	Car10	intron	-
chr11	93563613	93563813	200	9.7892	93563713	NA	NA	NA	-
chr11	93746723	93746923	200	2.76945	93746823	NM_001013375	Utp18	CDS	-
chr11	93747585	93747785	200	3.17606	93747685	NM_134012	Mbtd1	5UTR	Yes
chr11	94004773	94004973	200	7.09796	94004873	NA	NA	NA	-
chr11	94157252	94157452	200	3.98829	94157352	NM_026313	Luc7l3	CDS	-
chr11	94158189	94158389	200	4.72381	94158289	NM_026313	Luc7l3	CDS	-
chr11	94159032	94159232	200	7.13514	94159132	NM_026313	Luc7l3	CDS	-
chr11	96680086	96680286	200	7.70571	96680186	NM_001130452	Nfe2l1	3UTR	-
chr11	96680086	96680286	200	7.70571	96680186	NM_001130451	Nfe2l1	3UTR	-
chr11	96680086	96680286	200	7.70571	96680186	NM_001130450	Nfe2l1	3UTR	-
chr11	96680086	96680286	200	7.70571	96680186	NM_001130453	Nfe2l1	3UTR	-
chr11	96680086	96680286	200	7.70571	96680186	NM_008686	Nfe2l1	3UTR	-
chr11	96680086	96680286	200	7.70571	96680186	NM_001130454	Nfe2l1	3UTR	-
chr11	96680141	96680341	200	9.5404	96680241	NM_001130452	Nfe2l1	3UTR	-
chr11	96680141	96680341	200	9.5404	96680241	NM_001130451	Nfe2l1	3UTR	-
chr11	96680141	96680341	200	9.5404	96680241	NM_001130450	Nfe2l1	3UTR	-
chr11	96680141	96680341	200	9.5404	96680241	NM_001130453	Nfe2l1	3UTR	-
chr11	96680141	96680341	200	9.5404	96680241	NM_008686	Nfe2l1	3UTR	-
chr11	96680141	96680341	200	9.5404	96680241	NM_001130454	Nfe2l1	3UTR	-
chr11	96680278	96680478	200	7.10631	96680378	NM_001130452	Nfe2l1	3UTR	-
chr11	96680278	96680478	200	7.10631	96680378	NM_001130451	Nfe2l1	3UTR	-
chr11	96680278	96680478	200	7.10631	96680378	NM_001130450	Nfe2l1	3UTR	-
chr11	96680278	96680478	200	7.10631	96680378	NM_001130453	Nfe2l1	3UTR	-
chr11	96680278	96680478	200	7.10631	96680378	NM_008686	Nfe2l1	3UTR	-
chr11	96680278	96680478	200	7.10631	96680378	NM_001130454	Nfe2l1	3UTR	-
chr11	101601345	101601545	200	15.6679	101601445	NM_144831	Dhx8	intron	Yes
chr11	101601689	101601889	200	19.4083	101601789	NM_144831	Dhx8	intron	Yes
chr11	102977654	102977854	200	6.73935	102977754	NM_138753	Hexim1	5UTR	Yes
chr11	104232122	104232322	200	6.09869	104232222	NM_001081045	Kansl1	intron	-
chr11	106109129	106109329	200	5.64144	106109229	NM_028074	Ddx42	CDS	-
chr11	106110739	106110939	200	7.4128	106110839	NM_025310	Ftsj3	CDS	-
chr11	106113612	106113812	200	12.6785	106113712	NM_025310	Ftsj3	intron	-
chr11	106992648	106992848	200	6.5988	106992748	NM_176850	Bptf	CDS	-
chr11	110007525	110007725	200	8.94127	110007625	NM_147220	Abca9	intron	-
chr11	113850080	113850280	200	5.80811	113850180	NM_172800	Sdk2	intron	-
chr11	114253842	114254042	200	5.86199	114253942	NA	NA	NA	-
chr11	114958741	114958941	200	7.58949	114958841	NM_001163753	Rab37	intron	-
chr11	115143838	115144038	200	10.6739	115143938	NA	NA	NA	-
chr11	115339583	115339783	200	6.32056	115339683	NM_177778	Armc7	intron	-
chr11	117552814	117553014	200	5.36577	117552914	NM_198022	Tnrc6c	intron	-
chr11	120119812	120120012	200	7.33462	120119912	NM_198423	Bahcc1	intron	-
chr12	3420388	3420588	200	4.92465	3420488	NR_030694	1110002L01Rik	intron	-
chr12	4276837	4277037	200	11.8769	4276937	NM_010881	Ncoa1	intron	-
chr12	4473641	4473841	200	10.7178	4473741	NM_010881	Ncoa1	intron	-
chr12	4474128	4474328	200	6.6928	4474228	NM_010881	Ncoa1	intron	-
chr12	4474715	4474915	200	13.2636	4474815	NM_010881	Ncoa1	intron	-
chr12	8681185	8681385	200	4.52343	8681285	NM_001160221	Pum2	intron	-
chr12	8681185	8681385	200	4.52343	8681285	NM_001160222	Pum2	intron	-
chr12	8681185	8681385	200	4.52343	8681285	NR_027670	Pum2	5UTR	-
chr12	8681185	8681385	200	4.52343	8681285	NM_001160219	Pum2	5UTR	-
chr12	8681185	8681385	200	4.52343	8681285	NM_001160220	Pum2	5UTR	-
chr12	8998759	8998959	200	5.17988	8998859	NM_001159527	Wdr35	intron	-
chr12	8998759	8998959	200	5.17988	8998859	NM_172470	Wdr35	intron	-
chr12	10295001	10295201	200	3.06667	10295101	NA	NA	NA	-
chr12	11296619	11296819	200	4.76575	11296719	NM_025695	Smc6	CDS	-
chr12	13604819	13605019	200	7.13514	13604919	NA	NA	NA	-
chr12	16019528	16019728	200	12.5703	16019628	NA	NA	NA	-
chr12	19053282	19053482	200	7.71697	19053382	NA	NA	NA	-
chr12	19315635	19315835	200	7.20293	19315735	NA	NA	NA	-
chr12	19677115	19677315	200	13.3279	19677215	NA	NA	NA	-
chr12	24860016	24860216	200	8.13795	24860116	NA	NA	NA	-
chr12	25200743	25200943	200	7.87537	25200843	NR_028341	Taf1b	intron	-
chr12	25200743	25200943	200	7.87537	25200843	NM_020614	Taf1b	intron	-
chr12	25467943	25468143	200	3.56757	25468043	NA	NA	NA	-
chr12	27462566	27462766	200	3.3464	27462666	NA	NA	NA	-
chr12	28147354	28147554	200	6.5313	28147454	NA	NA	NA	-
chr12	28147536	28147736	200	7.33462	28147636	NA	NA	NA	-
chr12	29467501	29467701	200	4.48108	29467601	NM_201357	Tssc1	intron	-
chr12	34122649	34122849	200	9.10362	34122749	NM_172253	Twistnb	CDS	-
chr12	40932443	40932643	200	8.46217	40932543	NM_013562	Ifrd1	intron	-
chr12	41873260	41873460	200	7.09796	41873360	NM_053122	Immp2l	intron	Yes
chr12	52736315	52736515	200	6.6928	52736415	NM_001172098	Strn3	intron	-
chr12	52736315	52736515	200	6.6928	52736415	NM_052973	Strn3	intron	-
chr12	53605150	53605350	200	11.347	53605250	NA	NA	NA	-
chr12	53616933	53617133	200	3.80798	53617033	NA	NA	NA	-
chr12	54148566	54148766	200	5.36577	54148666	NM_198111	Akap6	intron	-
chr12	60171206	60171406	200	10.8234	60171306	NM_008891	Pnn	intron	-
chr12	60172632	60172832	200	4.42804	60172732	NM_008891	Pnn	CDS	-
chr12	62347056	62347256	200	9.7892	62347156	NA	NA	NA	-
chr12	66922167	66922367	200	6.5313	66922267	NA	NA	NA	-
chr12	70419010	70419210	200	7.78101	70419110	NM_025441	Nemf	CDS	-
chr12	77419485	77419685	200	18.759	77419585	NM_138745	Mthfd1	intron	Yes
chr12	78660577	78660777	200	5.80811	78660677	NA	NA	NA	-
chr12	78763590	78763790	200	5.20456	78763690	NA	NA	NA	-
chr12	79177552	79177752	200	4.26955	79177652	NA	NA	NA	-
chr12	80493940	80494140	200	10.2027	80494040	NM_009014	Rad51b	intron	-
chr12	80493940	80494140	200	10.2027	80494040	NM_001252562	Rad51b	intron	-
chr12	80617725	80617925	200	9.96587	80617825	NM_009014	Rad51b	intron	-
chr12	80620150	80620350	200	6.25045	80620250	NM_009014	Rad51b	intron	-
chr12	80716496	80716696	200	6.25045	80716596	NM_009014	Rad51b	intron	-
chr12	82512873	82513073	200	9.79695	82512973	NA	NA	NA	-
chr12	82604790	82604990	200	4.92343	82604890	NM_025292	Synj2bp	intron	-
chr12	84198093	84198293	200	8.01982	84198193	NM_015812	Rgs6	intron	-
chr12	85005009	85005209	200	2.75281	85005109	NM_027349	Rbm25	CDS	Yes
chr12	85009143	85009343	200	3.57874	85009243	NM_027349	Rbm25	CDS	Yes
chr12	85012699	85012899	200	6.4871	85012799	NM_027349	Rbm25	intron	Yes
chr12	85012839	85013039	200	3.10793	85012939	NM_027349	Rbm25	intron	Yes
chr12	85013570	85013770	200	3.78234	85013670	NM_027349	Rbm25	intron	Yes
chr12	85013748	85013948	200	5.36112	85013848	NM_027349	Rbm25	intron	Yes
chr12	85015181	85015381	200	5.65428	85015281	NM_027349	Rbm25	intron	Yes
chr12	87922599	87922799	200	6.25045	87922699	NA	NA	NA	-
chr12	94166473	94166673	200	8.13795	94166573	NA	NA	NA	-
chr12	94279133	94279333	200	6.00045	94279233	NA	NA	NA	-
chr12	96734717	96734917	200	3.28487	96734817	NA	NA	NA	-
chr12	100642727	100642927	200	6.22163	100642827	NM_183186	Foxn3	intron	-
chr12	100775850	100776050	200	5.72798	100775950	NA	NA	NA	-
chr12	101078315	101078515	200	4.48108	101078415	NM_030172	Efcab11	intron	-
chr12	103094869	103095069	200	8.4103	103094969	NM_028446	Trip11	intron	-
chr12	103906187	103906387	200	7.87537	103906287	NM_172584	Itpk1	intron	-
chr12	107760864	107761064	200	5.72798	107760964	NA	NA	NA	-
chr12	108024135	108024335	200	7.57748	108024235	NA	NA	NA	-
chr12	109645522	109645722	200	3.42883	109645622	NA	NA	NA	-
chr12	109797493	109797693	200	22.3398	109797593	NM_007965	Evl	intron	-
chr12	109797493	109797693	200	22.3398	109797593	NM_001163394	Evl	intron	-
chr12	110031970	110032170	200	3.93708	110032070	NM_009537	Yy1	CDS	Yes
chr12	110046137	110046337	200	4.73867	110046237	NM_009537	Yy1	intron	Yes
chr12	110202160	110202360	200	3.81568	110202260	NM_177602	Wdr25	intron	-
chr12	110798181	110798381	200	8.35176	110798281	NR_027651	Meg3	5UTR	-
chr12	110798181	110798381	200	8.35176	110798281	NR_027652	Meg3	intron	-
chr12	110798181	110798381	200	8.35176	110798281	NR_046475	Meg3	intron	-
chr12	110798181	110798381	200	8.35176	110798281	NR_003633	Meg3	5UTR	-
chr12	110799064	110799264	200	8.82941	110799164	NR_027651	Meg3	5UTR	-
chr12	110799064	110799264	200	8.82941	110799164	NR_027652	Meg3	intron	-
chr12	110799064	110799264	200	8.82941	110799164	NR_046475	Meg3	intron	-
chr12	110799064	110799264	200	8.82941	110799164	NR_003633	Meg3	5UTR	-
chr12	111451384	111451584	200	8.65451	111451484	NA	NA	NA	-
chr12	111930546	111930746	200	2.83426	111930646	NM_010480	Hsp90aa1	CDS	Yes
chr12	111932324	111932524	200	1.57781	111932424	NM_010480	Hsp90aa1	CDS	Yes
chr12	114023176	114023376	200	8.27628	114023276	NA	NA	NA	-
chr12	114027399	114027599	200	7.13514	114027499	NA	NA	NA	-
chr12	114027685	114027885	200	7.13514	114027785	NA	NA	NA	-
chr12	114157310	114157510	200	4.25033	114157410	NM_010588	Jag2	intron	-
chr12	117118310	117118510	200	4.75676	117118410	NA	NA	NA	-
chr12	117494292	117494492	200	5.7125	117494392	NM_146039	Wdr60	CDS	-
chr13	3726467	3726667	200	2.51622	3726567	NA	NA	NA	-
chr13	7271033	7271233	200	2.86347	7271133	NA	NA	NA	-
chr13	8525966	8526166	200	7.33462	8526066	NM_052977	Adarb2	intron	-
chr13	8976474	8976674	200	5.32253	8976574	NM_027000	Gtpbp4	CDS	-
chr13	11825423	11825623	200	8.46217	11825523	NM_023868	Ryr2	intron	-
chr13	11825783	11825983	200	4.94366	11825883	NM_023868	Ryr2	intron	-
chr13	11825965	11826165	200	9.79695	11826065	NM_023868	Ryr2	intron	-
chr13	12174308	12174508	200	7.3916	12174408	NM_023868	Ryr2	intron	-
chr13	14256956	14257156	200	7.09796	14257056	NM_198122	Arid4b	CDS	-
chr13	14256956	14257156	200	7.09796	14257056	NM_194262	Arid4b	CDS	-
chr13	14262106	14262306	200	6.6928	14262206	NM_198122	Arid4b	intron	-
chr13	14262106	14262306	200	6.6928	14262206	NM_194262	Arid4b	CDS	-
chr13	16612681	16612881	200	9.93154	16612781	NA	NA	NA	-
chr13	16910541	16910741	200	5.76967	16910641	NA	NA	NA	-
chr13	19269065	19269265	200	8.01982	19269165	NA	NA	NA	-
chr13	24835512	24835712	200	5.72798	24835612	NA	NA	NA	-
chr13	24893564	24893764	200	5.82343	24893664	NM_024473	BC005537	5UTR	-
chr13	27863605	27863805	200	2.13704	27863705	NA	NA	NA	-
chr13	31443127	31443327	200	7.09796	31443227	NA	NA	NA	-
chr13	34975439	34975639	200	6.66397	34975539	NM_013830	Prpf4b	CDS	-
chr13	37026584	37026784	200	3.94475	37026684	NM_001166391	F13a1	intron	-
chr13	37026584	37026784	200	3.94475	37026684	NM_028784	F13a1	intron	-
chr13	40982447	40982647	200	10.2076	40982547	NM_023887	Gcnt2	intron	Yes
chr13	40982447	40982647	200	10.2076	40982547	NM_008105	Gcnt2	5UTR	Yes
chr13	42669906	42670106	200	5.72798	42670006	NA	NA	NA	-
chr13	43493826	43494026	200	3.45998	43493926	NM_023554	Nol7	CDS	-
chr13	44828769	44828969	200	7.17329	44828869	NM_001205044	Jarid2	intron	Yes
chr13	44828769	44828969	200	7.17329	44828869	NM_021878	Jarid2	intron	Yes
chr13	44828769	44828969	200	7.17329	44828869	NM_001205043	Jarid2	intron	Yes
chr13	44864165	44864365	200	8.46436	44864265	NM_001205044	Jarid2	intron	Yes
chr13	44864165	44864365	200	8.46436	44864265	NM_021878	Jarid2	intron	Yes
chr13	44864165	44864365	200	8.46436	44864265	NM_001205043	Jarid2	intron	Yes
chr13	44997982	44998182	200	5.96227	44998082	NM_001205044	Jarid2	CDS	Yes
chr13	44997982	44998182	200	5.96227	44998082	NM_021878	Jarid2	CDS	Yes
chr13	44997982	44998182	200	5.96227	44998082	NM_001205043	Jarid2	CDS	Yes
chr13	45022166	45022366	200	7.71697	45022266	NM_025772	Dtnbp1	intron	-
chr13	45927341	45927541	200	4.03874	45927441	NM_009124	Atxn1	intron	-
chr13	45927341	45927541	200	4.03874	45927441	NM_001199305	Atxn1	intron	-
chr13	45927341	45927541	200	4.03874	45927441	NM_001199304	Atxn1	intron	-
chr13	47200953	47201153	200	4.70887	47201053	NM_025900	Dek	CDS	-
chr13	52937057	52937257	200	11.1162	52937157	NM_016709	Auh	intron	Yes
chr13	53832747	53832947	200	4.8946	53832847	NA	NA	NA	-
chr13	55698676	55698876	200	10.2315	55698776	NM_026211	Tmed9	3UTR	-
chr13	55741176	55741376	200	6.4428	55741276	NM_145975	Ddx46	CDS	-
chr13	55748989	55749189	200	2.46173	55749089	NM_145975	Ddx46	CDS	-
chr13	55751699	55751899	200	3.36757	55751799	NM_145975	Ddx46	CDS	-
chr13	55753297	55753497	200	7.22034	55753397	NM_145975	Ddx46	intron	-
chr13	56332157	56332357	200	2.81111	56332257	NA	NA	NA	-
chr13	58102912	58103112	200	5.36577	58103012	NA	NA	NA	-
chr13	58228631	58228831	200	5.53409	58228731	NM_029872	Hnrnpa0	3UTR	-
chr13	59533368	59533568	200	8.90451	59533468	NA	NA	NA	-
chr13	59611983	59612183	200	11.7624	59612083	NM_023328	Agtpbp1	intron	-
chr13	59611983	59612183	200	11.7624	59612083	NM_001048008	Agtpbp1	intron	-
chr13	59979645	59979845	200	3.30245	59979745	NA	NA	NA	-
chr13	63962297	63962497	200	5.72798	63962397	NM_001013608	Ercc6l2	intron	-
chr13	63962297	63962497	200	5.72798	63962397	NM_023507	Ercc6l2	intron	-
chr13	65411412	65411612	200	6.5313	65411512	NA	NA	NA	-
chr13	65631598	65631798	200	6.52613	65631698	NA	NA	NA	-
chr13	65883458	65883658	200	10.6999	65883558	NA	NA	NA	-
chr13	66244551	66244751	200	12.8856	66244651	NA	NA	NA	-
chr13	67515915	67516115	200	10.6547	67516015	NM_177811	Zfp459	intron	-
chr13	67516192	67516392	200	8.21515	67516292	NM_177811	Zfp459	intron	-
chr13	71534755	71534955	200	8.88529	71534855	NA	NA	NA	-
chr13	78049322	78049522	200	4.12133	78049422	NR_028109	Fam172a	intron	-
chr13	78049322	78049522	200	4.12133	78049422	NM_001163419	Fam172a	intron	-
chr13	78049322	78049522	200	4.12133	78049422	NM_138312	Fam172a	intron	-
chr13	78049322	78049522	200	4.12133	78049422	NM_001163420	Fam172a	intron	-
chr13	79300328	79300528	200	4.92343	79300428	NA	NA	NA	-
chr13	82435321	82435521	200	4.59476	82435421	NA	NA	NA	-
chr13	88908669	88908869	200	10.2315	88908769	NA	NA	NA	-
chr13	93106948	93107148	200	6.23124	93107048	NM_010829	Msh3	intron	-
chr13	93699309	93699509	200	3.41051	93699409	NA	NA	NA	-
chr13	97408933	97409133	200	6.52613	97409033	NM_023420	Col4a3bp	3UTR	-
chr13	97408933	97409133	200	6.52613	97409033	NM_001164222	Col4a3bp	3UTR	-
chr13	98271283	98271483	200	11.0874	98271383	NA	NA	NA	-
chr13	99086522	99086722	200	3.38487	99086622	NM_145455	Btf3	CDS	-
chr13	99086522	99086722	200	3.38487	99086622	NM_001170540	Btf3	intron	-
chr13	99086682	99086882	200	7.70853	99086782	NM_145455	Btf3	5UTR	-
chr13	99086682	99086882	200	7.70853	99086782	NM_001170540	Btf3	intron	-
chr13	99502968	99503168	200	4.12133	99503068	NM_172591	Fcho2	intron	-
chr13	100203970	100204170	200	10.1085	100204070	NM_008634	Map1b	CDS	-
chr13	100830815	100831015	200	4.48108	100830915	NM_001081061	Bdp1	CDS	Yes
chr13	103944194	103944394	200	6.23124	103944294	NM_175171	Mast4	intron	-
chr13	104542538	104542738	200	3.17231	104542638	NM_172592	Srek1	CDS	-
chr13	106278756	106278956	200	6.22163	106278856	NA	NA	NA	-
chr13	108861644	108861844	200	10.5479	108861744	NM_001127346	Ndufaf2	intron	-
chr13	109503866	109504066	200	10.2315	109503966	NM_011056	Pde4d	intron	-
chr13	109504092	109504292	200	13.755	109504192	NM_011056	Pde4d	intron	-
chr13	109785674	109785874	200	10.0649	109785774	NM_011056	Pde4d	intron	-
chr13	110302699	110302899	200	8.65277	110302799	NM_011056	Pde4d	intron	-
chr13	110461265	110461465	200	6.32056	110461365	NM_011056	Pde4d	intron	-
chr13	110574364	110574564	200	22.6171	110574464	NM_011056	Pde4d	intron	-
chr13	114683948	114684148	200	5.64144	114684048	NM_172595	Arl15	intron	Yes
chr13	114767401	114767601	200	7.51103	114767501	NM_172595	Arl15	intron	Yes
chr13	119341236	119341436	200	6.52613	119341336	NA	NA	NA	-
chr13	120252668	120252868	200	3.89391	120252768	NM_026127	4833420G17Rik	intron	-
chr13	120252668	120252868	200	3.89391	120252768	NM_001113550	4833420G17Rik	intron	-
chr14	9476043	9476243	200	7.24415	9476143	NM_028934	4930452B06Rik	intron	-
chr14	11429208	11429408	200	3.30795	11429308	NM_010210	Fhit	intron	Yes
chr14	13549407	13549607	200	8.01982	13549507	NM_012061	Cadps	intron	-
chr14	13549407	13549607	200	8.01982	13549507	NM_001042617	Cadps	intron	-
chr14	14793223	14793423	200	4.92465	14793323	NM_025435	Thoc7	intron	-
chr14	14793223	14793423	200	4.92465	14793323	NM_001013578	Thoc7	intron	-
chr14	15501419	15501619	200	4.92343	15501519	NA	NA	NA	-
chr14	15506385	15506585	200	6.5313	15506485	NA	NA	NA	-
chr14	15507130	15507330	200	8.94127	15507230	NA	NA	NA	-
chr14	17408795	17408995	200	10.2076	17408895	NA	NA	NA	-
chr14	17709926	17710126	200	5.72798	17710026	NA	NA	NA	-
chr14	20784108	20784308	200	6.52613	20784208	NM_010315	Gng2	intron	-
chr14	20784108	20784308	200	6.52613	20784208	NM_001038637	Gng2	intron	-
chr14	22319149	22319349	200	7.41081	22319249	NM_001205241	Kat6b	intron	-
chr14	22319149	22319349	200	7.41081	22319249	NM_017479	Kat6b	intron	-
chr14	22320826	22321026	200	13.9306	22320926	NM_001205241	Kat6b	intron	-
chr14	22320826	22321026	200	13.9306	22320926	NM_017479	Kat6b	intron	-
chr14	22487976	22488176	200	7.53001	22488076	NM_001205241	Kat6b	CDS	-
chr14	22487976	22488176	200	7.53001	22488076	NM_017479	Kat6b	CDS	-
chr14	23764648	23764848	200	2.25017	23764748	NM_028275	1700112E06Rik	intron	-
chr14	24733431	24733631	200	5.36577	24733531	NM_001253360	Kcnma1	intron	-
chr14	24733431	24733631	200	5.36577	24733531	NM_001253366	Kcnma1	intron	-
chr14	24733431	24733631	200	5.36577	24733531	NM_001253361	Kcnma1	intron	-
chr14	24733431	24733631	200	5.36577	24733531	NM_010610	Kcnma1	intron	-
chr14	24733431	24733631	200	5.36577	24733531	NM_001253367	Kcnma1	intron	-
chr14	24733431	24733631	200	5.36577	24733531	NM_001253363	Kcnma1	intron	-
chr14	24733431	24733631	200	5.36577	24733531	NM_001253373	Kcnma1	intron	-
chr14	24733431	24733631	200	5.36577	24733531	NM_001253372	Kcnma1	intron	-
chr14	24733431	24733631	200	5.36577	24733531	NM_001253378	Kcnma1	intron	-
chr14	24733431	24733631	200	5.36577	24733531	NM_001253377	Kcnma1	intron	-
chr14	24733431	24733631	200	5.36577	24733531	NM_001253359	Kcnma1	intron	-
chr14	24733431	24733631	200	5.36577	24733531	NM_001253358	Kcnma1	intron	-
chr14	24733431	24733631	200	5.36577	24733531	NM_001253369	Kcnma1	intron	-
chr14	24733431	24733631	200	5.36577	24733531	NM_001253374	Kcnma1	intron	-
chr14	24733431	24733631	200	5.36577	24733531	NM_001253371	Kcnma1	intron	-
chr14	24733431	24733631	200	5.36577	24733531	NM_001253365	Kcnma1	intron	-
chr14	24733431	24733631	200	5.36577	24733531	NM_001253362	Kcnma1	intron	-
chr14	24733431	24733631	200	5.36577	24733531	NM_001253375	Kcnma1	intron	-
chr14	24733431	24733631	200	5.36577	24733531	NM_001253370	Kcnma1	intron	-
chr14	24733431	24733631	200	5.36577	24733531	NM_001253364	Kcnma1	intron	-
chr14	24733431	24733631	200	5.36577	24733531	NM_001253376	Kcnma1	intron	-
chr14	24733431	24733631	200	5.36577	24733531	NM_001253368	Kcnma1	intron	-
chr14	28532630	28532830	200	6.5313	28532730	NM_177814	Erc2	intron	-
chr14	30254552	30254752	200	5.68505	30254652	NM_009785	Cacna2d3	intron	-
chr14	37747868	37748068	200	6.25045	37747968	NM_027045	Ccser2	intron	-
chr14	37747868	37748068	200	6.25045	37747968	NM_028407	Ccser2	intron	-
chr14	45596309	45596509	200	6.6928	45596409	NA	NA	NA	-
chr14	45986761	45986961	200	6.5313	45986861	NM_019637	Styx	intron	-
chr14	48343643	48343843	200	7.09796	48343743	NM_008477	Ktn1	intron	-
chr14	52836197	52836397	200	9.96587	52836297	NM_201637	Chd8	intron	-
chr14	55284114	55284314	200	3.95593	55284214	NM_001085473	Acin1	CDS	-
chr14	55284114	55284314	200	3.95593	55284214	NM_023190	Acin1	CDS	-
chr14	55513144	55513344	200	3.15183	55513244	NM_019402	Pabpn1	CDS	-
chr14	55806805	55807005	200	4.0003	55806905	NA	NA	NA	-
chr14	56931145	56931345	200	6.6928	56931245	NA	NA	NA	-
chr14	57287177	57287377	200	4.45225	57287277	NM_023773	Mphosph8	CDS	-
chr14	57287341	57287541	200	10.8585	57287441	NM_023773	Mphosph8	intron	-
chr14	57293221	57293421	200	8.00061	57293321	NM_023773	Mphosph8	CDS	-
chr14	62267243	62267443	200	11.1999	62267343	NR_028264	Dleu2	intron	-
chr14	64734578	64734778	200	4.92343	64734678	NA	NA	NA	-
chr14	65109803	65110003	200	18.1169	65109903	NA	NA	NA	-
chr14	65614811	65615011	200	4.92465	65614911	NM_001253731	Ints9	intron	-
chr14	65614811	65615011	200	4.92465	65614911	NM_153414	Ints9	intron	-
chr14	66475479	66475679	200	7.09796	66475579	NM_145944	Ccdc25	CDS	-
chr14	67728583	67728783	200	3.47463	67728683	NA	NA	NA	-
chr14	72758897	72759097	200	4.44265	72758997	NA	NA	NA	-
chr14	75727577	75727777	200	4.11797	75727677	NM_026083	Zc3h13	CDS	-
chr14	78044792	78044992	200	9.7446	78044892	NM_001253759	Enox1	intron	-
chr14	78044792	78044992	200	9.7446	78044892	NM_172813	Enox1	intron	-
chr14	79044446	79044646	200	5.34655	79044546	NM_001081336	Dgkh	intron	-
chr14	79044607	79044807	200	4.92343	79044707	NM_001081336	Dgkh	intron	-
chr14	79077185	79077385	200	5.64144	79077285	NM_001081336	Dgkh	intron	-
chr14	79132340	79132540	200	8.66665	79132440	NA	NA	NA	-
chr14	87224328	87224528	200	8.01982	87224428	NM_019670	Diap3	intron	-
chr14	87224669	87224869	200	10.4903	87224769	NM_019670	Diap3	intron	-
chr14	97823806	97824006	200	3.60541	97823906	NA	NA	NA	-
chr14	99519181	99519381	200	6.5313	99519281	NM_029320	Pibf1	intron	-
chr14	99519181	99519381	200	6.5313	99519281	NM_029454	Pibf1	intron	-
chr14	99519524	99519724	200	8.13795	99519624	NM_029320	Pibf1	intron	-
chr14	99519524	99519724	200	8.13795	99519624	NM_029454	Pibf1	intron	-
chr14	99590886	99591086	200	5.72798	99590986	NM_029320	Pibf1	intron	-
chr14	99836573	99836773	200	10.985	99836673	NA	NA	NA	-
chr14	100492012	100492212	200	15.6494	100492112	NM_010636	Klf12	intron	-
chr14	100968819	100969019	200	8.65277	100968919	NA	NA	NA	-
chr14	101147961	101148161	200	5.36577	101148061	NA	NA	NA	-
chr14	105552650	105552850	200	4.09262	105552750	NM_134077	Rbm26	CDS	-
chr14	105688462	105688662	200	10.6547	105688562	NM_001190989	Ndfip2	intron	-
chr14	105688462	105688662	200	10.6547	105688562	NM_029561	Ndfip2	intron	-
chr14	105689188	105689388	200	12.4433	105689288	NM_001190989	Ndfip2	intron	-
chr14	105689188	105689388	200	12.4433	105689288	NM_029561	Ndfip2	intron	-
chr14	105689444	105689644	200	6.6928	105689544	NM_001190989	Ndfip2	intron	-
chr14	105689444	105689644	200	6.6928	105689544	NM_029561	Ndfip2	intron	-
chr14	108502227	108502427	200	9.7892	108502327	NA	NA	NA	-
chr14	109649215	109649415	200	5.80811	109649315	NA	NA	NA	-
chr14	113713851	113714051	200	5.66731	113713951	NA	NA	NA	-
chr14	113714060	113714260	200	5.11577	113714160	NA	NA	NA	-
chr14	114968718	114968918	200	9.09685	114968818	NA	NA	NA	-
chr14	115607416	115607616	200	6.23124	115607516	NM_175500	Gpc5	intron	-
chr14	117333189	117333389	200	3.98835	117333289	NM_011821	Gpc6	intron	-
chr14	117333189	117333389	200	3.98835	117333289	NM_001079844	Gpc6	intron	-
chr14	117334110	117334310	200	7.09796	117334210	NM_011821	Gpc6	intron	-
chr14	117334110	117334310	200	7.09796	117334210	NM_001079844	Gpc6	intron	-
chr14	117451034	117451234	200	4.92465	117451134	NM_011821	Gpc6	intron	-
chr14	117451034	117451234	200	4.92465	117451134	NM_001079844	Gpc6	intron	-
chr14	119065232	119065432	200	5.36577	119065332	NM_001163675	Abcc4	intron	-
chr14	119065232	119065432	200	5.36577	119065332	NM_001163676	Abcc4	intron	-
chr14	119065232	119065432	200	5.36577	119065332	NM_001033336	Abcc4	intron	-
chr14	120763603	120763803	200	11.3512	120763703	NM_175341	Mbnl2	intron	-
chr14	120763603	120763803	200	11.3512	120763703	NM_207515	Mbnl2	intron	-
chr14	120787371	120787571	200	13.9306	120787471	NM_175341	Mbnl2	intron	-
chr14	120787371	120787571	200	13.9306	120787471	NM_207515	Mbnl2	intron	-
chr14	122296727	122296927	200	5.54316	122296827	NM_026861	Ubac2	intron	-
chr14	122517831	122518031	200	18.1937	122517931	NM_080556	Tm9sf2	intron	-
chr14	122521496	122521696	200	5.80811	122521596	NM_080556	Tm9sf2	intron	-
chr15	5644006	5644206	200	2.54379	5644106	NA	NA	NA	-
chr15	5644121	5644321	200	2.76844	5644221	NA	NA	NA	-
chr15	8173420	8173620	200	5.54316	8173520	NM_001162906	2410089E03Rik	intron	-
chr15	10945327	10945527	200	2.07067	10945427	NM_053077	Slc45a2	intron	-
chr15	20824826	20825026	200	5.07182	20824926	NA	NA	NA	-
chr15	24397334	24397534	200	3.2994	24397434	NA	NA	NA	-
chr15	25294447	25294647	200	2.70117	25294547	NM_027395	Basp1	CDS	-
chr15	25914682	25914882	200	3.32117	25914782	NM_144523	Zfp622	CDS	-
chr15	27493730	27493930	200	3.38487	27493830	NM_020332	Ank	intron	-
chr15	35432112	35432312	200	3.25153	35432212	NM_177151	Vps13b	intron	-
chr15	36723386	36723586	200	8.21217	36723486	NM_001253805	Ywhaz	intron	-
chr15	36723386	36723586	200	8.21217	36723486	NM_001253806	Ywhaz	intron	-
chr15	36723386	36723586	200	8.21217	36723486	NM_011740	Ywhaz	intron	-
chr15	37229684	37229884	200	4.12133	37229784	NM_026496	Grhl2	intron	-
chr15	37947139	37947339	200	9.11373	37947239	NM_001081359	Ubr5	intron	-
chr15	37947139	37947339	200	9.11373	37947239	NM_001112721	Ubr5	intron	-
chr15	37947546	37947746	200	5.80811	37947646	NM_001081359	Ubr5	intron	-
chr15	37947546	37947746	200	5.80811	37947646	NM_001112721	Ubr5	intron	-
chr15	38008134	38008334	200	2.29024	38008234	NM_001081359	Ubr5	5UTR	-
chr15	38008134	38008334	200	2.29024	38008234	NM_001112721	Ubr5	5UTR	-
chr15	39038393	39038593	200	5.72798	39038493	NM_053271	Rims2	intron	-
chr15	39038393	39038593	200	5.72798	39038493	NM_001256382	Rims2	intron	-
chr15	39038393	39038593	200	5.72798	39038493	NM_001256383	Rims2	intron	-
chr15	39418129	39418329	200	11.1836	39418229	NM_053271	Rims2	intron	-
chr15	39418129	39418329	200	11.1836	39418229	NM_001256382	Rims2	intron	-
chr15	39418129	39418329	200	11.1836	39418229	NM_001256383	Rims2	intron	-
chr15	48178620	48178820	200	8.94127	48178720	NM_001081391	Csmd3	intron	-
chr15	58212748	58212948	200	5.17988	58212848	NM_027211	Anxa13	intron	-
chr15	61951730	61951930	200	9.79695	61951830	NR_003368	Pvt1	intron	-
chr15	61951903	61952103	200	7.02364	61952003	NR_003368	Pvt1	intron	-
chr15	61952194	61952394	200	10.2315	61952294	NR_003368	Pvt1	intron	-
chr15	63671736	63671936	200	8.94127	63671836	NM_001168274	Gsdmc2	intron	-
chr15	63671736	63671936	200	8.94127	63671836	NM_177912	Gsdmc2	intron	-
chr15	64322263	64322463	200	6.25045	64322363	NA	NA	NA	-
chr15	68341550	68341750	200	4.06075	68341650	NA	NA	NA	-
chr15	69770931	69771131	200	6.74667	69771031	NR_045071	Gm19782	intron	-
chr15	70108129	70108329	200	7.57748	70108229	NA	NA	NA	-
chr15	73155441	73155641	200	5.54316	73155541	NM_007982	Ptk2	intron	-
chr15	73155441	73155641	200	5.54316	73155541	NM_001130409	Ptk2	intron	-
chr15	74387657	74387857	200	7.87537	74387757	NM_174991	Bai1	intron	-
chr15	76009840	76010040	200	3.20562	76009940	NM_011117	Plec	CDS	-
chr15	76009840	76010040	200	3.20562	76009940	NM_201393	Plec	CDS	-
chr15	76009840	76010040	200	3.20562	76009940	NM_201385	Plec	CDS	-
chr15	76009840	76010040	200	3.20562	76009940	NM_001163542	Plec	CDS	-
chr15	76009840	76010040	200	3.20562	76009940	NM_001163540	Plec	CDS	-
chr15	76009840	76010040	200	3.20562	76009940	NM_201387	Plec	CDS	-
chr15	76009840	76010040	200	3.20562	76009940	NM_201386	Plec	CDS	-
chr15	76009840	76010040	200	3.20562	76009940	NM_201390	Plec	CDS	-
chr15	76009840	76010040	200	3.20562	76009940	NM_201392	Plec	CDS	-
chr15	76009840	76010040	200	3.20562	76009940	NM_001163549	Plec	CDS	-
chr15	76009840	76010040	200	3.20562	76009940	NM_201388	Plec	CDS	-
chr15	76009840	76010040	200	3.20562	76009940	NM_201389	Plec	CDS	-
chr15	76009840	76010040	200	3.20562	76009940	NM_001164203	Plec	CDS	-
chr15	76009840	76010040	200	3.20562	76009940	NM_201391	Plec	CDS	-
chr15	76009840	76010040	200	3.20562	76009940	NM_201394	Plec	CDS	-
chr15	76010054	76010254	200	2.63074	76010154	NM_011117	Plec	CDS	-
chr15	76010054	76010254	200	2.63074	76010154	NM_201393	Plec	CDS	-
chr15	76010054	76010254	200	2.63074	76010154	NM_201385	Plec	CDS	-
chr15	76010054	76010254	200	2.63074	76010154	NM_001163542	Plec	CDS	-
chr15	76010054	76010254	200	2.63074	76010154	NM_001163540	Plec	CDS	-
chr15	76010054	76010254	200	2.63074	76010154	NM_201387	Plec	CDS	-
chr15	76010054	76010254	200	2.63074	76010154	NM_201386	Plec	CDS	-
chr15	76010054	76010254	200	2.63074	76010154	NM_201390	Plec	CDS	-
chr15	76010054	76010254	200	2.63074	76010154	NM_201392	Plec	CDS	-
chr15	76010054	76010254	200	2.63074	76010154	NM_001163549	Plec	CDS	-
chr15	76010054	76010254	200	2.63074	76010154	NM_201388	Plec	CDS	-
chr15	76010054	76010254	200	2.63074	76010154	NM_201389	Plec	CDS	-
chr15	76010054	76010254	200	2.63074	76010154	NM_001164203	Plec	CDS	-
chr15	76010054	76010254	200	2.63074	76010154	NM_201391	Plec	CDS	-
chr15	76010054	76010254	200	2.63074	76010154	NM_201394	Plec	CDS	-
chr15	76010421	76010621	200	3.24705	76010521	NM_011117	Plec	CDS	-
chr15	76010421	76010621	200	3.24705	76010521	NM_201393	Plec	CDS	-
chr15	76010421	76010621	200	3.24705	76010521	NM_201385	Plec	CDS	-
chr15	76010421	76010621	200	3.24705	76010521	NM_001163542	Plec	CDS	-
chr15	76010421	76010621	200	3.24705	76010521	NM_001163540	Plec	CDS	-
chr15	76010421	76010621	200	3.24705	76010521	NM_201387	Plec	CDS	-
chr15	76010421	76010621	200	3.24705	76010521	NM_201386	Plec	CDS	-
chr15	76010421	76010621	200	3.24705	76010521	NM_201390	Plec	CDS	-
chr15	76010421	76010621	200	3.24705	76010521	NM_201392	Plec	CDS	-
chr15	76010421	76010621	200	3.24705	76010521	NM_001163549	Plec	CDS	-
chr15	76010421	76010621	200	3.24705	76010521	NM_201388	Plec	CDS	-
chr15	76010421	76010621	200	3.24705	76010521	NM_201389	Plec	CDS	-
chr15	76010421	76010621	200	3.24705	76010521	NM_001164203	Plec	CDS	-
chr15	76010421	76010621	200	3.24705	76010521	NM_201391	Plec	CDS	-
chr15	76010421	76010621	200	3.24705	76010521	NM_201394	Plec	CDS	-
chr15	76712084	76712284	200	7.33462	76712184	NM_145916	Zfp7	intron	-
chr15	77039600	77039800	200	6.33032	77039700	NM_175387	Rbfox2	intron	-
chr15	77039600	77039800	200	6.33032	77039700	NM_053104	Rbfox2	intron	-
chr15	77039600	77039800	200	6.33032	77039700	NM_001110827	Rbfox2	intron	-
chr15	79349478	79349678	200	5.36577	79349578	NM_134090	Kdelr3	intron	Yes
chr15	79359876	79360076	200	31.5906	79359976	NM_199080	Ddx17	3UTR	-
chr15	79359876	79360076	200	31.5906	79359976	NM_152806	Ddx17	3UTR	-
chr15	79359876	79360076	200	31.5906	79359976	NM_001040187	Ddx17	3UTR	-
chr15	79418196	79418396	200	5.30306	79418296	NR_103477	Dmc1	intron	-
chr15	79418196	79418396	200	5.30306	79418296	NM_001278226	Dmc1	intron	-
chr15	79418196	79418396	200	5.30306	79418296	NM_010059	Dmc1	intron	-
chr15	80019798	80019998	200	8.13795	80019898	NM_010795	Mgat3	intron	-
chr15	81415866	81416066	200	8.35779	81415966	NA	NA	NA	-
chr15	84511615	84511815	200	9.18019	84511715	NM_146061	Prr5	CDS	-
chr15	87696841	87697041	200	6.82103	87696941	NA	NA	NA	-
chr15	98372778	98372978	200	13.9257	98372878	NA	NA	NA	-
chr15	99130524	99130724	200	6.96383	99130624	NM_018786	Prpf40b	intron	Yes
chr15	99835261	99835461	200	7.71697	99835361	NM_001080948	Larp4	intron	-
chr15	99835261	99835461	200	7.71697	99835361	NM_001024526	Larp4	intron	-
chr15	103035977	103036177	200	4.62343	103036077	NM_001110216	Cbx5	CDS	-
chr15	103035977	103036177	200	4.62343	103036077	NM_007626	Cbx5	CDS	-
chr15	103035977	103036177	200	4.62343	103036077	NM_001076789	Cbx5	CDS	-
chr15	103043497	103043697	200	4.59009	103043597	NM_001110216	Cbx5	CDS	-
chr15	103043497	103043697	200	4.59009	103043597	NM_007626	Cbx5	CDS	-
chr15	103043497	103043697	200	4.59009	103043597	NM_001076789	Cbx5	CDS	-
chr15	103073123	103073323	200	4.12936	103073223	NM_001039129	Hnrnpa1	intron	-
chr15	103073123	103073323	200	4.12936	103073223	NR_002885	Gm10052	intron	-
chr15	103073123	103073323	200	4.12936	103073223	NM_010447	Hnrnpa1	intron	-
chr15	103073123	103073323	200	4.12936	103073223	NR_002883	Gm5643	intron	-
chr15	103076024	103076224	200	7.63136	103076124	NA	NA	NA	-
chr15	103076701	103076901	200	11.2831	103076801	NA	NA	NA	-
chr16	8830381	8830581	200	4.50909	8830481	NM_001081400	1810013L24Rik	5UTR	-
chr16	10088174	10088374	200	14.5645	10088274	NA	NA	NA	-
chr16	11194579	11194779	200	7.41081	11194679	NM_025546	Rsl1d1	CDS	-
chr16	11585832	11586032	200	13.2204	11585932	NM_028964	Snx29	intron	-
chr16	18283778	18283978	200	6.6928	18283878	NM_033324	Dgcr8	CDS	-
chr16	28289278	28289478	200	4.25802	28289378	NM_183064	Fgf12	intron	-
chr16	28289278	28289478	200	4.25802	28289378	NM_010199	Fgf12	intron	-
chr16	28289278	28289478	200	4.25802	28289378	NM_001276419	Fgf12	intron	-
chr16	30173582	30173782	200	5.54316	30173682	NA	NA	NA	-
chr16	31795089	31795289	200	9.43017	31795189	NM_001252435	Dlg1	intron	-
chr16	31795089	31795289	200	9.43017	31795189	NM_001252433	Dlg1	intron	-
chr16	31795089	31795289	200	9.43017	31795189	NM_007862	Dlg1	intron	-
chr16	31795089	31795289	200	9.43017	31795189	NM_001252434	Dlg1	intron	-
chr16	31795089	31795289	200	9.43017	31795189	NR_045516	Dlg1	intron	-
chr16	31795089	31795289	200	9.43017	31795189	NM_001252436	Dlg1	intron	-
chr16	32338851	32339051	200	4.03874	32338951	NM_177633	Ubxn7	intron	-
chr16	33271752	33271952	200	3.56757	33271852	NM_080557	Snx4	intron	-
chr16	33381365	33381565	200	4.39199	33381465	NM_011749	Zfp148	intron	-
chr16	35105468	35105668	200	6.5313	35105568	NM_023587	Ptplb	intron	-
chr16	36915299	36915499	200	4.46186	36915399	NM_030035	Golgb1	CDS	-
chr16	36916034	36916234	200	6.25045	36916134	NM_030035	Golgb1	CDS	-
chr16	38572574	38572774	200	6.35855	38572674	NM_001205286	Tmem39a	intron	-
chr16	38572574	38572774	200	6.35855	38572674	NM_001205287	Tmem39a	intron	-
chr16	38572574	38572774	200	6.35855	38572674	NM_026407	Tmem39a	intron	-
chr16	39710431	39710631	200	2.93099	39710531	NA	NA	NA	-
chr16	39990997	39991197	200	4.45225	39991097	NA	NA	NA	-
chr16	41318428	41318628	200	9.34685	41318528	NA	NA	NA	-
chr16	46044033	46044233	200	6.20721	46044133	NM_032465	Cd96	intron	-
chr16	49989819	49990019	200	7.57748	49989919	NR_045001	Gm6936	intron	-
chr16	51849809	51850009	200	5.7125	51849909	NA	NA	NA	-
chr16	51936041	51936241	200	7.41081	51936141	NA	NA	NA	-
chr16	52083727	52083927	200	7.87537	52083827	NM_001033238	Cblb	intron	-
chr16	52084106	52084306	200	12.1546	52084206	NM_001033238	Cblb	intron	-
chr16	52084446	52084646	200	18.5812	52084546	NM_001033238	Cblb	intron	-
chr16	57343137	57343337	200	5.05165	57343237	NM_025599	Cmss1	intron	-
chr16	57582958	57583158	200	9.10362	57583058	NM_025599	Cmss1	intron	-
chr16	68328902	68329102	200	2.66454	68329002	NA	NA	NA	-
chr16	70455824	70456024	200	11.3512	70455924	NM_028803	Gbe1	intron	-
chr16	71235867	71236067	200	5.80811	71235967	NA	NA	NA	-
chr16	84819796	84819996	200	14.2569	84819896	NM_023844	Jam2	intron	Yes
chr16	86263733	86263933	200	9.76037	86263833	NA	NA	NA	-
chr16	87416744	87416944	200	7.78101	87416844	NM_001081068	Ltn1	intron	-
chr16	88439657	88439857	200	4.26955	88439757	NA	NA	NA	-
chr16	89937752	89937952	200	2.61559	89937852	NM_009384	Tiam1	intron	-
chr16	89937752	89937952	200	2.61559	89937852	NM_001145886	Tiam1	intron	-
chr16	91798618	91798818	200	12.5398	91798718	NM_010587	Itsn1	intron	-
chr16	91798618	91798818	200	12.5398	91798718	NM_001110275	Itsn1	intron	-
chr16	91798618	91798818	200	12.5398	91798718	NM_001110276	Itsn1	intron	-
chr16	94851401	94851601	200	18.5975	94851501	NM_007890	Dyrk1a	intron	-
chr16	94851401	94851601	200	18.5975	94851501	NM_001113389	Dyrk1a	intron	-
chr16	94851806	94852006	200	24.8096	94851906	NM_007890	Dyrk1a	intron	-
chr16	94851806	94852006	200	24.8096	94851906	NM_001113389	Dyrk1a	intron	-
chr16	95959338	95959538	200	4.43496	95959438	NA	NA	NA	-
chr16	95979978	95980178	200	5.72798	95980078	NA	NA	NA	-
chr17	5174159	5174359	200	6.33032	5174259	NM_001085355	Arid1b	intron	-
chr17	5174642	5174842	200	14.5645	5174742	NM_001085355	Arid1b	intron	-
chr17	5851544	5851744	200	5.72798	5851644	NM_025664	Snx9	intron	-
chr17	7476799	7476999	200	14.5645	7476899	NM_011299	Rps6ka2	intron	-
chr17	9767555	9767755	200	5.77928	9767655	NA	NA	NA	-
chr17	12457359	12457559	200	7.33462	12457459	NM_011948	Map3k4	intron	-
chr17	13914258	13914458	200	6.32056	13914358	NM_010806	Mllt4	intron	-
chr17	15160965	15161165	200	7.00054	15161065	NA	NA	NA	-
chr17	17478963	17479163	200	5.34858	17479063	NA	NA	NA	-
chr17	17966164	17966364	200	8.22621	17966264	NA	NA	NA	-
chr17	17968385	17968585	200	5.93634	17968485	NM_001162909	Ncrna00085	intron	-
chr17	23943914	23944114	200	5.45309	23944014	NM_175229	Srrm2	intron	-
chr17	23944270	23944470	200	8.33514	23944370	NM_175229	Srrm2	intron	-
chr17	24649295	24649495	200	6.25045	24649395	NM_153792	Traf7	intron	-
chr17	24649295	24649495	200	6.25045	24649395	NM_001172113	Traf7	intron	-
chr17	24649295	24649495	200	6.25045	24649395	NM_001172114	Traf7	intron	-
chr17	24761969	24762169	200	26.4368	24762069	NM_001039363	Tsc2	intron	-
chr17	24761969	24762169	200	26.4368	24762069	NM_011647	Tsc2	intron	-
chr17	25744860	25745060	200	5.33117	25744960	NR_045520	Lmf1	intron	-
chr17	25744860	25745060	200	5.33117	25744960	NM_029624	Lmf1	intron	-
chr17	25779774	25779974	200	11.3512	25779874	NR_045520	Lmf1	intron	-
chr17	25779774	25779974	200	11.3512	25779874	NM_029624	Lmf1	intron	-
chr17	28569130	28569330	200	9.7446	28569230	NM_010220	Fkbp5	intron	-
chr17	29484004	29484204	200	10.6739	29484104	NM_019880	Mtch1	intron	-
chr17	31959617	31959817	200	7.71697	31959717	NA	NA	NA	-
chr17	31959913	31960113	200	12.8856	31960013	NA	NA	NA	-
chr17	32381387	32381587	200	6.39815	32381487	NM_020508	Brd4	intron	Yes
chr17	32381387	32381587	200	6.39815	32381487	NM_198094	Brd4	intron	Yes
chr17	32394618	32394818	200	7.13514	32394718	NM_020508	Brd4	intron	Yes
chr17	32394618	32394818	200	7.13514	32394718	NM_198094	Brd4	intron	Yes
chr17	32442324	32442524	200	7.32748	32442424	NM_019774	Akap8	CDS	-
chr17	33802468	33802668	200	5.64144	33802568	NM_029804	Hnrnpm	CDS	-
chr17	33802468	33802668	200	5.64144	33802568	NM_001109913	Hnrnpm	CDS	-
chr17	33968218	33968418	200	8.90451	33968318	NM_023202	Ndufa7	intron	-
chr17	33968218	33968418	200	8.90451	33968318	NR_103516	Ndufa7	intron	-
chr17	35987578	35987778	200	35.7954	35987678	NM_001010833	Mdc1	CDS	-
chr17	37215218	37215418	200	12.1087	37215318	NA	NA	NA	-
chr17	38087295	38087495	200	2.77185	38087395	NA	NA	NA	-
chr17	43138313	43138513	200	6.06457	43138413	NA	NA	NA	-
chr17	44797917	44798117	200	5.80811	44798017	NR_073425	Runx2	intron	-
chr17	44797917	44798117	200	5.80811	44798017	NM_009820	Runx2	intron	-
chr17	44797917	44798117	200	5.80811	44798017	NM_001146038	Runx2	intron	-
chr17	44797917	44798117	200	5.80811	44798017	NM_001145920	Runx2	intron	-
chr17	44797917	44798117	200	5.80811	44798017	NM_001271627	Runx2	intron	-
chr17	44797917	44798117	200	5.80811	44798017	NM_001271631	Runx2	intron	-
chr17	44797917	44798117	200	5.80811	44798017	NM_001271630	Runx2	intron	-
chr17	44797917	44798117	200	5.80811	44798017	NR_073392	Runx2	intron	-
chr17	45596842	45597042	200	5.54316	45596942	NM_027649	Spats1	intron	Yes
chr17	45707276	45707476	200	2.59661	45707376	NM_008302	Hsp90ab1	CDS	-
chr17	45707448	45707648	200	3.69718	45707548	NM_008302	Hsp90ab1	intron	-
chr17	46547753	46547953	200	6.32056	46547853	NM_021346	Zfp318	intron	-
chr17	46547753	46547953	200	6.32056	46547853	NM_207671	Zfp318	CDS	-
chr17	47767034	47767234	200	13.3279	47767134	NA	NA	NA	-
chr17	49001199	49001399	200	5.36577	49001299	NA	NA	NA	-
chr17	49145802	49146002	200	4.92343	49145902	NM_027452	Lrfn2	intron	-
chr17	49243600	49243800	200	3.10793	49243700	NA	NA	NA	-
chr17	50632628	50632828	200	4.46118	50632728	NA	NA	NA	-
chr17	51549190	51549390	200	4.23108	51549290	NA	NA	NA	-
chr17	52639956	52640156	200	7.33462	52640056	NA	NA	NA	-
chr17	53618644	53618844	200	2.51943	53618744	NM_025887	Rab5a	5UTR	-
chr17	54301534	54301734	200	4.16697	54301634	NA	NA	NA	-
chr17	56148778	56148978	200	16.8475	56148878	NM_026530	Mpnd	CDS	-
chr17	56714914	56715114	200	12.1933	56715014	NM_001029979	Safb2	CDS	Yes
chr17	56927134	56927334	200	12.9579	56927234	NM_027787	Rfx2	intron	-
chr17	56927134	56927334	200	12.9579	56927234	NM_009056	Rfx2	intron	-
chr17	57044464	57044664	200	5.63699	57044564	NM_022328	Mllt1	intron	-
chr17	57143736	57143936	200	5.99591	57143836	NM_133801	Gtf2f1	CDS	-
chr17	65030522	65030722	200	8.65277	65030622	NM_008549	Man2a1	intron	-
chr17	66334742	66334942	200	7.11592	66334842	NM_001025572	Ankrd12	CDS	Yes
chr17	66334913	66335113	200	8.46217	66335013	NM_001025572	Ankrd12	CDS	Yes
chr17	66335092	66335292	200	8.22621	66335192	NM_001025572	Ankrd12	CDS	Yes
chr17	66335353	66335553	200	8.2955	66335453	NM_001025572	Ankrd12	CDS	Yes
chr17	66335556	66335756	200	7.62341	66335656	NM_001025572	Ankrd12	CDS	Yes
chr17	66355296	66355496	200	6.32056	66355396	NM_001025572	Ankrd12	intron	Yes
chr17	66479938	66480138	200	5.77459	66480038	NM_001003919	Ddx11	CDS	-
chr17	68050941	68051141	200	7.98372	68051041	NM_008480	Lama1	intron	Yes
chr17	68051435	68051635	200	11.3737	68051535	NM_008480	Lama1	intron	Yes
chr17	68071920	68072120	200	2.76517	68072020	NM_008480	Lama1	intron	Yes
chr17	68074171	68074371	200	27.1544	68074271	NM_008480	Lama1	intron	Yes
chr17	69708131	69708331	200	4.92465	69708231	NA	NA	NA	-
chr17	71230331	71230531	200	7.09796	71230431	NA	NA	NA	-
chr17	72006860	72007060	200	4.5684	72006960	NM_175639	Wdr43	CDS	-
chr17	72051436	72051636	200	5.03244	72051536	NM_177087	Fam179a	intron	-
chr17	72938962	72939162	200	7.87537	72939062	NM_007439	Alk	intron	-
chr17	74702217	74702417	200	4.82425	74702317	NM_001146222	Dpy30	intron	-
chr17	74702217	74702417	200	4.82425	74702317	NM_001146224	Dpy30	intron	-
chr17	74702217	74702417	200	4.82425	74702317	NM_001146223	Dpy30	intron	-
chr17	74702217	74702417	200	4.82425	74702317	NM_024428	Dpy30	intron	-
chr17	78293331	78293531	200	6.5313	78293431	NA	NA	NA	-
chr17	78773923	78774123	200	4.92343	78774023	NM_015800	Crim1	3UTR	-
chr17	79135620	79135820	200	3.6816	79135720	NM_011500	Strn	CDS	-
chr17	79920028	79920228	200	15.6494	79920128	NA	NA	NA	-
chr17	85136204	85136404	200	8.4103	85136304	NM_028233	Lrpprc	intron	-
chr17	86763322	86763522	200	4.45225	86763422	NM_011104	Prkce	intron	-
chr17	87835013	87835213	200	9.1904	87835113	NM_007589	Calm2	intron	-
chr17	87837170	87837370	200	23.3351	87837270	NM_007589	Calm2	intron	-
chr17	87837493	87837693	200	19.7964	87837593	NM_007589	Calm2	intron	-
chr17	88093818	88094018	200	18.6326	88093918	NM_008628	Msh2	intron	-
chr17	88383796	88383996	200	5.57735	88383896	NM_010830	Msh6	CDS	Yes
chr17	89356892	89357092	200	2.60597	89356992	NA	NA	NA	-
chr17	92914871	92915071	200	10.5479	92914971	NA	NA	NA	-
chr17	94200078	94200278	200	5.17988	94200178	NA	NA	NA	-
chr18	5275261	5275461	200	7.33462	5275361	NM_178722	Zfp438	intron	-
chr18	9982283	9982483	200	7.57748	9982383	NM_153552	Thoc1	intron	Yes
chr18	14372979	14373179	200	4.26955	14373079	NA	NA	NA	-
chr18	16908473	16908673	200	6.52613	16908573	NM_007664	Cdh2	intron	-
chr18	19078544	19078744	200	5.80811	19078644	NA	NA	NA	-
chr18	25528153	25528353	200	6.22163	25528253	NM_001033532	AW554918	intron	-
chr18	30588472	30588672	200	1.753	30588572	NA	NA	NA	-
chr18	32242869	32243069	200	7.11592	32242969	NM_173441	Iws1	CDS	Yes
chr18	32243018	32243218	200	9.47508	32243118	NM_173441	Iws1	intron	Yes
chr18	32245836	32246036	200	4.67343	32245936	NM_173441	Iws1	CDS	Yes
chr18	32378967	32379167	200	12.1546	32379067	NM_011946	Map3k2	intron	-
chr18	34128086	34128286	200	7.18509	34128186	NM_013512	Epb4.1l4a	intron	-
chr18	34606620	34606820	200	6.33817	34606720	NM_146084	Fam13b	intron	-
chr18	34803693	34803893	200	6.35002	34803793	NM_178347	Cdc23	intron	-
chr18	35097937	35098137	200	4.77256	35098037	NM_010481	Hspa9	CDS	-
chr18	35098307	35098507	200	2.56743	35098407	NM_010481	Hspa9	intron	-
chr18	35098483	35098683	200	5.45097	35098583	NM_010481	Hspa9	intron	-
chr18	35427489	35427689	200	6.32056	35427589	NM_030749	Sil1	intron	-
chr18	36957546	36957746	200	5.55811	36957646	NM_025594	Zmat2	CDS	-
chr18	46396885	46397085	200	3.55521	46396985	NA	NA	NA	-
chr18	46767447	46767647	200	13.4677	46767547	NM_010120	Eif1a	CDS	-
chr18	49988916	49989116	200	2.60935	49989016	NA	NA	NA	-
chr18	50015585	50015785	200	11.5586	50015685	NM_001081371	Dmxl1	intron	-
chr18	50854835	50855035	200	3.91568	50854935	NA	NA	NA	-
chr18	56877718	56877918	200	7.87537	56877818	NM_010721	Lmnb1	intron	-
chr18	60928620	60928820	200	3.25666	60928720	NA	NA	NA	-
chr18	62316613	62316813	200	6.74667	62316713	NA	NA	NA	-
chr18	62468996	62469196	200	2.70669	62469096	NA	NA	NA	-
chr18	63394060	63394260	200	4.92465	63394160	NM_001039485	Piezo2	intron	-
chr18	64154706	64154906	200	3.38487	64154806	NA	NA	NA	-
chr18	64671281	64671481	200	3.06667	64671381	NM_001142950	Nars	intron	-
chr18	64671281	64671481	200	3.06667	64671381	NM_027350	Nars	intron	-
chr18	64671455	64671655	200	7.47311	64671555	NM_001142950	Nars	intron	-
chr18	64671455	64671655	200	7.47311	64671555	NM_027350	Nars	intron	-
chr18	65132677	65132877	200	5.55811	65132777	NM_001114386	Nedd4l	intron	-
chr18	65776765	65776965	200	7.02364	65776865	NM_207255	Zfp532	intron	-
chr18	66250850	66251050	200	4.67343	66250950	NM_178793	Ccbe1	intron	-
chr18	74222893	74223093	200	11.3059	74222993	NM_172632	Mapk4	intron	-
chr18	74938182	74938382	200	3.43805	74938282	NA	NA	NA	-
chr18	77299876	77300076	200	6.8735	77299976	NA	NA	NA	-
chr18	77769632	77769832	200	7.80829	77769732	NM_001164504	Rnf165	intron	-
chr18	77788151	77788351	200	7.71697	77788251	NM_001164504	Rnf165	intron	-
chr18	77788480	77788680	200	7.59892	77788580	NM_001164504	Rnf165	intron	-
chr18	80947192	80947392	200	10.2076	80947292	NM_015805	Atp9b	intron	-
chr18	80947192	80947392	200	10.2076	80947292	NM_001201569	Atp9b	intron	-
chr18	81361172	81361372	200	5.36577	81361272	NA	NA	NA	-
chr18	81600782	81600982	200	4.69267	81600882	NA	NA	NA	-
chr18	81600993	81601193	200	6.22163	81601093	NA	NA	NA	-
chr18	81601159	81601359	200	3.56757	81601259	NA	NA	NA	-
chr18	83160059	83160259	200	6.92361	83160159	NM_183033	Zfp516	intron	-
chr18	83160059	83160259	200	6.92361	83160159	NM_001177464	Zfp516	intron	-
chr18	84690262	84690462	200	14.655	84690362	NM_001033341	Zfp407	intron	-
chr18	90762393	90762593	200	21.0912	90762493	NA	NA	NA	-
chr19	3524662	3524862	200	6.32056	3524762	NM_001164159	Ppp6r3	intron	-
chr19	3524662	3524862	200	6.32056	3524762	NM_029456	Ppp6r3	intron	-
chr19	3524662	3524862	200	6.32056	3524762	NM_028999	Ppp6r3	intron	-
chr19	3557406	3557606	200	12.5398	3557506	NM_001164159	Ppp6r3	intron	-
chr19	3557406	3557606	200	12.5398	3557506	NM_029456	Ppp6r3	intron	-
chr19	3557406	3557606	200	12.5398	3557506	NM_028999	Ppp6r3	intron	-
chr19	5797471	5797671	200	3.10826	5797571	NR_002847	Malat1	3UTR	-
chr19	5799819	5800019	200	2.86117	5799919	NR_002847	Malat1	3UTR	-
chr19	5800082	5800282	200	4.50117	5800182	NR_002847	Malat1	3UTR	-
chr19	5801034	5801234	200	1.90885	5801134	NR_002847	Malat1	3UTR	-
chr19	5801688	5801888	200	1.83199	5801788	NR_002847	Malat1	3UTR	-
chr19	5802190	5802390	200	3.19795	5802290	NR_002847	Malat1	3UTR	-
chr19	5843161	5843361	200	6.42838	5843261	NR_003513	Neat1	3UTR	Yes
chr19	5845177	5845377	200	3.60124	5845277	NR_003513	Neat1	3UTR	Yes
chr19	6306646	6306846	200	8.76137	6306746	NM_001033342	Cdc42bpg	CDS	-
chr19	6309005	6309205	200	6.4428	6309105	NM_001033342	Cdc42bpg	intron	-
chr19	6309165	6309365	200	11.8282	6309265	NM_001033342	Cdc42bpg	intron	-
chr19	6324974	6325174	200	4.45225	6325074	NM_001033342	Cdc42bpg	3UTR	-
chr19	6325142	6325342	200	7.94336	6325242	NM_001033342	Cdc42bpg	3UTR	-
chr19	7511488	7511688	200	17.2912	7511588	NM_001271486	Rtn3	intron	-
chr19	7511488	7511688	200	17.2912	7511588	NM_001271487	Rtn3	intron	-
chr19	7511488	7511688	200	17.2912	7511588	NM_053076	Rtn3	intron	-
chr19	7511488	7511688	200	17.2912	7511588	NM_001003934	Rtn3	intron	-
chr19	7511488	7511688	200	17.2912	7511588	NM_001003933	Rtn3	intron	-
chr19	8894817	8895017	200	2.55148	8894917	NM_001081196	Hnrnpul2	CDS	-
chr19	9077412	9077612	200	3.3464	9077512	NM_009643	Ahnak	CDS	Yes
chr19	9077412	9077612	200	3.3464	9077512	NM_001039959	Ahnak	intron	Yes
chr19	9951089	9951289	200	3.6849	9951189	NM_016692	Incenp	CDS	-
chr19	10979731	10979931	200	17.059	10979831	NM_001253843	Prpf19	3UTR	-
chr19	10979731	10979931	200	17.059	10979831	NM_134129	Prpf19	3UTR	-
chr19	10979731	10979931	200	17.059	10979831	NM_001253844	Prpf19	3UTR	-
chr19	11195517	11195717	200	7.63136	11195617	NM_027058	1700017D01Rik	intron	-
chr19	11526805	11527005	200	10.2076	11526905	NM_021718	Ms4a4b	intron	-
chr19	12568839	12569039	200	4.14775	12568939	NM_172442	Dtx4	intron	-
chr19	14576447	14576647	200	4.03874	14576547	NM_011600	Tle4	intron	-
chr19	26060271	26060471	200	8.65277	26060371	NA	NA	NA	-
chr19	29552156	29552356	200	5.17988	29552256	NA	NA	NA	-
chr19	29872890	29873090	200	7.33462	29872990	NM_172836	9930021J03Rik	intron	-
chr19	31158931	31159131	200	5.87064	31159031	NM_011160	Prkg1	intron	-
chr19	31158931	31159131	200	5.87064	31159031	NM_001013833	Prkg1	intron	-
chr19	31158931	31159131	200	5.87064	31159031	NM_031249	Cstf2t	CDS	-
chr19	32577232	32577432	200	3.98835	32577332	NM_010799	Minpp1	intron	-
chr19	35025025	35025225	200	8.12672	35025125	NM_183046	Kif20b	CDS	-
chr19	35025231	35025431	200	5.97038	35025331	NM_183046	Kif20b	CDS	-
chr19	35469432	35469632	200	2.81111	35469532	NA	NA	NA	-
chr19	35668308	35668508	200	11.1162	35668408	NA	NA	NA	-
chr19	37779079	37779279	200	7.33462	37779179	NA	NA	NA	-
chr19	43594485	43594685	200	11.8769	43594585	NM_010324	Got1	intron	-
chr19	45081227	45081427	200	7.32748	45081327	NM_153796	Peo1	5UTR	-
chr19	45734710	45734910	200	14.355	45734810	NA	NA	NA	-
chr19	45842308	45842508	200	5.08684	45842408	NM_023799	Mgea5	CDS	-
chr19	45857562	45857762	200	3.23604	45857662	NM_023799	Mgea5	5UTR	-
chr19	46280749	46280949	200	8.65277	46280849	NM_178930	Gbf1	intron	-
chr19	47526483	47526683	200	4.92465	47526583	NM_001164717	Sh3pxd2a	intron	-
chr19	47526483	47526683	200	4.92465	47526583	NM_008018	Sh3pxd2a	intron	-
chr19	49469916	49470116	200	3.22752	49470016	NA	NA	NA	-
chr19	53696240	53696440	200	5.80811	53696340	NM_007790	Smc3	CDS	Yes
chr19	53697522	53697722	200	6.00045	53697622	NM_007790	Smc3	CDS	Yes
chr19	53699382	53699582	200	2.96176	53699482	NM_007790	Smc3	CDS	Yes
chr19	60838987	60839187	200	2.88243	60839087	NM_010123	Eif3a	CDS	-
chr19	60839954	60840154	200	4.01043	60840054	NM_010123	Eif3a	CDS	-
chr19	60842300	60842500	200	6.94831	60842400	NM_010123	Eif3a	CDS	-
chr19	60842618	60842818	200	9.4749	60842718	NM_010123	Eif3a	CDS	-
chr19	60843481	60843681	200	7.54865	60843581	NM_010123	Eif3a	intron	-
chr19	60844619	60844819	200	3.92338	60844719	NM_010123	Eif3a	CDS	-
chr19	60845696	60845896	200	4.03178	60845796	NM_010123	Eif3a	CDS	-
chr19	60848614	60848814	200	2.85187	60848714	NM_010123	Eif3a	CDS	-
chr2	3738174	3738374	200	8.01982	3738274	NA	NA	NA	-
chr2	5872514	5872714	200	8.90451	5872614	NM_001081132	Upf2	intron	-
chr2	5878618	5878818	200	4.23964	5878718	NM_001081132	Upf2	CDS	-
chr2	5881896	5882096	200	7.11592	5881996	NM_001081132	Upf2	CDS	-
chr2	8631101	8631301	200	2.44249	8631201	NA	NA	NA	-
chr2	9873086	9873286	200	8.3391	9873186	NM_027748	Taf3	CDS	-
chr2	9914048	9914248	200	11.5848	9914148	NM_027748	Taf3	intron	-
chr2	9914249	9914449	200	7.13514	9914349	NM_027748	Taf3	intron	-
chr2	11666066	11666266	200	5.72798	11666166	NM_015792	Fbxo18	intron	-
chr2	11666428	11666628	200	4.76575	11666528	NM_015792	Fbxo18	intron	-
chr2	16458667	16458867	200	10.2315	16458767	NM_026162	Plxdc2	intron	-
chr2	17986254	17986454	200	7.10631	17986354	NM_010804	Mllt10	intron	-
chr2	17986254	17986454	200	7.10631	17986354	NR_045539	Mllt10	5UTR	-
chr2	17986254	17986454	200	7.10631	17986354	NR_045538	Mllt10	5UTR	-
chr2	17986254	17986454	200	7.10631	17986354	NM_001252560	Mllt10	5UTR	-
chr2	17986254	17986454	200	7.10631	17986354	NM_001252561	Mllt10	5UTR	-
chr2	20641871	20642071	200	10.5479	20641971	NM_001081006	Etl4	intron	-
chr2	20641871	20642071	200	10.5479	20641971	NM_029895	Etl4	intron	-
chr2	20641871	20642071	200	10.5479	20641971	NM_178059	Etl4	intron	-
chr2	20641871	20642071	200	10.5479	20641971	NM_001177630	Etl4	intron	-
chr2	20641871	20642071	200	10.5479	20641971	NM_001177631	Etl4	intron	-
chr2	24814867	24815067	200	5.54316	24814967	NA	NA	NA	-
chr2	25877014	25877214	200	5.9565	25877114	NM_133835	Ubac1	5UTR	-
chr2	29449432	29449632	200	3.91568	29449532	NA	NA	NA	-
chr2	32976333	32976533	200	8.94127	32976433	NA	NA	NA	-
chr2	34242120	34242320	200	10.985	34242220	NA	NA	NA	-
chr2	34631321	34631521	200	5.58688	34631421	NM_001163434	Hspa5	CDS	-
chr2	34631321	34631521	200	5.58688	34631421	NM_022310	Hspa5	CDS	-
chr2	35630432	35630632	200	4.14775	35630532	NM_029774	Ttll11	intron	-
chr2	35630432	35630632	200	4.14775	35630532	NM_028921	Ttll11	intron	-
chr2	37557520	37557720	200	10.5668	37557620	NA	NA	NA	-
chr2	41292429	41292629	200	9.7446	41292529	NM_053011	Lrp1b	intron	-
chr2	44758590	44758790	200	10.2076	44758690	NA	NA	NA	-
chr2	49791750	49791950	200	13.7612	49791850	NM_027990	Lypd6b	intron	-
chr2	51934106	51934306	200	10.9872	51934206	NM_175238	Rif1	intron	Yes
chr2	53025208	53025408	200	6.5313	53025308	NM_018785	Prpf40a	intron	-
chr2	59155125	59155325	200	10.0853	59155225	NM_175464	Pkp4	intron	-
chr2	59155125	59155325	200	10.0853	59155225	NM_026361	Pkp4	intron	-
chr2	59474888	59475088	200	12.0009	59474988	NM_198294	Tanc1	intron	-
chr2	60909421	60909621	200	11.3512	60909521	NA	NA	NA	-
chr2	66421650	66421850	200	10.6739	66421750	NM_018852	Scn9a	intron	-
chr2	69587114	69587314	200	4.79725	69587214	NM_001081086	Ppig	intron	-
chr2	69587382	69587582	200	9.11609	69587482	NM_001081086	Ppig	CDS	-
chr2	69587636	69587836	200	9.71321	69587736	NM_001081086	Ppig	CDS	-
chr2	69587837	69588037	200	6.64955	69587937	NM_001081086	Ppig	CDS	-
chr2	69708616	69708816	200	4.59009	69708716	NM_009278	Ssb	intron	Yes
chr2	69708616	69708816	200	4.59009	69708716	NM_001110145	Ssb	intron	Yes
chr2	69708757	69708957	200	3.26307	69708857	NM_009278	Ssb	CDS	Yes
chr2	69708757	69708957	200	3.26307	69708857	NM_001110145	Ssb	CDS	Yes
chr2	71014786	71014986	200	16.9745	71014886	NA	NA	NA	-
chr2	72803924	72804124	200	11.3435	72804024	NM_001098425	Sp3	intron	-
chr2	72803924	72804124	200	11.3435	72804024	NM_001018042	Sp3	intron	-
chr2	75497610	75497810	200	3.8865	75497710	NM_198090	Hnrnpa3	intron	-
chr2	75497610	75497810	200	3.8865	75497710	NM_146130	Hnrnpa3	intron	-
chr2	75497610	75497810	200	3.8865	75497710	NM_053263	Hnrnpa3	intron	-
chr2	75497610	75497810	200	3.8865	75497710	NR_033513	Gm6793	intron	-
chr2	75500569	75500769	200	5.75996	75500669	NM_198090	Hnrnpa3	intron	-
chr2	75500569	75500769	200	5.75996	75500669	NM_146130	Hnrnpa3	intron	-
chr2	75500569	75500769	200	5.75996	75500669	NM_053263	Hnrnpa3	intron	-
chr2	75500569	75500769	200	5.75996	75500669	NR_033513	Gm6793	intron	-
chr2	75500752	75500952	200	7.87668	75500852	NM_198090	Hnrnpa3	intron	-
chr2	75500752	75500952	200	7.87668	75500852	NM_146130	Hnrnpa3	intron	-
chr2	75500752	75500952	200	7.87668	75500852	NM_053263	Hnrnpa3	intron	-
chr2	75500752	75500952	200	7.87668	75500852	NR_033513	Gm6793	intron	-
chr2	75500925	75501125	200	4.99689	75501025	NM_198090	Hnrnpa3	intron	-
chr2	75500925	75501125	200	4.99689	75501025	NM_146130	Hnrnpa3	intron	-
chr2	75500925	75501125	200	4.99689	75501025	NM_053263	Hnrnpa3	intron	-
chr2	75500925	75501125	200	4.99689	75501025	NR_033513	Gm6793	intron	-
chr2	75501488	75501688	200	10.624	75501588	NM_198090	Hnrnpa3	intron	-
chr2	75501488	75501688	200	10.624	75501588	NM_146130	Hnrnpa3	intron	-
chr2	75501488	75501688	200	10.624	75501588	NM_053263	Hnrnpa3	intron	-
chr2	75501488	75501688	200	10.624	75501588	NR_033513	Gm6793	intron	-
chr2	75503151	75503351	200	6.00901	75503251	NM_198090	Hnrnpa3	intron	-
chr2	75503151	75503351	200	6.00901	75503251	NM_146130	Hnrnpa3	intron	-
chr2	75503151	75503351	200	6.00901	75503251	NM_053263	Hnrnpa3	intron	-
chr2	75503151	75503351	200	6.00901	75503251	NR_033513	Gm6793	intron	-
chr2	75503304	75503504	200	3.60541	75503404	NM_198090	Hnrnpa3	intron	-
chr2	75503304	75503504	200	3.60541	75503404	NM_146130	Hnrnpa3	intron	-
chr2	75503304	75503504	200	3.60541	75503404	NM_053263	Hnrnpa3	intron	-
chr2	75503304	75503504	200	3.60541	75503404	NR_033513	Gm6793	intron	-
chr2	76208121	76208321	200	5.68505	76208221	NM_153405	Rbm45	CDS	-
chr2	76208301	76208501	200	4.17257	76208401	NM_153405	Rbm45	CDS	-
chr2	81141578	81141778	200	7.57748	81141678	NA	NA	NA	-
chr2	90944870	90945070	200	7.87537	90944970	NM_011355	Sfpi1	intron	-
chr2	93056412	93056612	200	5.77928	93056512	NM_183180	Tspan18	intron	-
chr2	94173007	94173207	200	9.43017	94173107	NM_183106	Ttc17	CDS	-
chr2	96571155	96571355	200	4.67343	96571255	NA	NA	NA	-
chr2	100621484	100621684	200	10.2076	100621584	NA	NA	NA	-
chr2	102240459	102240659	200	6.25946	102240559	NM_020267	Trim44	CDS	-
chr2	102743706	102743906	200	2.51712	102743806	NA	NA	NA	-
chr2	103619358	103619558	200	4.31282	103619458	NM_016739	Caprin1	intron	-
chr2	103619358	103619558	200	4.31282	103619458	NM_001111289	Caprin1	intron	-
chr2	103619358	103619558	200	4.31282	103619458	NM_001111290	Caprin1	intron	-
chr2	103619358	103619558	200	4.31282	103619458	NM_001111292	Caprin1	intron	-
chr2	103619358	103619558	200	4.31282	103619458	NM_001111291	Caprin1	intron	-
chr2	109880764	109880964	200	9.7892	109880864	NM_026613	Ccdc34	CDS	-
chr2	109880764	109880964	200	9.7892	109880864	NR_040508	1700024P03Rik	intron	-
chr2	111506359	111506559	200	2.99302	111506459	NA	NA	NA	-
chr2	112758081	112758281	200	6.80181	112758181	NM_177652	Ryr3	intron	-
chr2	113626553	113626753	200	5.55811	113626653	NM_009162	Scg5	intron	-
chr2	113688365	113688565	200	2.54827	113688465	NM_181416	Arhgap11a	5UTR	-
chr2	113688544	113688744	200	6.27613	113688644	NM_181416	Arhgap11a	5UTR	-
chr2	117078529	117078729	200	7.57748	117078629	NM_026620	Fam98b	intron	-
chr2	117096693	117096893	200	9.7648	117096793	NM_026620	Fam98b	3UTR	-
chr2	117503399	117503599	200	3.66374	117503499	NA	NA	NA	-
chr2	121292608	121292808	200	6.34462	121292708	NM_001081975	Mfap1b	intron	-
chr2	121292763	121292963	200	8.90451	121292863	NM_001081975	Mfap1b	intron	-
chr2	121325075	121325275	200	4.9773	121325175	NM_026220	Mfap1a	CDS	-
chr2	121325263	121325463	200	4.16697	121325363	NM_026220	Mfap1a	CDS	-
chr2	124921803	124922003	200	8.84081	124921903	NM_001162417	Myef2	intron	-
chr2	124921803	124922003	200	8.84081	124921903	NM_010852	Myef2	intron	-
chr2	124921803	124922003	200	8.84081	124921903	NM_001162418	Myef2	intron	-
chr2	125498956	125499156	200	12.2839	125499056	NM_199022	Shc4	intron	-
chr2	125498956	125499156	200	12.2839	125499056	NM_025613	Eid1	CDS	-
chr2	127036431	127036631	200	2.66559	127036531	NM_177214	Snrnp200	CDS	Yes
chr2	128284931	128285131	200	4.67343	128285031	NA	NA	NA	-
chr2	128479155	128479355	200	8.94127	128479255	NM_008569	Anapc1	intron	-
chr2	129196595	129196795	200	5.77928	129196695	NM_008361	Il1b	intron	-
chr2	129196595	129196795	200	5.77928	129196695	NR_015474	Gm14047	intron	-
chr2	129685431	129685631	200	8.13795	129685531	NA	NA	NA	-
chr2	131004093	131004293	200	15.0781	131004193	NM_007682	Cenpb	CDS	-
chr2	135788194	135788394	200	4.76575	135788294	NM_013829	Plcb4	intron	-
chr2	137813405	137813605	200	7.33462	137813505	NA	NA	NA	-
chr2	139974465	139974665	200	4.92343	139974565	NM_001081090	Esf1	CDS	-
chr2	141675778	141675978	200	5.36577	141675878	NM_001013802	Macrod2	intron	-
chr2	143779697	143779897	200	5.34655	143779797	NM_024281	Rrbp1	intron	-
chr2	143814274	143814474	200	2.00066	143814374	NM_024281	Rrbp1	CDS	-
chr2	143814274	143814474	200	2.00066	143814374	NM_133626	Rrbp1	CDS	-
chr2	144616527	144616727	200	4.03874	144616627	NA	NA	NA	-
chr2	152648474	152648674	200	6.6928	152648574	NM_009743	Bcl2l1	intron	-
chr2	152648667	152648867	200	21.5835	152648767	NM_009743	Bcl2l1	intron	-
chr2	152951197	152951397	200	5.86199	152951297	NM_001172117	Hck	intron	-
chr2	152951197	152951397	200	5.86199	152951297	NM_010407	Hck	intron	-
chr2	154285791	154285991	200	28.2363	154285891	NM_009823	Cbfa2t2	intron	Yes
chr2	154285791	154285991	200	28.2363	154285891	NM_172860	Cbfa2t2	intron	Yes
chr2	155564329	155564529	200	8.94127	155564429	NA	NA	NA	-
chr2	158045266	158045466	200	4.46186	158045366	NM_001131021	D630003M21Rik	intron	-
chr2	158045266	158045466	200	4.46186	158045366	NM_177657	D630003M21Rik	intron	-
chr2	158549988	158550188	200	5.55811	158550088	NM_153089	Ppp1r16b	intron	-
chr2	158549988	158550188	200	5.55811	158550088	NM_001159662	Ppp1r16b	intron	-
chr2	160431236	160431436	200	6.58842	160431336	NA	NA	NA	-
chr2	160431638	160431838	200	6.38126	160431738	NA	NA	NA	-
chr2	160508355	160508555	200	4.62343	160508455	NM_009408	Top1	CDS	-
chr2	160510151	160510351	200	4.26955	160510251	NM_009408	Top1	intron	-
chr2	160519354	160519554	200	2.74496	160519454	NM_009408	Top1	CDS	-
chr2	162947476	162947676	200	16.1712	162947576	NA	NA	NA	-
chr2	163961145	163961345	200	7.33462	163961245	NM_021420	Stk4	intron	-
chr2	165818437	165818637	200	4.44265	165818537	NM_008679	Ncoa3	intron	Yes
chr2	165967964	165968164	200	10.0853	165968064	NM_001252578	Sulf2	intron	-
chr2	165967964	165968164	200	10.0853	165968064	NM_028072	Sulf2	intron	-
chr2	165967964	165968164	200	10.0853	165968064	NM_001252579	Sulf2	intron	-
chr2	167440232	167440432	200	24.8288	167440332	NM_023230	Ube2v1	intron	-
chr2	168857939	168858139	200	7.63136	168858039	NA	NA	NA	-
chr2	170749231	170749431	200	3.3464	170749331	NA	NA	NA	-
chr2	170950320	170950520	200	2.66084	170950420	NA	NA	NA	-
chr2	173411631	173411831	200	5.07182	173411731	NR_027957	Ppp4r1l-ps	intron	-
chr2	173461203	173461403	200	6.10299	173461303	NR_027957	Ppp4r1l-ps	intron	-
chr2	173461400	173461600	200	5.91712	173461500	NR_027957	Ppp4r1l-ps	intron	-
chr2	173461587	173461787	200	5.77928	173461687	NR_027957	Ppp4r1l-ps	intron	-
chr2	173461969	173462169	200	3.55796	173462069	NR_027957	Ppp4r1l-ps	intron	-
chr2	173462302	173462502	200	12.2317	173462402	NR_027957	Ppp4r1l-ps	intron	-
chr2	173462571	173462771	200	10.4903	173462671	NR_027957	Ppp4r1l-ps	intron	-
chr2	173462774	173462974	200	9.18019	173462874	NR_027957	Ppp4r1l-ps	intron	-
chr2	174115199	174115399	200	7.0919	174115299	NR_002846	Nespas	intron	-
chr2	174115199	174115399	200	7.0919	174115299	NM_022000	Gnas	intron	-
chr2	174115199	174115399	200	7.0919	174115299	NM_019690	Gnas	intron	-
chr2	179091711	179091911	200	6.82103	179091811	NA	NA	NA	-
chr2	179167890	179168090	200	3.04968	179167990	NA	NA	NA	-
chr2	179240740	179240940	200	39.7489	179240840	NM_009867	Cdh4	intron	Yes
chr2	179240976	179241176	200	12.5703	179241076	NM_009867	Cdh4	intron	Yes
chr3	9251520	9251720	200	4.59009	9251620	NM_177660	Zbtb10	CDS	-
chr3	9521914	9522114	200	9.34685	9522014	NM_133218	Zfp704	intron	-
chr3	9605882	9606082	200	8.01982	9605982	NM_133218	Zfp704	intron	-
chr3	10088164	10088364	200	5.61262	10088264	NA	NA	NA	-
chr3	17909429	17909629	200	3.98829	17909529	NA	NA	NA	-
chr3	27278770	27278970	200	5.17988	27278870	NA	NA	NA	-
chr3	27480261	27480461	200	7.87537	27480361	NM_173182	Fndc3b	intron	Yes
chr3	28383826	28384026	200	6.88514	28383926	NM_001163009	Tnik	intron	-
chr3	28383826	28384026	200	6.88514	28383926	NM_026910	Tnik	intron	-
chr3	28383826	28384026	200	6.88514	28383926	NM_001163008	Tnik	intron	-
chr3	28383826	28384026	200	6.88514	28383926	NM_001163007	Tnik	intron	-
chr3	31113139	31113339	200	4.8946	31113239	NM_172861	Slc7a14	intron	-
chr3	36165175	36165375	200	7.70571	36165275	NA	NA	NA	-
chr3	40689821	40690021	200	6.32056	40689921	NA	NA	NA	-
chr3	40886672	40886872	200	6.58842	40886772	NM_027558	Pgrmc2	CDS	-
chr3	46262586	46262786	200	6.52613	46262686	NA	NA	NA	-
chr3	48569787	48569987	200	5.33117	48569887	NA	NA	NA	-
chr3	54869581	54869781	200	4.54843	54869681	NR_040593	4931419H13Rik	intron	-
chr3	55277871	55278071	200	5.64144	55277971	NM_019978	Dclk1	intron	-
chr3	55277871	55278071	200	5.64144	55277971	NM_001195538	Dclk1	intron	-
chr3	55277871	55278071	200	5.64144	55277971	NM_001195539	Dclk1	intron	-
chr3	55277871	55278071	200	5.64144	55277971	NM_001111052	Dclk1	intron	-
chr3	55277871	55278071	200	5.64144	55277971	NM_001111051	Dclk1	intron	-
chr3	55980706	55980906	200	8.94127	55980806	NM_030595	Nbea	intron	-
chr3	55987439	55987639	200	5.80098	55987539	NM_030595	Nbea	5UTR	-
chr3	61900643	61900843	200	7.70571	61900743	NA	NA	NA	-
chr3	62842055	62842255	200	7.41081	62842155	NA	NA	NA	-
chr3	63128709	63128909	200	5.54316	63128809	NM_008604	Mme	intron	-
chr3	63422881	63423081	200	16.4268	63422981	NA	NA	NA	-
chr3	63773607	63773807	200	6.6928	63773707	NA	NA	NA	-
chr3	79622961	79623161	200	9.34685	79623061	NM_027495	Tmem144	intron	-
chr3	82187277	82187477	200	5.72798	82187377	NM_001081230	Map9	intron	-
chr3	82187671	82187871	200	8.13795	82187771	NM_001081230	Map9	CDS	-
chr3	84472782	84472982	200	12.1546	84472882	NM_177260	Tmem154	intron	-
chr3	85912178	85912378	200	8.4103	85912278	NM_001082414	Sh3d19	intron	-
chr3	86630194	86630394	200	4.12133	86630294	NM_001195499	Dclk2	intron	Yes
chr3	86630194	86630394	200	4.12133	86630294	NM_027539	Dclk2	intron	Yes
chr3	86630194	86630394	200	4.12133	86630294	NM_001195498	Dclk2	intron	Yes
chr3	86630194	86630394	200	4.12133	86630294	NM_001195497	Dclk2	intron	Yes
chr3	86630194	86630394	200	4.12133	86630294	NM_001195496	Dclk2	intron	Yes
chr3	86630194	86630394	200	4.12133	86630294	NM_001195500	Dclk2	intron	Yes
chr3	87717985	87718185	200	4.26955	87718085	NM_008231	Hdgf	CDS	-
chr3	87859314	87859514	200	9.18019	87859414	NM_001110809	Gpatch4	CDS	-
chr3	87859314	87859514	200	9.18019	87859414	NM_025663	Gpatch4	CDS	-
chr3	88968888	88969088	200	4.09262	88968988	NM_007712	Clk2	5UTR	-
chr3	88968888	88969088	200	4.09262	88968988	NM_001163432	Clk2	5UTR	-
chr3	92166372	92166572	200	4.44265	92166472	NA	NA	NA	-
chr3	94758195	94758395	200	3.98835	94758295	NA	NA	NA	-
chr3	94996185	94996385	200	8.5491	94996285	NM_029885	Gabpb2	intron	-
chr3	94996185	94996385	200	8.5491	94996285	NM_172512	Gabpb2	intron	-
chr3	95733506	95733706	200	14.325	95733606	NM_001253758	Anp32e	intron	-
chr3	95733506	95733706	200	14.325	95733606	NM_001253757	Anp32e	intron	-
chr3	95733506	95733706	200	14.325	95733606	NM_023210	Anp32e	intron	-
chr3	95741821	95742021	200	3.64985	95741921	NM_001253758	Anp32e	CDS	-
chr3	95741821	95742021	200	3.64985	95741921	NM_001253757	Anp32e	CDS	-
chr3	95741821	95742021	200	3.64985	95741921	NM_023210	Anp32e	CDS	-
chr3	97122839	97123039	200	2.52682	97122939	NA	NA	NA	-
chr3	99602660	99602860	200	4.06075	99602760	NA	NA	NA	-
chr3	108186919	108187119	200	9.10747	108187019	NM_001190161	Psrc1	intron	-
chr3	108186919	108187119	200	9.10747	108187019	NM_019976	Psrc1	intron	-
chr3	108494425	108494625	200	10.5479	108494525	NM_029522	Gpsm2	intron	-
chr3	108707156	108707356	200	7.18219	108707256	NM_025845	Prpf38b	CDS	-
chr3	114278732	114278932	200	2.88964	114278832	NA	NA	NA	-
chr3	114351422	114351622	200	6.4428	114351522	NA	NA	NA	-
chr3	115289817	115290017	200	3.00023	115289917	NA	NA	NA	-
chr3	119299660	119299860	200	5.80811	119299760	NA	NA	NA	-
chr3	120074774	120074974	200	9.57766	120074874	NA	NA	NA	-
chr3	127077934	127078134	200	3.64985	127078034	NA	NA	NA	-
chr3	134903857	134904057	200	9.01681	134903957	NM_173762	Cenpe	CDS	-
chr3	134905035	134905235	200	4.00991	134905135	NM_173762	Cenpe	CDS	-
chr3	134912320	134912520	200	5.76161	134912420	NM_173762	Cenpe	intron	-
chr3	135376955	135377155	200	5.36577	135377055	NA	NA	NA	-
chr3	135898897	135899097	200	10.5479	135898997	NM_001033350	Bank1	intron	-
chr3	137527613	137527813	200	7.88523	137527713	NM_016750	H2afz	intron	Yes
chr3	141264574	141264774	200	8.46217	141264674	NM_009472	Unc5c	intron	-
chr3	142128150	142128350	200	7.57748	142128250	NA	NA	NA	-
chr3	144712379	144712579	200	7.87537	144712479	NA	NA	NA	-
chr3	144879492	144879692	200	3.73874	144879592	NA	NA	NA	-
chr3	145239700	145239900	200	8.51532	145239800	NM_001081094	Znhit6	CDS	-
chr3	146832816	146833016	200	4.09262	146832916	NA	NA	NA	-
chr3	147079255	147079455	200	5.5437	147079355	NA	NA	NA	-
chr3	148715548	148715748	200	12.2317	148715648	NA	NA	NA	-
chr3	152926178	152926378	200	4.00991	152926278	NM_011372	St6galnac3	intron	-
chr3	152985518	152985718	200	5.32733	152985618	NM_011372	St6galnac3	intron	-
chr3	153241742	153241942	200	13.3172	153241842	NM_011372	St6galnac3	intron	-
chr3	157199464	157199664	200	4.2952	157199564	NM_017381	Zranb2	intron	-
chr3	157203569	157203769	200	7.07268	157203669	NM_017381	Zranb2	CDS	-
chr3	157556203	157556403	200	8.69232	157556303	NA	NA	NA	-
chr3	157675146	157675346	200	6.80181	157675246	NM_026989	Srsf11	intron	-
chr3	157675146	157675346	200	6.80181	157675246	NM_001093753	Srsf11	intron	-
chr3	157675146	157675346	200	6.80181	157675246	NM_001093752	Srsf11	intron	-
chr3	159157924	159158124	200	4.44649	159158024	NA	NA	NA	-
chr4	3280598	3280798	200	2.26941	3280698	NA	NA	NA	-
chr4	20819856	20820056	200	9.7446	20819956	NA	NA	NA	-
chr4	21801250	21801450	200	12.7665	21801350	NM_025669	Sfrs18	CDS	-
chr4	23158070	23158270	200	9.7892	23158170	NA	NA	NA	-
chr4	23941588	23941788	200	12.2487	23941688	NA	NA	NA	-
chr4	24957461	24957661	200	5.93634	24957561	NA	NA	NA	-
chr4	27794319	27794519	200	13.0138	27794419	NA	NA	NA	-
chr4	29217913	29218113	200	5.93634	29218013	NA	NA	NA	-
chr4	29328459	29328659	200	3.94475	29328559	NA	NA	NA	-
chr4	32843329	32843529	200	7.54865	32843429	NM_001081392	Mdn1	CDS	-
chr4	32844671	32844871	200	5.12433	32844771	NM_001081392	Mdn1	CDS	-
chr4	32845274	32845474	200	6.46204	32845374	NM_001081392	Mdn1	CDS	-
chr4	32845970	32846170	200	9.98154	32846070	NM_001081392	Mdn1	CDS	-
chr4	32847500	32847700	200	3.30245	32847600	NM_001081392	Mdn1	CDS	-
chr4	33582244	33582444	200	4.48108	33582344	NM_011884	Rngtt	intron	-
chr4	34501068	34501268	200	5.93634	34501168	NM_001007589	Akirin2	intron	-
chr4	39495036	39495236	200	4.48108	39495136	NA	NA	NA	-
chr4	40138899	40139099	200	12.5398	40138999	NM_007386	Aco1	intron	-
chr4	41481382	41481582	200	6.32056	41481482	NM_001159583	Fam219a	intron	-
chr4	41481382	41481582	200	6.32056	41481482	NM_027993	Fam219a	intron	-
chr4	44180535	44180735	200	8.00061	44180635	NM_001038993	Rnf38	intron	-
chr4	44181215	44181415	200	9.09915	44181315	NA	NA	NA	-
chr4	45421189	45421389	200	10.6739	45421289	NM_001009949	Slc25a51	intron	-
chr4	46158843	46159043	200	5.6112	46158943	NM_001033201	Ncbp1	intron	Yes
chr4	46481540	46481740	200	3.19757	46481640	NM_130889	Anp32b	CDS	-
chr4	46482637	46482837	200	2.14119	46482737	NM_130889	Anp32b	intron	-
chr4	46482797	46482997	200	2.63529	46482897	NM_130889	Anp32b	intron	-
chr4	46484841	46485041	200	2.09585	46484941	NM_130889	Anp32b	intron	-
chr4	46624846	46625046	200	7.09796	46624946	NM_198664	Tbc1d2	intron	-
chr4	49663010	49663210	200	9.31802	49663110	NM_001163263	Rnf20	CDS	Yes
chr4	49663010	49663210	200	9.31802	49663110	NM_182999	Rnf20	CDS	Yes
chr4	49665283	49665483	200	12.5703	49665383	NM_001163263	Rnf20	intron	Yes
chr4	49665283	49665483	200	12.5703	49665383	NM_182999	Rnf20	intron	Yes
chr4	51289165	51289365	200	4.67343	51289265	NA	NA	NA	-
chr4	51737684	51737884	200	2.58994	51737784	NA	NA	NA	-
chr4	54977110	54977310	200	10.2315	54977210	NM_172867	Zfp462	intron	-
chr4	55093857	55094057	200	5.36577	55093957	NM_172867	Zfp462	3UTR	-
chr4	55363046	55363246	200	1.99917	55363146	NM_009011	Rad23b	5UTR	-
chr4	55550095	55550295	200	5.36577	55550195	NA	NA	NA	-
chr4	55550237	55550437	200	7.13514	55550337	NA	NA	NA	-
chr4	56834319	56834519	200	4.92343	56834419	NM_018761	Ctnnal1	intron	-
chr4	57906609	57906809	200	10.807	57906709	NM_009649	Akap2	3UTR	-
chr4	57906609	57906809	200	10.807	57906709	NM_001035532	Akap2	3UTR	-
chr4	57906609	57906809	200	10.807	57906709	NM_001035533	Akap2	3UTR	-
chr4	58266837	58267037	200	3.83911	58266937	NA	NA	NA	-
chr4	62229299	62229499	200	6.5313	62229399	NM_019492	Rgs3	intron	-
chr4	62920506	62920706	200	4.45225	62920606	NM_025685	Col27a1	intron	-
chr4	64287804	64288004	200	5.36577	64287904	NA	NA	NA	-
chr4	64657913	64658113	200	5.33694	64658013	NA	NA	NA	-
chr4	65501664	65501864	200	4.31352	65501764	NM_019514	Astn2	intron	-
chr4	65501664	65501864	200	4.31352	65501764	NM_207109	Astn2	intron	-
chr4	71125795	71125995	200	12.0009	71125895	NA	NA	NA	-
chr4	76204481	76204681	200	3.43296	76204581	NM_011211	Ptprd	intron	-
chr4	78878825	78879025	200	3.3464	78878925	NA	NA	NA	-
chr4	82072526	82072726	200	8.13795	82072626	NM_001113210	Nfib	intron	Yes
chr4	82072526	82072726	200	8.13795	82072626	NM_001113209	Nfib	intron	Yes
chr4	82072526	82072726	200	8.13795	82072626	NM_008687	Nfib	intron	Yes
chr4	83109509	83109709	200	8.71862	83109609	NM_133948	Psip1	CDS	Yes
chr4	83110800	83111000	200	3.83913	83110900	NM_133948	Psip1	CDS	Yes
chr4	84898529	84898729	200	7.48468	84898629	NM_019535	Sh3gl2	intron	Yes
chr4	84898708	84898908	200	7.48468	84898808	NM_019535	Sh3gl2	intron	Yes
chr4	85697687	85697887	200	7.33462	85697787	NA	NA	NA	-
chr4	88460698	88460898	200	10.2076	88460798	NA	NA	NA	-
chr4	88472040	88472240	200	5.05165	88472140	NA	NA	NA	-
chr4	89516091	89516291	200	6.00045	89516191	NA	NA	NA	-
chr4	91026177	91026377	200	7.09796	91026277	NM_010486	Elavl2	intron	Yes
chr4	91026177	91026377	200	7.09796	91026277	NM_001177883	Elavl2	intron	Yes
chr4	91026177	91026377	200	7.09796	91026277	NM_207686	Elavl2	intron	Yes
chr4	91026177	91026377	200	7.09796	91026277	NM_207685	Elavl2	intron	Yes
chr4	98403197	98403397	200	5.81242	98403297	NM_001081202	L1td1	CDS	-
chr4	98403496	98403696	200	7.39703	98403596	NM_001081202	L1td1	intron	-
chr4	98404234	98404434	200	4.80228	98404334	NM_001081202	L1td1	CDS	-
chr4	102146041	102146241	200	2.66687	102146141	NM_001177983	Pde4b	intron	-
chr4	102146041	102146241	200	2.66687	102146141	NM_019840	Pde4b	intron	-
chr4	104179241	104179441	200	11.5586	104179341	NM_010014	Dab1	intron	-
chr4	104179241	104179441	200	11.5586	104179341	NM_177259	Dab1	intron	-
chr4	104321341	104321541	200	7.02364	104321441	NM_010014	Dab1	intron	-
chr4	104321341	104321541	200	7.02364	104321441	NM_177259	Dab1	intron	-
chr4	108686224	108686424	200	10.645	108686324	NM_146150	Nrd1	CDS	-
chr4	114823012	114823212	200	4.65901	114823112	NA	NA	NA	-
chr4	116283736	116283936	200	7.08389	116283836	NM_016777	Nasp	CDS	Yes
chr4	116283736	116283936	200	7.08389	116283836	NM_001081475	Nasp	intron	Yes
chr4	116284473	116284673	200	4.32725	116284573	NM_016777	Nasp	intron	Yes
chr4	116284473	116284673	200	4.32725	116284573	NM_001081475	Nasp	intron	Yes
chr4	116286807	116287007	200	7.32394	116286907	NM_016777	Nasp	intron	Yes
chr4	116286807	116287007	200	7.32394	116286907	NM_001081475	Nasp	intron	Yes
chr4	116291356	116291556	200	18.6326	116291456	NM_016777	Nasp	intron	Yes
chr4	116291356	116291556	200	18.6326	116291456	NM_001081475	Nasp	intron	Yes
chr4	117122993	117123193	200	10.0649	117123093	NM_025739	Rnf220	intron	-
chr4	117223024	117223224	200	5.93634	117223124	NM_080469	Eri3	5UTR	-
chr4	117223180	117223380	200	12.6868	117223280	NM_080469	Eri3	CDS	-
chr4	117324901	117325101	200	9.43017	117325001	NM_080469	Eri3	intron	-
chr4	119606731	119606931	200	7.13514	119606831	NM_010657	Hivep3	intron	Yes
chr4	120081084	120081284	200	7.18509	120081184	NM_001159630	Scmh1	intron	Yes
chr4	120081084	120081284	200	7.18509	120081184	NM_013883	Scmh1	intron	Yes
chr4	121287801	121288001	200	4.56628	121287901	NM_001099309	Gm12887	intron	-
chr4	121592893	121593093	200	8.13795	121592993	NA	NA	NA	-
chr4	121689978	121690178	200	6.4428	121690078	NA	NA	NA	-
chr4	122299667	122299867	200	4.23108	122299767	NA	NA	NA	-
chr4	122479878	122480078	200	4.92343	122479978	NA	NA	NA	-
chr4	122806527	122806727	200	4.73754	122806627	NM_019489	Ppie	intron	-
chr4	123331775	123331975	200	11.1162	123331875	NM_001199136	Macf1	intron	-
chr4	123331775	123331975	200	11.1162	123331875	NM_001199137	Macf1	intron	-
chr4	123332250	123332450	200	14.6502	123332350	NM_001199136	Macf1	intron	-
chr4	123332250	123332450	200	14.6502	123332350	NM_001199137	Macf1	intron	-
chr4	124690831	124691031	200	9.7892	124690931	NA	NA	NA	-
chr4	125338603	125338803	200	13.3172	125338703	NM_001081097	Grik3	intron	-
chr4	125855518	125855718	200	6.61139	125855618	NM_146153	Thrap3	CDS	-
chr4	126115715	126115915	200	27.1926	126115815	NM_153403	Ago1	3UTR	-
chr4	126116104	126116304	200	17.2042	126116204	NM_153403	Ago1	3UTR	-
chr4	126703184	126703384	200	3.98932	126703284	NM_023603	Sfpq	CDS	Yes
chr4	126703184	126703384	200	3.98932	126703284	NR_045010	Sfpq	5UTR	Yes
chr4	126703929	126704129	200	4.43496	126704029	NM_023603	Sfpq	CDS	Yes
chr4	126703929	126704129	200	4.43496	126704029	NR_045010	Sfpq	5UTR	Yes
chr4	126704544	126704744	200	14.6135	126704644	NM_023603	Sfpq	CDS	Yes
chr4	126704544	126704744	200	14.6135	126704644	NR_045010	Sfpq	5UTR	Yes
chr4	126706982	126707182	200	4.18713	126707082	NM_023603	Sfpq	CDS	Yes
chr4	126706982	126707182	200	4.18713	126707082	NR_045010	Sfpq	intron	Yes
chr4	127215332	127215532	200	12.8856	127215432	NA	NA	NA	-
chr4	128886245	128886445	200	7.09796	128886345	NM_134151	Yars	intron	-
chr4	129045176	129045376	200	6.23124	129045276	NM_028603	Zbtb8a	intron	-
chr4	129497764	129497964	200	4.0003	129497864	NM_008974	Ptp4a2	intron	-
chr4	133309329	133309529	200	8.19031	133309429	NM_001080819	Arid1a	CDS	Yes
chr4	135825097	135825297	200	8.13795	135825197	NM_011542	Tcea3	intron	-
chr4	136374869	136375069	200	7.13514	136374969	NM_010142	Ephb2	intron	-
chr4	137166125	137166325	200	5.36577	137166225	NM_130879	Usp48	intron	Yes
chr4	137191819	137192019	200	10.8234	137191919	NM_130879	Usp48	intron	Yes
chr4	137192000	137192200	200	6.40063	137192100	NM_130879	Usp48	intron	Yes
chr4	137210174	137210374	200	7.41081	137210274	NM_130879	Usp48	intron	Yes
chr4	137603189	137603389	200	10.2076	137603289	NM_001256195	Eif4g3	intron	-
chr4	137603189	137603389	200	10.2076	137603289	NM_172703	Eif4g3	intron	-
chr4	137603189	137603389	200	10.2076	137603289	NM_001256198	Eif4g3	intron	-
chr4	138138127	138138327	200	3.10601	138138227	NM_029401	Vwa5b1	intron	-
chr4	139642696	139642896	200	10.5479	139642796	NM_198610	Igsf21	intron	-
chr4	139646428	139646628	200	10.0921	139646528	NM_198610	Igsf21	intron	-
chr4	139653074	139653274	200	9.79695	139653174	NM_198610	Igsf21	intron	-
chr4	139702452	139702652	200	8.13795	139702552	NM_198610	Igsf21	intron	-
chr4	139750708	139750908	200	5.80811	139750808	NM_198610	Igsf21	intron	-
chr4	140933120	140933320	200	4.00991	140933220	NM_001085513	Fam131c	intron	-
chr4	142980278	142980478	200	2.28784	142980378	NA	NA	NA	-
chr4	145427185	145427385	200	4.89148	145427285	NR_033612	Gm13238	5UTR	-
chr4	145740843	145741043	200	5.34571	145740943	NM_001085522	Gm13251	intron	-
chr4	145742672	145742872	200	12.3208	145742772	NM_001085522	Gm13251	intron	-
chr4	145742878	145743078	200	7.96649	145742978	NM_001085522	Gm13251	intron	-
chr4	147992558	147992758	200	6.76014	147992658	NR_027864	Tardbp	intron	-
chr4	147992558	147992758	200	6.76014	147992658	NM_145556	Tardbp	CDS	-
chr4	147992558	147992758	200	6.76014	147992658	NM_001008546	Tardbp	intron	-
chr4	147992558	147992758	200	6.76014	147992658	NM_001008545	Tardbp	intron	-
chr4	147992558	147992758	200	6.76014	147992658	NM_001003899	Tardbp	intron	-
chr4	147992558	147992758	200	6.76014	147992658	NM_001003898	Tardbp	intron	-
chr4	147997981	147998181	200	5.65729	147998081	NR_027864	Tardbp	intron	-
chr4	147997981	147998181	200	5.65729	147998081	NM_145556	Tardbp	intron	-
chr4	147997981	147998181	200	5.65729	147998081	NM_001008546	Tardbp	intron	-
chr4	147997981	147998181	200	5.65729	147998081	NM_001008545	Tardbp	intron	-
chr4	147997981	147998181	200	5.65729	147998081	NM_001003899	Tardbp	intron	-
chr4	147997981	147998181	200	5.65729	147998081	NM_001003898	Tardbp	intron	-
chr4	149089859	149090059	200	9.10362	149089959	NM_001025106	Tmem201	3UTR	-
chr4	149888380	149888580	200	3.30245	149888480	NM_001085492	Rere	intron	Yes
chr4	149888866	149889066	200	8.88529	149888966	NM_001085492	Rere	intron	Yes
chr4	152527141	152527341	200	4.81081	152527241	NA	NA	NA	-
chr4	153188468	153188668	200	6.21586	153188568	NA	NA	NA	-
chr4	153394144	153394344	200	10.0649	153394244	NM_201226	Lrrc47	3UTR	-
chr4	154427294	154427494	200	4.50676	154427394	NA	NA	NA	-
chr4	155554345	155554545	200	11.8345	155554445	NM_021604	Agrn	intron	-
chr4	155610297	155610497	200	5.71412	155610397	NA	NA	NA	-
chr5	3960193	3960393	200	7.13514	3960293	NM_194462	Akap9	CDS	-
chr5	8429199	8429399	200	6.6928	8429299	NM_178766	Slc25a40	intron	-
chr5	8429274	8429474	200	8.62474	8429374	NM_178766	Slc25a40	intron	-
chr5	8806650	8806850	200	6.33032	8806750	NM_011075	Abcb1b	intron	-
chr5	9114024	9114224	200	9.7446	9114124	NM_001081029	Tmem243	intron	-
chr5	9381211	9381411	200	3.70165	9381311	NM_172706	9330182L06Rik	intron	-
chr5	11135596	11135796	200	4.48108	11135696	NA	NA	NA	-
chr5	15831868	15832068	200	5.72798	15831968	NM_001110845	Cacna2d1	intron	-
chr5	15831868	15832068	200	5.72798	15831968	NM_009784	Cacna2d1	intron	-
chr5	15831868	15832068	200	5.72798	15831968	NM_001110843	Cacna2d1	intron	-
chr5	15831868	15832068	200	5.72798	15831968	NM_001110846	Cacna2d1	intron	-
chr5	15831868	15832068	200	5.72798	15831968	NM_001110844	Cacna2d1	intron	-
chr5	20553867	20554067	200	7.09796	20553967	NM_011203	Ptpn12	intron	-
chr5	21267383	21267583	200	4.03874	21267483	NM_009584	Dnajc2	CDS	-
chr5	21274138	21274338	200	6.82103	21274238	NM_009584	Dnajc2	intron	-
chr5	21274308	21274508	200	8.90451	21274408	NM_009584	Dnajc2	intron	-
chr5	23482115	23482315	200	4.92465	23482215	NM_053090	Fam126a	intron	-
chr5	25040941	25041141	200	13.4807	25041041	NA	NA	NA	-
chr5	26896084	26896284	200	3.37334	26896184	NA	NA	NA	-
chr5	30289663	30289863	200	4.09262	30289763	NA	NA	NA	-
chr5	31932310	31932510	200	9.10362	31932410	NM_153196	Rbks	intron	-
chr5	32941855	32942055	200	4.70865	32941955	NM_001205132	Yes1	intron	Yes
chr5	32941855	32942055	200	4.70865	32941955	NM_009535	Yes1	intron	Yes
chr5	32941855	32942055	200	4.70865	32941955	NM_001205133	Yes1	intron	Yes
chr5	33846936	33847136	200	6.52613	33847036	NA	NA	NA	-
chr5	34993160	34993360	200	4.0003	34993260	NM_029278	Nop14	CDS	-
chr5	34994308	34994508	200	4.09262	34994408	NM_029278	Nop14	CDS	-
chr5	39742140	39742340	200	5.11577	39742240	NA	NA	NA	-
chr5	53981718	53981918	200	3.11081	53981818	NM_001080928	Rbpj	intron	-
chr5	53981718	53981918	200	3.11081	53981818	NM_001277116	Rbpj	intron	-
chr5	53981718	53981918	200	3.11081	53981818	NM_009035	Rbpj	intron	-
chr5	53981718	53981918	200	3.11081	53981818	NM_001080927	Rbpj	5UTR	-
chr5	53989299	53989499	200	6.00556	53989399	NM_001080928	Rbpj	intron	-
chr5	53989299	53989499	200	6.00556	53989399	NM_001277116	Rbpj	intron	-
chr5	53989299	53989499	200	6.00556	53989399	NM_009035	Rbpj	intron	-
chr5	53989299	53989499	200	6.00556	53989399	NM_001080927	Rbpj	intron	-
chr5	54021231	54021431	200	11.1162	54021331	NM_001080928	Rbpj	intron	-
chr5	54021231	54021431	200	11.1162	54021331	NM_001277116	Rbpj	intron	-
chr5	54021231	54021431	200	11.1162	54021331	NM_009035	Rbpj	intron	-
chr5	54021231	54021431	200	11.1162	54021331	NM_001080927	Rbpj	intron	-
chr5	55304887	55305087	200	4.48108	55304987	NA	NA	NA	-
chr5	62444390	62444590	200	5.36577	62444490	NA	NA	NA	-
chr5	64318656	64318856	200	6.96383	64318756	NM_145923	Rell1	intron	-
chr5	66088770	66088970	200	7.48186	66088870	NM_001081321	Pds5a	intron	-
chr5	66804901	66805101	200	7.33462	66805001	NM_001201414	Apbb2	intron	-
chr5	66804901	66805101	200	7.33462	66805001	NM_001201415	Apbb2	intron	-
chr5	66804901	66805101	200	7.33462	66805001	NM_001201413	Apbb2	intron	-
chr5	66804901	66805101	200	7.33462	66805001	NM_009686	Apbb2	intron	-
chr5	67409443	67409643	200	3.78874	67409543	NM_001001980	Limch1	intron	-
chr5	67409443	67409643	200	3.78874	67409543	NM_001256122	Limch1	intron	-
chr5	73281007	73281207	200	3.17973	73281107	NA	NA	NA	-
chr5	75941835	75942035	200	4.92343	75941935	NA	NA	NA	-
chr5	76805696	76805896	200	11.1162	76805796	NA	NA	NA	-
chr5	77032302	77032502	200	4.12133	77032402	NM_199032	Cep135	intron	-
chr5	77430949	77431149	200	7.76982	77431049	NA	NA	NA	-
chr5	77431277	77431477	200	11.4077	77431377	NA	NA	NA	-
chr5	77710148	77710348	200	3.94475	77710248	NM_011263	Rest	CDS	-
chr5	81496746	81496946	200	5.36577	81496846	NM_198702	Lphn3	intron	-
chr5	81577698	81577898	200	5.93634	81577798	NM_198702	Lphn3	intron	-
chr5	87246130	87246330	200	3.20721	87246230	NM_177680	Ythdc1	CDS	-
chr5	93271073	93271273	200	8.65277	93271173	NM_015756	Shroom3	intron	-
chr5	93271073	93271273	200	8.65277	93271173	NM_001077595	Shroom3	intron	-
chr5	98258937	98259137	200	4.26193	98259037	NA	NA	NA	-
chr5	98258988	98259188	200	5.15424	98259088	NA	NA	NA	-
chr5	100407640	100407840	200	3.31415	100407740	NM_007516	Hnrnpd	5UTR	-
chr5	100407640	100407840	200	3.31415	100407740	NM_001077266	Hnrnpd	5UTR	-
chr5	100407640	100407840	200	3.31415	100407740	NM_001077267	Hnrnpd	5UTR	-
chr5	100407640	100407840	200	3.31415	100407740	NM_001077265	Hnrnpd	5UTR	-
chr5	102327532	102327732	200	14.872	102327632	NM_172882	Wdfy3	intron	-
chr5	104183212	104183412	200	6.88514	104183312	NM_133919	Aff1	5UTR	Yes
chr5	104430336	104430536	200	7.09796	104430436	NM_053262	Hsd17b11	intron	-
chr5	104951060	104951260	200	12.4433	104951160	NM_001166581	BC005561	CDS	-
chr5	105268503	105268703	200	18.2257	105268603	NM_001039231	Zfp951	intron	-
chr5	106196854	106197054	200	9.10362	106196954	NM_001122768	Lrrc8d	intron	-
chr5	106196854	106197054	200	9.10362	106196954	NM_178701	Lrrc8d	intron	-
chr5	108493239	108493439	200	9.04685	108493339	NA	NA	NA	-
chr5	110536920	110537120	200	9.31802	110537020	NM_145147	Gtpbp6	CDS	-
chr5	111006738	111006938	200	4.94543	111006838	NM_198306	Galnt9	intron	-
chr5	111512100	111512300	200	6.32056	111512200	NM_001267622	Ttc28	intron	Yes
chr5	112074482	112074682	200	20.3138	112074582	NA	NA	NA	-
chr5	112440787	112440987	200	3.91568	112440887	NA	NA	NA	-
chr5	112612954	112613154	200	3.73874	112613054	NA	NA	NA	-
chr5	113576212	113576412	200	14.5645	113576312	NM_172884	2900026A02Rik	intron	-
chr5	114221395	114221595	200	6.33777	114221495	NM_016926	Sart3	CDS	-
chr5	115607810	115608010	200	2.21995	115607910	NM_175403	Mlec	CDS	-
chr5	115607989	115608189	200	2.21995	115608089	NM_175403	Mlec	5UTR	-
chr5	118621644	118621844	200	7.54865	118621744	NM_007545	Hrk	intron	-
chr5	118621829	118622029	200	9.25839	118621929	NM_007545	Hrk	intron	-
chr5	118750454	118750654	200	2.96176	118750554	NA	NA	NA	-
chr5	119074946	119075146	200	9.5085	119075046	NM_172424	Med13l	intron	Yes
chr5	119075428	119075628	200	31.0024	119075528	NM_172424	Med13l	intron	Yes
chr5	119749712	119749912	200	12.1546	119749812	NA	NA	NA	-
chr5	120060081	120060281	200	5.07182	120060181	NA	NA	NA	-
chr5	120060399	120060599	200	4.16955	120060499	NA	NA	NA	-
chr5	120867438	120867638	200	8.94127	120867538	NA	NA	NA	-
chr5	122249596	122249796	200	7.09796	122249696	NM_009125	Atxn2	intron	-
chr5	122374896	122375096	200	3.78874	122374996	NM_007804	Cux2	intron	-
chr5	122380832	122381032	200	7.71697	122380932	NM_007804	Cux2	intron	-
chr5	122483780	122483980	200	12.4433	122483880	NM_007804	Cux2	intron	-
chr5	122951614	122951814	200	2.48	122951714	NM_009722	Atp2a2	5UTR	-
chr5	122951614	122951814	200	2.48	122951714	NR_027838	Atp2a2	3UTR	-
chr5	122951614	122951814	200	2.48	122951714	NM_001110140	Atp2a2	5UTR	-
chr5	124189507	124189707	200	3.00023	124189607	NM_001005525	Rsrc2	CDS	-
chr5	124189642	124189842	200	6.52613	124189742	NM_001005525	Rsrc2	intron	-
chr5	126644325	126644525	200	3.07919	126644425	NA	NA	NA	-
chr5	128177506	128177706	200	8.94127	128177606	NM_177005	Glt1d1	intron	-
chr5	132639302	132639502	200	10.5479	132639402	NM_177047	Auts2	intron	-
chr5	132961045	132961245	200	3.04144	132961145	NM_177047	Auts2	intron	-
chr5	134888354	134888554	200	7.18509	134888454	NM_001081470	Gtf2ird1	intron	-
chr5	134888354	134888554	200	7.18509	134888454	NM_020331	Gtf2ird1	intron	-
chr5	134888354	134888554	200	7.18509	134888454	NM_001244936	Gtf2ird1	intron	-
chr5	134888354	134888554	200	7.18509	134888454	NM_001081466	Gtf2ird1	intron	-
chr5	134888354	134888554	200	7.18509	134888454	NM_001081465	Gtf2ird1	intron	-
chr5	134888354	134888554	200	7.18509	134888454	NM_001081467	Gtf2ird1	intron	-
chr5	134888354	134888554	200	7.18509	134888454	NM_001081463	Gtf2ird1	intron	-
chr5	134888354	134888554	200	7.18509	134888454	NM_001081464	Gtf2ird1	intron	-
chr5	134888354	134888554	200	7.18509	134888454	NM_001081468	Gtf2ird1	intron	-
chr5	134888354	134888554	200	7.18509	134888454	NM_001081469	Gtf2ird1	intron	-
chr5	134888354	134888554	200	7.18509	134888454	NM_001081462	Gtf2ird1	intron	-
chr5	135693943	135694143	200	13.9626	135694043	NM_011714	Baz1b	CDS	-
chr5	135697700	135697900	200	5.93634	135697800	NM_011714	Baz1b	intron	-
chr5	137740851	137741051	200	4.14134	137740951	NM_001109910	Srrt	intron	-
chr5	137740851	137741051	200	4.14134	137740951	NM_001109909	Srrt	intron	-
chr5	137740851	137741051	200	4.14134	137740951	NM_031405	Srrt	intron	-
chr5	137741154	137741354	200	3.44257	137741254	NM_001109910	Srrt	CDS	-
chr5	137741154	137741354	200	3.44257	137741254	NM_001109909	Srrt	CDS	-
chr5	137741154	137741354	200	3.44257	137741254	NM_031405	Srrt	CDS	-
chr5	138173831	138174031	200	5.72798	138173931	NM_175521	Nyap1	intron	-
chr5	139751112	139751312	200	7.02364	139751212	NM_172723	Adap1	intron	Yes
chr5	140895503	140895703	200	2.2507	140895603	NM_133916	Eif3b	CDS	-
chr5	141883524	141883724	200	4.16697	141883624	NM_177879	Sdk1	intron	-
chr5	143834606	143834806	200	6.5313	143834706	NM_207110	Rnf216	intron	Yes
chr5	143834606	143834806	200	6.5313	143834706	NM_080561	Rnf216	intron	Yes
chr5	145892149	145892349	200	8.46217	145892249	NM_001033313	Pdap1	CDS	-
chr5	145895822	145896022	200	3.87207	145895922	NM_001033313	Pdap1	intron	-
chr5	147284534	147284734	200	4.67343	147284634	NA	NA	NA	-
chr5	149149048	149149248	200	6.96383	149149148	NM_007513	Slc7a1	intron	-
chr5	149940600	149940800	200	3.55521	149940700	NR_015478	5730422E09Rik	intron	-
chr5	150067624	150067824	200	3.91568	150067724	NA	NA	NA	-
chr6	4709684	4709884	200	16.9715	4709784	NM_130877	Peg10	3UTR	-
chr6	4709684	4709884	200	16.9715	4709784	NM_001040611	Peg10	3UTR	-
chr6	4873906	4874106	200	7.75541	4874006	NM_181595	Ppp1r9a	intron	-
chr6	4904357	4904557	200	10.985	4904457	NM_181595	Ppp1r9a	intron	-
chr6	5982643	5982843	200	16.1712	5982743	NA	NA	NA	-
chr6	7960885	7961085	200	4.13622	7960985	NM_001037865	Col28a1	intron	-
chr6	8100121	8100321	200	5.80811	8100221	NM_001037865	Col28a1	intron	-
chr6	13954055	13954255	200	3.87207	13954155	NA	NA	NA	-
chr6	14370065	14370265	200	5.72798	14370165	NA	NA	NA	-
chr6	17203098	17203298	200	5.80811	17203198	NA	NA	NA	-
chr6	17773184	17773384	200	22.3401	17773284	NM_022332	St7	intron	-
chr6	17773184	17773384	200	22.3401	17773284	NM_001083315	St7	intron	-
chr6	19950863	19951063	200	15.3679	19950963	NA	NA	NA	-
chr6	20216507	20216707	200	9.34685	20216607	NA	NA	NA	-
chr6	21908763	21908963	200	6.56973	21908863	NM_023626	Ing3	intron	-
chr6	28734936	28735136	200	5.72798	28735036	NM_019776	Snd1	intron	-
chr6	29095863	29096063	200	6.33817	29095963	NM_133925	Rbm28	intron	-
chr6	29101032	29101232	200	9.19477	29101132	NM_133925	Rbm28	intron	-
chr6	29104850	29105050	200	6.91465	29104950	NM_133925	Rbm28	intron	-
chr6	29316108	29316308	200	11.5586	29316208	NM_007594	Calu	intron	Yes
chr6	29316108	29316308	200	11.5586	29316208	NM_184053	Calu	intron	Yes
chr6	29501166	29501366	200	5.36577	29501266	NM_177296	Tnpo3	intron	-
chr6	30203716	30203916	200	6.5313	30203816	NM_001169576	Ube2h	intron	-
chr6	30203716	30203916	200	6.5313	30203816	NM_009459	Ube2h	intron	-
chr6	31104052	31104252	200	8.4103	31104152	NA	NA	NA	-
chr6	31789435	31789635	200	5.52102	31789535	NA	NA	NA	-
chr6	32129004	32129204	200	6.25045	32129104	NM_175750	Plxna4	intron	-
chr6	33784939	33785139	200	10.0649	33785039	NM_009148	Exoc4	intron	-
chr6	33831338	33831538	200	9.46647	33831438	NM_009148	Exoc4	intron	-
chr6	33838139	33838339	200	10.0853	33838239	NM_009148	Exoc4	intron	-
chr6	33876128	33876328	200	6.6928	33876228	NM_009148	Exoc4	intron	-
chr6	33884842	33885042	200	5.72798	33884942	NM_009148	Exoc4	intron	-
chr6	34696013	34696213	200	4.33527	34696113	NM_145575	Cald1	intron	-
chr6	34696261	34696461	200	9.98154	34696361	NM_145575	Cald1	intron	-
chr6	36605136	36605336	200	3.5618	36605236	NA	NA	NA	-
chr6	37308869	37309069	200	3.77433	37308969	NM_178661	Creb3l2	intron	-
chr6	37550517	37550717	200	7.41081	37550617	NA	NA	NA	-
chr6	39268831	39269031	200	8.13795	39268931	NA	NA	NA	-
chr6	39370093	39370293	200	1.97575	39370193	NM_018810	Mkrn1	CDS	-
chr6	42747598	42747798	200	8.13795	42747698	NA	NA	NA	-
chr6	43223171	43223371	200	6.5313	43223271	NM_133674	Arhgef5	CDS	-
chr6	44342403	44342603	200	3.98835	44342503	NA	NA	NA	-
chr6	48054051	48054251	200	1.91553	48054151	NA	NA	NA	-
chr6	49202611	49202811	200	3.73874	49202711	NM_198102	Tra2a	intron	-
chr6	51413161	51413361	200	4.64798	51413261	NM_016806	Hnrnpa2b1	intron	-
chr6	51413161	51413361	200	4.64798	51413261	NM_182650	Hnrnpa2b1	intron	-
chr6	51414122	51414322	200	4.49009	51414222	NM_016806	Hnrnpa2b1	intron	-
chr6	51414122	51414322	200	4.49009	51414222	NM_182650	Hnrnpa2b1	intron	-
chr6	51414331	51414531	200	2.20044	51414431	NM_016806	Hnrnpa2b1	CDS	-
chr6	51414331	51414531	200	2.20044	51414431	NM_182650	Hnrnpa2b1	intron	-
chr6	51414458	51414658	200	3.81982	51414558	NM_016806	Hnrnpa2b1	intron	-
chr6	51414458	51414658	200	3.81982	51414558	NM_182650	Hnrnpa2b1	intron	-
chr6	51416151	51416351	200	4.72793	51416251	NM_016806	Hnrnpa2b1	intron	-
chr6	51416151	51416351	200	4.72793	51416251	NM_182650	Hnrnpa2b1	intron	-
chr6	51416371	51416571	200	5.05424	51416471	NM_016806	Hnrnpa2b1	intron	-
chr6	51416371	51416571	200	5.05424	51416471	NM_182650	Hnrnpa2b1	intron	-
chr6	52062606	52062806	200	7.0967	52062706	NA	NA	NA	-
chr6	53400107	53400307	200	7.10054	53400207	NA	NA	NA	-
chr6	60598330	60598530	200	3.11035	60598430	NA	NA	NA	-
chr6	61567066	61567266	200	6.82103	61567166	NM_183310	Ccser1	intron	-
chr6	61567066	61567266	200	6.82103	61567166	NM_001164316	Ccser1	intron	-
chr6	64661859	64662059	200	6.24483	64661959	NA	NA	NA	-
chr6	66880477	66880677	200	8.94127	66880577	NM_025278	Gng12	intron	-
chr6	66880477	66880677	200	8.94127	66880577	NM_001177556	Gng12	intron	-
chr6	66880477	66880677	200	8.94127	66880577	NM_001177560	Gng12	intron	-
chr6	66880477	66880677	200	8.94127	66880577	NM_001177559	Gng12	intron	-
chr6	66880477	66880677	200	8.94127	66880577	NM_001177557	Gng12	intron	-
chr6	66880477	66880677	200	8.94127	66880577	NM_001177558	Gng12	intron	-
chr6	67195512	67195712	200	3.98835	67195612	NA	NA	NA	-
chr6	67217168	67217368	200	2.20185	67217268	NM_001113565	Serbp1	CDS	-
chr6	67217168	67217368	200	2.20185	67217268	NM_001113566	Serbp1	CDS	-
chr6	67217168	67217368	200	2.20185	67217268	NM_001113564	Serbp1	CDS	-
chr6	67217168	67217368	200	2.20185	67217268	NM_025814	Serbp1	CDS	-
chr6	67221769	67221969	200	2.04054	67221869	NM_001113565	Serbp1	intron	-
chr6	67221769	67221969	200	2.04054	67221869	NM_001113566	Serbp1	intron	-
chr6	67221769	67221969	200	2.04054	67221869	NM_001113564	Serbp1	intron	-
chr6	67221769	67221969	200	2.04054	67221869	NM_025814	Serbp1	intron	-
chr6	67221938	67222138	200	6.7331	67222038	NM_001113565	Serbp1	intron	-
chr6	67221938	67222138	200	6.7331	67222038	NM_001113566	Serbp1	intron	-
chr6	67221938	67222138	200	6.7331	67222038	NM_001113564	Serbp1	intron	-
chr6	67221938	67222138	200	6.7331	67222038	NM_025814	Serbp1	intron	-
chr6	67222739	67222939	200	2.81696	67222839	NM_001113565	Serbp1	intron	-
chr6	67222739	67222939	200	2.81696	67222839	NM_001113566	Serbp1	intron	-
chr6	67222739	67222939	200	2.81696	67222839	NM_001113564	Serbp1	CDS	-
chr6	67222739	67222939	200	2.81696	67222839	NM_025814	Serbp1	CDS	-
chr6	67222896	67223096	200	6.10365	67222996	NM_001113565	Serbp1	intron	-
chr6	67222896	67223096	200	6.10365	67222996	NM_001113566	Serbp1	intron	-
chr6	67222896	67223096	200	6.10365	67222996	NM_001113564	Serbp1	intron	-
chr6	67222896	67223096	200	6.10365	67222996	NM_025814	Serbp1	intron	-
chr6	67227706	67227906	200	1.69495	67227806	NM_001113565	Serbp1	CDS	-
chr6	67227706	67227906	200	1.69495	67227806	NM_001113566	Serbp1	CDS	-
chr6	67227706	67227906	200	1.69495	67227806	NM_001113564	Serbp1	CDS	-
chr6	67227706	67227906	200	1.69495	67227806	NM_025814	Serbp1	CDS	-
chr6	67231568	67231768	200	3.99069	67231668	NM_001113565	Serbp1	CDS	-
chr6	67231568	67231768	200	3.99069	67231668	NM_001113566	Serbp1	CDS	-
chr6	67231568	67231768	200	3.99069	67231668	NM_001113564	Serbp1	CDS	-
chr6	67231568	67231768	200	3.99069	67231668	NM_025814	Serbp1	CDS	-
chr6	71234498	71234698	200	7.87537	71234598	NM_145568	Krcc1	CDS	-
chr6	72483879	72484079	200	4.16697	72483979	NA	NA	NA	-
chr6	83982257	83982457	200	7.87537	83982357	NM_001077694	Dysf	intron	-
chr6	83982257	83982457	200	7.87537	83982357	NM_021469	Dysf	intron	-
chr6	86590476	86590676	200	7.10631	86590576	NA	NA	NA	-
chr6	93716917	93717117	200	21.5835	93717017	NM_010367	Magi1	intron	-
chr6	93716917	93717117	200	21.5835	93717017	NM_001083320	Magi1	intron	-
chr6	93716917	93717117	200	21.5835	93717017	NM_001029850	Magi1	intron	-
chr6	93716917	93717117	200	21.5835	93717017	NM_001083321	Magi1	intron	-
chr6	97416396	97416596	200	6.5313	97416496	NM_145148	Frmd4b	intron	-
chr6	100302197	100302397	200	6.66397	100302297	NA	NA	NA	-
chr6	100362585	100362785	200	7.33462	100362685	NA	NA	NA	-
chr6	100784042	100784242	200	29.9034	100784142	NM_182939	Ppp4r2	intron	Yes
chr6	100816235	100816435	200	7.41081	100816335	NM_182939	Ppp4r2	CDS	Yes
chr6	104183555	104183755	200	19.5035	104183655	NA	NA	NA	-
chr6	105111363	105111563	200	6.52613	105111463	NA	NA	NA	-
chr6	105385773	105385973	200	4.75676	105385873	NA	NA	NA	-
chr6	111179235	111179435	200	4.4399	111179335	NM_177328	Grm7	intron	-
chr6	111223182	111223382	200	3.01946	111223282	NM_177328	Grm7	intron	-
chr6	111352654	111352854	200	10.6739	111352754	NM_177328	Grm7	intron	-
chr6	114238614	114238814	200	7.33462	114238714	NM_178703	Slc6a1	intron	-
chr6	116201119	116201319	200	7.70571	116201219	NM_026585	Fam21	intron	-
chr6	116201753	116201953	200	8.00061	116201853	NM_026585	Fam21	intron	-
chr6	117869723	117869923	200	8.16217	117869823	NM_001166432	Hnrnpf	intron	-
chr6	117869723	117869923	200	8.16217	117869823	NM_001166431	Hnrnpf	intron	-
chr6	117869723	117869923	200	8.16217	117869823	NM_001166430	Hnrnpf	intron	-
chr6	117869723	117869923	200	8.16217	117869823	NM_133834	Hnrnpf	intron	-
chr6	117869723	117869923	200	8.16217	117869823	NM_001166429	Hnrnpf	intron	-
chr6	117869723	117869923	200	8.16217	117869823	NM_001166428	Hnrnpf	intron	-
chr6	117869723	117869923	200	8.16217	117869823	NM_001166427	Hnrnpf	intron	-
chr6	117873973	117874173	200	6.10299	117874073	NM_001166432	Hnrnpf	CDS	-
chr6	117873973	117874173	200	6.10299	117874073	NM_001166431	Hnrnpf	CDS	-
chr6	117873973	117874173	200	6.10299	117874073	NM_001166430	Hnrnpf	CDS	-
chr6	117873973	117874173	200	6.10299	117874073	NM_133834	Hnrnpf	CDS	-
chr6	117873973	117874173	200	6.10299	117874073	NM_001166429	Hnrnpf	CDS	-
chr6	117873973	117874173	200	6.10299	117874073	NM_001166428	Hnrnpf	CDS	-
chr6	117873973	117874173	200	6.10299	117874073	NM_001166427	Hnrnpf	CDS	-
chr6	118012282	118012482	200	4.04305	118012382	NA	NA	NA	-
chr6	118346141	118346341	200	5.64144	118346241	NM_194339	Bms1	CDS	-
chr6	118354987	118355187	200	4.8773	118355087	NM_194339	Bms1	CDS	-
chr6	119712867	119713067	200	10.985	119712967	NM_053204	Erc1	intron	-
chr6	119920822	119921022	200	6.6928	119920922	NM_001199083	Wnk1	CDS	-
chr6	119920822	119921022	200	6.6928	119920922	NM_001185020	Wnk1	CDS	-
chr6	119920822	119921022	200	6.6928	119920922	NM_198703	Wnk1	CDS	-
chr6	119920822	119921022	200	6.6928	119920922	NM_001185021	Wnk1	CDS	-
chr6	119920822	119921022	200	6.6928	119920922	NM_001199084	Wnk1	CDS	-
chr6	120381917	120382117	200	4.23108	120382017	NM_145997	Kdm5a	CDS	Yes
chr6	122279124	122279324	200	8.35352	122279224	NM_001271579	Phc1	intron	-
chr6	122279124	122279324	200	8.35352	122279224	NM_007905	Phc1	intron	-
chr6	122279124	122279324	200	8.35352	122279224	NM_001042623	Phc1	intron	-
chr6	122279124	122279324	200	8.35352	122279224	NR_073364	Phc1	intron	-
chr6	122279923	122280123	200	4.48108	122280023	NM_001271579	Phc1	intron	-
chr6	122279923	122280123	200	4.48108	122280023	NM_007905	Phc1	intron	-
chr6	122279923	122280123	200	4.48108	122280023	NM_001042623	Phc1	intron	-
chr6	122279923	122280123	200	4.48108	122280023	NR_073364	Phc1	intron	-
chr6	122422659	122422859	200	7.72587	122422759	NM_027664	Rimklb	5UTR	-
chr6	122436102	122436302	200	8.50451	122436202	NM_027664	Rimklb	5UTR	-
chr6	122436340	122436540	200	20.2289	122436440	NA	NA	NA	-
chr6	124357282	124357482	200	10.7178	124357382	NM_008995	Pex5	intron	-
chr6	124357282	124357482	200	10.7178	124357382	NM_001277330	Pex5	intron	-
chr6	124357282	124357482	200	10.7178	124357382	NM_175933	Pex5	intron	-
chr6	124357282	124357482	200	10.7178	124357382	NM_001277805	Pex5	intron	-
chr6	124814517	124814717	200	4.03874	124814617	NA	NA	NA	-
chr6	127209940	127210140	200	2.83561	127210040	NA	NA	NA	-
chr6	127674453	127674653	200	5.77928	127674553	NM_201371	Prmt8	intron	Yes
chr6	134871820	134872020	200	6.6928	134871920	NM_009875	Cdkn1b	intron	-
chr6	140572412	140572612	200	2.13391	140572512	NM_178803	Aebp2	intron	Yes
chr6	140572412	140572612	200	2.13391	140572512	NM_001005605	Aebp2	CDS	Yes
chr6	143336637	143336837	200	7.13514	143336737	NA	NA	NA	-
chr6	144191370	144191570	200	12.5398	144191470	NA	NA	NA	-
chr6	145198499	145198699	200	5.81242	145198599	NM_021284	Kras	5UTR	-
chr6	148324781	148324981	200	5.17988	148324881	NM_198967	Tmtc1	intron	-
chr7	3352134	3352334	200	4.76575	3352234	NM_133189	Cacng7	intron	-
chr7	4911601	4911801	200	4.10608	4911701	NM_001146329	Sbk2	intron	-
chr7	7230546	7230746	200	2.5991	7230646	NR_003555	Vmn2r29	intron	-
chr7	13622443	13622643	200	7.37823	13622543	NM_001243968	Ube2m	intron	Yes
chr7	13622443	13622643	200	7.37823	13622543	NM_145578	Ube2m	intron	Yes
chr7	13622443	13622643	200	7.37823	13622543	NM_001168469	Ube2m	intron	Yes
chr7	16417937	16418137	200	4.48108	16418037	NA	NA	NA	-
chr7	16867739	16867939	200	4.09262	16867839	NM_001136471	Ccdc9	CDS	-
chr7	16867739	16867939	200	4.09262	16867839	NM_172297	Ccdc9	CDS	-
chr7	17005604	17005804	200	4.43391	17005704	NM_198631	Zc3h4	CDS	-
chr7	17006661	17006861	200	2.92104	17006761	NM_198631	Zc3h4	CDS	-
chr7	17501311	17501511	200	6.36498	17501411	NM_007590	Calm3	3UTR	-
chr7	17501499	17501699	200	11.8893	17501599	NM_007590	Calm3	3UTR	-
chr7	19781165	19781365	200	6.32056	19781265	NM_028153	Eml2	intron	-
chr7	19781165	19781365	200	6.32056	19781265	NM_001162996	Eml2	intron	-
chr7	20031042	20031242	200	6.5313	20031142	NM_172279	Mark4	intron	-
chr7	25862338	25862538	200	5.36577	25862438	NM_001168506	Zfp574	intron	-
chr7	25862338	25862538	200	5.36577	25862438	NM_175477	Zfp574	5UTR	-
chr7	26053487	26053687	200	7.70571	26053587	NA	NA	NA	-
chr7	26053651	26053851	200	5.80811	26053751	NA	NA	NA	-
chr7	26055866	26056066	200	14.8473	26055966	NA	NA	NA	-
chr7	29116313	29116513	200	3.45326	29116413	NM_013676	Supt5	CDS	-
chr7	29123267	29123467	200	6.23124	29123367	NM_013676	Supt5	intron	-
chr7	29123523	29123723	200	4.62343	29123623	NM_013676	Supt5	intron	-
chr7	29183816	29184016	200	6.03892	29183916	NM_019458	Paf1	CDS	Yes
chr7	29596006	29596206	200	2.22531	29596106	NM_177301	Hnrnpl	CDS	-
chr7	29745719	29745919	200	7.54813	29745819	NM_021895	Actn4	intron	-
chr7	29745993	29746193	200	5.64144	29746093	NM_021895	Actn4	intron	-
chr7	29746317	29746517	200	5.15424	29746417	NM_021895	Actn4	intron	-
chr7	35174439	35174639	200	3.44144	35174539	NM_025948	Lsm14a	5UTR	-
chr7	37071625	37071825	200	15.3679	37071725	NA	NA	NA	-
chr7	49985103	49985303	200	9.7446	49985203	NA	NA	NA	-
chr7	50115937	50116137	200	16.0384	50116037	NR_046214	Gm2381	intron	-
chr7	50760221	50760421	200	6.52613	50760321	NM_028737	4931406B18Rik	intron	-
chr7	51605446	51605646	200	5.76881	51605546	NM_001034115	Shank1	intron	-
chr7	51734100	51734300	200	8.46293	51734200	NA	NA	NA	-
chr7	52067767	52067967	200	5.1982	52067867	NM_030693	Atf5	3UTR	-
chr7	52067767	52067967	200	5.1982	52067867	NR_033136	Atf5	3UTR	-
chr7	52068219	52068419	200	5.41173	52068319	NM_030693	Atf5	CDS	-
chr7	52068219	52068419	200	5.41173	52068319	NR_033136	Atf5	3UTR	-
chr7	52184447	52184647	200	6.03902	52184547	NM_007458	Ap2a1	intron	-
chr7	52184447	52184647	200	6.03902	52184547	NM_001077264	Ap2a1	intron	-
chr7	52632087	52632287	200	4.25033	52632187	NM_009224	Snrnp70	CDS	-
chr7	52632395	52632595	200	3.45412	52632495	NM_009224	Snrnp70	CDS	-
chr7	54117558	54117758	200	8.94127	54117658	NM_013580	Ldhc	intron	-
chr7	61474587	61474787	200	4.06442	61474687	NA	NA	NA	-
chr7	66001913	66002113	200	4.65901	66002013	NM_009728	Atp10a	intron	-
chr7	72515672	72515872	200	2.91506	72515772	NM_009386	Tjp1	5UTR	-
chr7	72515672	72515872	200	2.91506	72515772	NM_001163574	Tjp1	5UTR	-
chr7	72515874	72516074	200	3.94475	72515974	NM_009386	Tjp1	5UTR	-
chr7	72515874	72516074	200	3.94475	72515974	NM_001163574	Tjp1	5UTR	-
chr7	73644408	73644608	200	7.47311	73644508	NA	NA	NA	-
chr7	80596469	80596669	200	5.15424	80596569	NM_001081345	Chd2	intron	-
chr7	83838159	83838359	200	5.77928	83838259	NM_001199224	Agbl1	intron	-
chr7	86106603	86106803	200	8.13795	86106703	NA	NA	NA	-
chr7	86962972	86963172	200	7.57748	86963072	NA	NA	NA	-
chr7	87200366	87200566	200	4.92465	87200466	NM_001145999	Zfp710	intron	-
chr7	87200366	87200566	200	4.92465	87200466	NM_001146000	Zfp710	intron	-
chr7	87200366	87200566	200	4.92465	87200466	NM_175433	Zfp710	intron	-
chr7	87628039	87628239	200	5.63699	87628139	NM_001042527	Blm	intron	-
chr7	87628039	87628239	200	5.63699	87628139	NM_007550	Blm	intron	-
chr7	88290113	88290313	200	5.72798	88290213	NM_001004184	Slc28a1	intron	Yes
chr7	89406749	89406949	200	8.13795	89406849	NA	NA	NA	-
chr7	89919639	89919839	200	1.8132	89919739	NM_175317	Eftud1	intron	-
chr7	89919639	89919839	200	1.8132	89919739	NM_001159672	Eftud1	intron	-
chr7	89919826	89920026	200	2.02214	89919926	NM_175317	Eftud1	intron	-
chr7	89919826	89920026	200	2.02214	89919926	NM_001159672	Eftud1	intron	-
chr7	95694074	95694274	200	6.25045	95694174	NA	NA	NA	-
chr7	97128977	97129177	200	2.63482	97129077	NM_021876	Eed	5UTR	Yes
chr7	97591925	97592125	200	3.81982	97592025	NM_145151	Crebzf	CDS	-
chr7	97591925	97592125	200	3.81982	97592025	NR_073438	Crebzf	5UTR	-
chr7	97591925	97592125	200	3.81982	97592025	NR_073437	Crebzf	5UTR	-
chr7	97591925	97592125	200	3.81982	97592025	NR_073436	Crebzf	5UTR	-
chr7	99809813	99810013	200	4.23108	99809913	NM_029078	Pcf11	CDS	Yes
chr7	99818060	99818260	200	2.75325	99818160	NM_029078	Pcf11	5UTR	Yes
chr7	103392170	103392370	200	12.0996	103392270	NM_011858	Tenm4	intron	-
chr7	103451657	103451857	200	9.34685	103451757	NM_011858	Tenm4	intron	-
chr7	103505364	103505564	200	6.7696	103505464	NM_011858	Tenm4	intron	-
chr7	103543153	103543353	200	7.09796	103543253	NM_011858	Tenm4	intron	-
chr7	103588097	103588297	200	6.96383	103588197	NM_011858	Tenm4	intron	-
chr7	103588254	103588454	200	8.2955	103588354	NM_011858	Tenm4	intron	-
chr7	103766649	103766849	200	12.5398	103766749	NM_011858	Tenm4	intron	-
chr7	104592664	104592864	200	3.70541	104592764	NA	NA	NA	-
chr7	104916843	104917043	200	3.30245	104916943	NA	NA	NA	-
chr7	107109066	107109266	200	7.97204	107109166	NM_175388	Rnf169	intron	-
chr7	107115825	107116025	200	7.70853	107115925	NM_175388	Rnf169	intron	-
chr7	107128260	107128460	200	12.733	107128360	NM_175388	Rnf169	intron	-
chr7	107532556	107532756	200	4.48108	107532656	NM_001017985	C2cd3	intron	-
chr7	107855319	107855519	200	9.34685	107855419	NM_178764	Fam168a	intron	-
chr7	107855977	107856177	200	10.7178	107856077	NM_178764	Fam168a	intron	-
chr7	112528817	112529017	200	6.47027	112528917	NM_001242363	Fam160a2	intron	-
chr7	112528817	112529017	200	6.47027	112528917	NM_001242365	Fam160a2	intron	-
chr7	112528817	112529017	200	6.47027	112528917	NM_001242364	Fam160a2	intron	-
chr7	112528817	112529017	200	6.47027	112528917	NM_199009	Fam160a2	intron	-
chr7	117196234	117196434	200	4.00991	117196334	NM_181517	Ipo7	CDS	-
chr7	117463209	117463409	200	8.13795	117463309	NM_177324	Sbf2	intron	-
chr7	119965829	119966029	200	9.43017	119965929	NM_001166584	Tead1	intron	-
chr7	119965829	119966029	200	9.43017	119965929	NM_009346	Tead1	intron	-
chr7	119965829	119966029	200	9.43017	119965929	NM_001166585	Tead1	intron	-
chr7	120000731	120000931	200	9.74235	120000831	NM_001166584	Tead1	intron	-
chr7	120000731	120000931	200	9.74235	120000831	NM_009346	Tead1	intron	-
chr7	120000731	120000931	200	9.74235	120000831	NM_001166585	Tead1	intron	-
chr7	120000853	120001053	200	4.75676	120000953	NM_001166584	Tead1	intron	-
chr7	120000853	120001053	200	4.75676	120000953	NM_009346	Tead1	intron	-
chr7	120000853	120001053	200	4.75676	120000953	NM_001166585	Tead1	intron	-
chr7	122427246	122427446	200	11.3512	122427346	NA	NA	NA	-
chr7	123449864	123450064	200	12.6149	123449964	NA	NA	NA	-
chr7	123784678	123784878	200	3.3464	123784778	NA	NA	NA	-
chr7	124664965	124665165	200	12.9579	124665065	NM_175645	Xylt1	intron	-
chr7	125995941	125996141	200	6.6928	125996041	NM_023197	Knop1	CDS	-
chr7	125995941	125996141	200	6.6928	125996041	NM_001168220	Knop1	intron	-
chr7	125995941	125996141	200	6.6928	125996041	NM_001168219	Knop1	intron	-
chr7	125995941	125996141	200	6.6928	125996041	NM_001168218	Knop1	intron	-
chr7	127821346	127821546	200	11.7624	127821446	NM_001164580	BC030336	intron	-
chr7	130113500	130113700	200	3.63874	130113600	NR_045614	4930413G21Rik	3UTR	-
chr7	130113686	130113886	200	4.10923	130113786	NR_045614	4930413G21Rik	3UTR	-
chr7	133394408	133394608	200	7.58949	133394508	NA	NA	NA	-
chr7	133518816	133519016	200	6.96383	133518916	NM_023712	Spns1	intron	-
chr7	133518816	133519016	200	6.96383	133518916	NR_045537	Spns1	intron	-
chr7	133518977	133519177	200	7.25917	133519077	NM_023712	Spns1	intron	-
chr7	133518977	133519177	200	7.25917	133519077	NR_045537	Spns1	intron	-
chr7	134006913	134007113	200	2.19733	134007013	NM_172746	Hirip3	CDS	-
chr7	134007129	134007329	200	2.05941	134007229	NM_172746	Hirip3	CDS	-
chr7	134672655	134672855	200	8.01982	134672755	NA	NA	NA	-
chr7	134673949	134674149	200	12.424	134674049	NA	NA	NA	-
chr7	134905068	134905268	200	12.6868	134905168	NM_172748	Fbxl19	intron	-
chr7	134905524	134905724	200	8.46217	134905624	NM_172748	Fbxl19	intron	-
chr7	134911749	134911949	200	14.1737	134911849	NM_172748	Fbxl19	3UTR	-
chr7	135116146	135116346	200	2.63326	135116246	NM_139149	Fus	CDS	-
chr7	140302823	140303023	200	8.60851	140302923	NM_009980	Ctbp2	intron	-
chr7	140314258	140314458	200	3.54835	140314358	NM_009980	Ctbp2	intron	-
chr7	141898151	141898351	200	4.92465	141898251	NM_001033420	Dock1	intron	Yes
chr7	144224835	144225035	200	4.92465	144224935	NM_008598	Mgmt	intron	-
chr7	145789994	145790194	200	2.98624	145790094	NA	NA	NA	-
chr7	145869119	145869319	200	4.48108	145869219	NA	NA	NA	-
chr7	146621672	146621872	200	7.71697	146621772	NM_183144	Inpp5a	intron	-
chr7	146621672	146621872	200	7.71697	146621772	NM_001127363	Inpp5a	intron	-
chr7	147937611	147937811	200	4.03874	147937711	NA	NA	NA	-
chr7	148725068	148725268	200	4.92465	148725168	NM_001142681	Chid1	intron	-
chr7	148725068	148725268	200	4.92465	148725168	NM_026522	Chid1	intron	-
chr7	148822455	148822655	200	13.755	148822555	NM_181729	Muc6	CDS	-
chr7	148822714	148822914	200	4.63453	148822814	NM_181729	Muc6	CDS	-
chr7	148823597	148823797	200	15.0974	148823697	NM_181729	Muc6	CDS	-
chr7	148824410	148824610	200	7.76982	148824510	NM_181729	Muc6	CDS	-
chr7	148825039	148825239	200	10.1463	148825139	NM_181729	Muc6	CDS	-
chr7	148825288	148825488	200	5.93634	148825388	NM_181729	Muc6	CDS	-
chr7	150473408	150473608	200	11.4947	150473508	NM_008434	Kcnq1	intron	-
chr7	150473408	150473608	200	11.4947	150473508	NR_001461	Kcnq1ot1	3UTR	-
chr7	150645828	150646028	200	8.56396	150645928	NM_001161624	Cdkn1c	CDS	-
chr7	150645828	150646028	200	8.56396	150645928	NM_009876	Cdkn1c	CDS	-
chr7	150781704	150781904	200	18.2257	150781804	NM_013742	Cars	intron	-
chr7	150781704	150781904	200	18.2257	150781804	NM_001252593	Cars	intron	-
chr8	3154603	3154803	200	5.80811	3154703	NM_010568	Insr	3UTR	-
chr8	3620658	3620858	200	7.18509	3620758	NM_026156	Xab2	intron	-
chr8	4300562	4300762	200	14.3499	4300662	NM_010485	Elavl1	intron	-
chr8	4342949	4343149	200	11.7624	4343049	NR_033527	Ccl25	intron	-
chr8	11291880	11292080	200	16.8667	11291980	NM_009931	Col4a1	intron	-
chr8	11325702	11325902	200	4.92465	11325802	NM_009932	Col4a2	intron	-
chr8	11382951	11383151	200	6.39815	11383051	NM_009932	Col4a2	intron	-
chr8	13557186	13557386	200	8.96743	13557286	NM_001080781	1700029H14Rik	intron	-
chr8	13557186	13557386	200	8.96743	13557286	NM_025601	1700029H14Rik	intron	-
chr8	23743308	23743508	200	5.93634	23743408	NM_011130	Polb	intron	-
chr8	24048839	24049039	200	6.66397	24048939	NM_001081149	Kat6a	CDS	Yes
chr8	26713629	26713829	200	5.36577	26713729	NM_001001735	Whsc1l1	intron	-
chr8	32270933	32271133	200	5.34655	32271033	NM_001199988	Tti2	intron	-
[truncated: 270 more rows]
