# Supplementary material for: Functional role of Tet-mediated RNA hydroxymethylcytosine in mouse ES cells and during differentiation
Source: Nat Commun. 2020 Oct 2;11:4956. doi: 10.1038/s41467-020-18729-6 (PMC7532169; doi:10.1038/s41467-020-18729-6)
Supplement: Supplementary file 6 — Supplementary Data 2 [file 41467_2020_18729_MOESM6_ESM.xlsx]

## Sheet: 5hmC peaks and intron splicing
5hmC peak	WT untreated (0h)	TKO untreated (0h)	WT treated (4h)	TKO treated (4h)	intron	Gene symbol
1:11281248-11281448	1	1.35875099029832	0.503087782640882	0.736765718144863	1:11279401-11287788	Prex2
1:15801458-15801658	1	1.22237928931759	0.478531237873496	0.830055712622651	1:15797817-15803121	Terf1
1:15828129-15828329	1	1.14113965338979	0.551717665304515	0.954756658953277	1:15823570-15828262	Terf1
1:32641671-32641871	1	NA	NA	NA	1:32529610-32676015	Khdrbs2
1:37491203-37491403	1	0.766143516003944	0.474287520273429	0.685931707169366	1:37489516-37494006	Unc50
1:38078898-38079098	1	2.27032232613185	0.84716775346344	2.81105980089574	1:38078656-38079008	Eif5b
1:38079104-38079304	1	1.00840421399751	0.473079087759907	0.706077637117423	1:38079159-38089121	Eif5b
1:42941348-42941548	1	0.984165645754078	0.464354568315172	0.737547553033722	1:42936771-42944551	Mrps9
1:63325715-63325915	1	1.41641396990597	0.479127406996432	1.10110580740202	1:63324557-63327340	Zdbf2
1:63337389-63337589	1	1.64618517530849	0.622818423645103	1.20467974161585	1:63337356-63341489	Zdbf2
1:63528954-63529154	1	0.896034159836418	0.519518188222761	0.634299018849769	1:63524329-63562150	Adam23
1:63563801-63564001	1	0.760881499849027	0.482866841734452	0.730238537482501	1:63562214-63575331	Adam23
1:63608711-63608911	1	1.02017426943454	0.455697910766052	0.567283662657026	1:63604062-63609982	Adam23
1:63608951-63609151	1	1.02017426943454	0.455697910766052	0.567283662657026	1:63604062-63609982	Adam23
1:77464727-77464927	1	0.994248607084528	0.784726509284801	0.791905331239076	1:77441595-77503122	Epha4
1:82836638-82836838	1	1.04029796555122	0.59830908140588	0.782702198034576	1:82836464-82854930	Agfg1
1:84274360-84274560	1	1.15468851060933	0.666510792075838	0.998263879557316	1:84155953-84280915	Pid1
1:84274360-84274560	1	1.28763475208307	0.786048774145533	1.17802406203135	1:84155953-84332608	Pid1
1:84274360-84274560	1	1.28169047885701	0.710845879397789	1.14252382552304	1:84155953-84360604	Pid1
1:84274360-84274560	1	1	1	1	1:84187998-84336308	Pid1
1:84730026-84730226	1	1.09194963562672	0.544787026201729	0.801013515210262	1:84728702-84733556	Trip12
1:84835504-84835704	1	1.09457161277877	0.538335795474736	0.867831234167416	1:84811544-84835803	Trip12
1:88247225-88247425	1	1.03224979983987	0.344564837054829	0.625928891261157	1:88247271-88247386	Ncl
1:88255214-88255414	1	1.09698838896952	0.633283226207755	0.763964337549243	1:88254798-88255780	Ncl
1:88800207-88800407	1	0.920512656097209	0.701780189480771	0.724551546143858	1:88775151-88827328	Dis3l2
1:89275440-89275640	1	0.83288204606184	0.582539763328668	0.624400050897061	1:89270686-89275546	Gigyf2
1:89275440-89275640	1	0.937434109227632	0.597378366741616	0.68793598650557	1:89270686-89300241	Gigyf2
1:89275588-89275788	1	0.937434109227632	0.597378366741616	0.68793598650557	1:89270686-89300241	Gigyf2
1:89275588-89275788	1	0.667018230753732	0.545774639128585	0.670291756734235	1:89275658-89276542	Gigyf2
1:91400026-91400226	1	1.01429205616367	0.663510102611585	0.992493753250213	1:91352167-91501172	Agap1
1:91407686-91407886	1	1.01429205616367	0.663510102611585	0.992493753250213	1:91352167-91501172	Agap1
1:107440380-107440580	1	0.898100998309315	0.812661017631431	0.773336235005233	1:107418704-107443240	Pign
1:120531647-120531847	1	1.12436465973051	0.4480044345898	0.976449769742453	1:120528970-120548877	Tfcp2l1
1:120754826-120755026	1	1.16259470121487	0.29021719639575	0.625700452772672	1:120752214-120763148	Gli2
1:120754826-120755026	1	0.549922294805605	0.290037272152566	0.586458882098831	1:120752214-120786872	Gli2
1:120754826-120755026	1	1.04382001885789	0.482118518717127	0.671819071494644	1:120752214-120898616	Gli2
1:120943759-120943959	1	1.03326007058759	1.1173632707408	0.784848291397251	1:120898783-120949878	Gli2
1:120943759-120943959	1	0.902334596070831	0.762424455995067	0.661430710950577	1:120763334-120949878	Gli2
1:125933864-125934064	1	NA	NA	NA	1:125801753-125941700	Dpp10
1:125933864-125934064	1	NA	NA	NA	1:125801753-125941948	Dpp10
1:127583833-127584033	1	2.01290773258492	0	0	1:127574769-127768946	Gpr39
1:129516245-129516445	1	NA	NA	NA	1:129449381-129565227	Tmem163
1:134357323-134357523	1	1	1	1	1:134351849-134360111	Dstyk
1:134357323-134357523	1	0.948631432392068	0.613803415691867	1.00238498189509	1:134356567-134359489	Dstyk
1:134387671-134387871	1	1.35738630423419	0.50410088865656	1.46490329325666	1:134387162-134389129	Rbbp5
1:134921573-134921773	1	1.05550536374143	0.666678875486318	0.834550145691915	1:134915461-134921824	Mdm4
1:134921573-134921773	1	0.890450537642061	0.644717396925252	0.766879446251213	1:134916008-134921824	Mdm4
1:135506483-135506683	1	1.02825848599753	0.42968157522043	0.706583215313628	1:135503156-135506484	Snrpe
1:136667616-136667816	1	2.64964682793161	2.06411484803881	5.45639273844901	1:136662654-136668574	Ppp1r12b
1:136667616-136667816	1	2.73926177816533	2.17018261131652	4.98928996247461	1:136657072-136668574	Ppp1r12b
1:152272835-152273035	1	1.19217183076231	0.595371497367237	0.833682824861747	1:152272904-152273992	Tpr
1:152287068-152287268	1	1.0774242491856	0.62912133517783	0.618210540407872	1:152286406-152287196	Tpr
1:154709532-154709732	1	1.07717816401311	0.766290484879152	0.86780424100685	1:154708982-154713710	Smg7
1:154749099-154749299	1	0.921987998153562	0.677738113555932	0.810601631020157	1:154717921-154749638	Smg7
1:157020028-157020228	1	0.697816108549881	0.408536114459551	0.729588975780429	1:157006057-157021115	Stx6
1:157020344-157020544	1	0.697816108549881	0.408536114459551	0.729588975780429	1:157006057-157021115	Stx6
1:157020717-157020917	1	0.697816108549881	0.408536114459551	0.729588975780429	1:157006057-157021115	Stx6
1:157022164-157022364	1	0.798625676123192	0.527886632078596	0.557024979105231	1:157021285-157024983	Stx6
1:164264330-164264530	1	NA	NA	NA	1:164251916-164283650	Dnm3
1:167543295-167543495	1	0.845530405757797	0.541347658287264	0.821059768436424	1:167538735-167564433	Mpzl1
1:174186624-174186824	1	NA	NA	NA	1:174185194-174187773	Atp1a4
1:176550472-176550672	1	0.658980519592761	0.338985013741725	0.422851595134796	1:176542782-176577236	Fmn2
1:176550472-176550672	1	0.679199135174091	0.394089605573323	0.474326982268066	1:176542782-176624317	Fmn2
1:176724527-176724727	1	0.444915201250488	0.306777647518562	0.369524032825322	1:176721538-176750084	Fmn2
1:178156790-178156990	1	NA	NA	NA	1:178070229-178204816	Pld5
1:181085882-181086082	1	0.936739823383827	0.299724097418168	0.640580310282066	1:181024533-181142452	Smyd3
1:181085882-181086082	1	0.961902404710419	0.411921944610895	0.617158637938671	1:181024533-181304090	Smyd3
1:181085882-181086082	1	0.901433130624873	0.441972428968255	0.630746957218652	1:181024533-181335413	Smyd3
1:181228343-181228543	1	0.961902404710419	0.411921944610895	0.617158637938671	1:181024533-181304090	Smyd3
1:181228343-181228543	1	0.901433130624873	0.441972428968255	0.630746957218652	1:181024533-181335413	Smyd3
1:181303739-181303939	1	0.961902404710419	0.411921944610895	0.617158637938671	1:181024533-181304090	Smyd3
1:181303739-181303939	1	0.901433130624873	0.441972428968255	0.630746957218652	1:181024533-181335413	Smyd3
1:181891652-181891852	1	0.882063859924816	0.542151587127096	0.746317367751423	1:181891418-181929492	Cdc42bpa
1:183836264-183836464	1	1.1606997153004	0.578781368319098	0.810683572539697	1:183836028-183836517	Enah
1:183858506-183858706	1	1.01889195897532	0.623695031143165	0.885390343277291	1:183853971-183860808	Enah
1:190812454-190812654	1	0.99625281609396	0.675298660358258	0.840048548251538	1:190811510-190816441	Kctd3
1:190812686-190812886	1	0.99625281609396	0.675298660358258	0.840048548251538	1:190811510-190816441	Kctd3
10:5728991-5729191	1	NA	NA	Inf	10:5677318-5734385	Esr1
10:5728991-5729191	1	NA	NA	Inf	10:5696050-5734385	Esr1
10:5728991-5729191	1	NA	NA	Inf	10:5634228-5734385	Esr1
10:6281214-6281414	1	1.06386992877886	0.523399208953514	0.782839546933853	10:6262804-6289679	Mthfd1l
10:12951950-12952150	1	0.345062193502248	0.332738429709849	0.843673375561913	10:12944666-12952344	Phactr2
10:24544270-24544470	1	0.850671799982471	0.442144695880254	0.528741807416256	10:24540438-24544608	Enpp3
10:24643721-24643921	1	NA	NA	NA	10:24642499-24647117	Arg1
10:27837277-27837477	1	0.765380346932375	0.603193080653333	0.644210354893966	10:27794983-27925939	Ptprk
10:27837512-27837712	1	0.765380346932375	0.603193080653333	0.644210354893966	10:27794983-27925939	Ptprk
10:33795202-33795402	1	NA	NA	NA	10:33785050-33818569	Bet3l
10:42534961-42535161	1	0.885374799274061	0.703422080328383	0.699787634331975	10:42535019-42536173	Sec63
10:52088861-52089061	1	0.973810019404959	0.347573708630171	0.724123923159047	10:52078743-52101416	Gopc
10:53414029-53414229	1	0.668871109466771	0.375688781321672	1.36022856320687	10:53409954-53414500	Fam184a
10:62213672-62213872	1	0.552374057528296	0.419156675436583	0.757402927621705	10:62213441-62213684	Ccar1
10:62213672-62213872	1	1.00931736954968	0.517816297355254	0.549395997140815	10:62213764-62214490	Ccar1
10:62226081-62226281	1	0.951222040294302	0.591626669852357	0.59405634456055	10:62219422-62226187	Ccar1
10:62226081-62226281	1	0.910496880271788	0.499888315219126	0.636159702854663	10:62223027-62226187	Ccar1
10:62226081-62226281	1	0.925220070854474	0.60794021531124	0.603126625383959	10:62226271-62227071	Ccar1
10:62319679-62319879	1	2.59829957730563	0.574417280027528	2.45183591168646	10:62303126-62327555	Tet1
10:63836855-63837055	1	NA	NA	NA	10:63723713-63871938	Ctnna3
10:79973455-79973655	1	NA	NA	NA	10:79958935-79976601	Onecut3
10:84638774-84638974	1	1.2812826477087	0.601638801221638	0.728818803624146	10:84619939-84647058	Cry1
10:84638967-84639167	1	1.2812826477087	0.601638801221638	0.728818803624146	10:84619939-84647058	Cry1
10:84969563-84969763	1	1.34585568377607	0.750323941570501	0.922302843159391	10:84851223-85009186	Btbd11
10:100028147-100028347	1	1.10571074264613	0.528910446805536	0.461627619803026	10:100026072-100029644	Cep290
10:127748432-127748632	1	0.881309098094042	0.466981407442113	0.551476432611894	10:127747856-127749933	Pan2
11:4970405-4970605	1	1.33713747307018	0.605975110762928	0.770295950073313	11:4970483-4970628	Ewsr1
11:8365798-8365998	1	0.948256702867141	0.605303185536623	0.54437447787778	11:8353253-8368429	Tns3
11:8365798-8365998	1	0.937983260263053	0.624069870206387	0.585447172786664	11:8353253-8378227	Tns3
11:11894337-11894537	1	0.86562807414599	0.429694401759135	0.442476419491934	11:11887677-11925840	Grb10
11:11894337-11894537	1	0.862924112924113	0.42967106967107	0.441835664335664	11:11887677-11926664	Grb10
11:11894337-11894537	1	0.877756748941987	0.433844596903504	0.443835265357622	11:11887677-11927905	Grb10
11:11894337-11894537	1	0.866745172221561	0.433184047504212	0.432991750652995	11:11887677-11937194	Grb10
11:11894337-11894537	1	0.872095546930855	0.433110764988255	0.431352134613421	11:11887677-11938543	Grb10
11:11894540-11894740	1	0.86562807414599	0.429694401759135	0.442476419491934	11:11887677-11925840	Grb10
11:11894540-11894740	1	0.862924112924113	0.42967106967107	0.441835664335664	11:11887677-11926664	Grb10
11:11894540-11894740	1	0.877756748941987	0.433844596903504	0.443835265357622	11:11887677-11927905	Grb10
11:11894540-11894740	1	0.866745172221561	0.433184047504212	0.432991750652995	11:11887677-11937194	Grb10
11:11894540-11894740	1	0.872095546930855	0.433110764988255	0.431352134613421	11:11887677-11938543	Grb10
11:12164365-12164565	1	0.98250830772719	0.409980137033214	0.591248013112865	11:12156245-12166858	Cobl
11:12164365-12164565	1	1.01163016506635	0.482767648433848	0.662913654835114	11:12138062-12243746	Cobl
11:12164365-12164565	1	0.954917519113776	0.443310419297924	0.634307420869448	11:12156245-12209616	Cobl
11:12230348-12230548	1	1.23394112653369	0.69808664862394	1.03582666405458	11:12209755-12243746	Cobl
11:12230348-12230548	1	1.01163016506635	0.482767648433848	0.662913654835114	11:12138062-12243746	Cobl
11:12330863-12331063	1	1.20350887461407	0.506370260897558	0.851048418957873	11:12286769-12364684	Cobl
11:12351728-12351928	1	1.20350887461407	0.506370260897558	0.851048418957873	11:12286769-12364684	Cobl
11:21170805-21171005	1	0.9347798801343	0.572450892717061	0.812849085318021	11:21168866-21171706	Vps54
11:23490800-23491000	1	0.756505245580281	0.967473772098595	1.06519766217737	11:23489983-23493425	0610010F05Rik
11:33056716-33056916	1	0.95739313244569	0.380946928945784	0.582667272027399	11:33056104-33056990	Npm1
11:33056716-33056916	1	0.875957187989533	0.393023357574803	0.527754294765768	11:33056747-33056990	Npm1
11:33187638-33187838	1	0.73597010093876	0.472964996009881	0.613687233523232	11:33183990-33189563	Ranbp17
11:33207462-33207662	1	0.877127843084457	0.550773722873419	0.605222524213024	11:33202870-33218238	Ranbp17
11:35708825-35709025	1	0.855956821753091	0.572756712441074	0.747748855639817	11:35705080-35710877	Wwc1
11:35782121-35782321	1	0.799389480459381	0.595722839632326	0.651461230012474	11:35728787-35793472	Wwc1
11:44749804-44750004	1	3.74129284915065	0.588897365476554	0.880658122266301	11:44738077-44786365	Ebf1
11:50109772-50109972	1	1.05001470328766	0.55618773157678	0.651102746574134	11:50109837-50110559	Canx
11:50110422-50110622	1	1.05001470328766	0.55618773157678	0.651102746574134	11:50109837-50110559	Canx
11:50110607-50110807	1	0.792806090223064	0.88303746550979	0.616327582194741	11:50110639-50110775	Canx
11:52945507-52945707	1	0	0	4.16684754121356	11:52886018-52947528	Fstl4
11:54298515-54298715	1	1.08306039653337	0.615425309665332	0.969971897618374	11:54296088-54301213	Fnip1
11:61701156-61701356	1	0.870985759214901	0.675064693923707	0.656306892230107	11:61700284-61703739	Akap10
11:62196814-62197014	1	0.940581036257577	0.530187415238313	0.768083854838973	11:62196877-62198219	Ncor1
11:68273352-68273552	1	0.942895414698013	1.951830847612	0.973931946262879	11:68245764-68287296	Pik3r5
11:68296499-68296699	1	2.0241463447154	4.21695044066079	3.62159837868828	11:68291084-68300052	Pik3r5
11:68563735-68563935	1	1.09446112433999	0.457798943990061	0.832313904130862	11:68558921-68565443	Myh10
11:68563735-68563935	1	1.11102645766981	0.47476425404359	0.821295197651908	11:68559466-68565443	Myh10
11:69394179-69394379	1	1.00525693914118	0.574385781301716	0.775963417768565	11:69394017-69400392	Trp53
11:69494282-69494482	1	1.09667673716012	0.554563694326544	0.703000759920672	11:69494352-69495164	Senp3
11:69494282-69494482	1	1.09871448422258	0.555439177158179	0.70232966275868	11:69494352-69495490	Senp3
11:71867884-71868084	1	0	0	0	11:71865471-71869631	Pitpnm3
11:74591164-74591364	1	1.57405889001705	0.536784229582942	1.23105806624648	11:74587151-74597559	Mettl16
11:75546505-75546705	1	0.85017747330597	0.479772425176378	0.617353675815428	11:75546593-75565382	Ywhae
11:75546622-75546822	1	0.85017747330597	0.479772425176378	0.617353675815428	11:75546593-75565382	Ywhae
11:75546622-75546822	1	0.849158920681598	0.478866380847703	0.617002831500258	11:75546747-75565382	Ywhae
11:75546934-75547134	1	0.85017747330597	0.479772425176378	0.617353675815428	11:75546593-75565382	Ywhae
11:75546934-75547134	1	0.849158920681598	0.478866380847703	0.617002831500258	11:75546747-75565382	Ywhae
11:76080639-76080839	1	0.978921608237426	0.436062596436143	0.682862167018743	11:76076689-76085877	Nxn
11:77107785-77107985	1	0.725086961347487	0.868177905849289	0.360628341546059	11:77091728-77140954	Ssh2
11:77107785-77107985	1	1.01646677114259	0.917642519077357	0.353250435097611	11:77030017-77140954	Ssh2
11:78046069-78046269	1	0.249535848259101	0.135538648491573	0	11:78046083-78046176	Supt6h
11:85493074-85493274	1	1.03132186417489	0.512993770558612	0.962372281896778	11:85397496-85615286	Bcas3
11:85493074-85493274	1	1.02539779925579	0.456455224177908	0.879190138881142	11:85454278-85615286	Bcas3
11:85493451-85493651	1	1.03132186417489	0.512993770558612	0.962372281896778	11:85397496-85615286	Bcas3
11:85493451-85493651	1	1.02539779925579	0.456455224177908	0.879190138881142	11:85454278-85615286	Bcas3
11:93213951-93214151	1	NA	Inf	NA	11:93165961-93229753	Car10
11:93213951-93214151	1	NA	Inf	NA	11:93165961-93351805	Car10
11:104232122-104232322	1	0.920451704308692	0.683065760530549	0.833037854164615	11:104218910-104239998	1700081L11Rik
11:104232122-104232322	1	0.9497725652022	0.715007169679475	0.809982001404177	11:104230092-104239998	1700081L11Rik
11:106113612-106113812	1	0.844770724435763	0.523478032122449	0.657155940509653	11:106113652-106113741	Ftsj3
11:110007525-110007725	1	NA	NA	NA	11:110006980-110008221	Abca9
11:113850080-113850280	1	Inf	Inf	NA	11:113804592-113927116	Sdk2
11:114958741-114958941	1	NA	NA	NA	11:114953246-115007855	Rab37
11:115339583-115339783	1	0.780143691599785	0.588724383943452	0.522327439822473	11:115337579-115344556	Armc7
11:115339583-115339783	1	0.787569419366173	0.616522053154006	0.514391403222815	11:115337579-115346420	Armc7
11:115339583-115339783	1	0.813026359638116	0.603531623748771	0.511357231312304	11:115337579-115350026	Armc7
11:117552814-117553014	1	1.06456582633053	0.755266955266955	1.0933112638995	11:117516000-117562038	Tnrc6c
11:117552814-117553014	1	1.0646947114977	0.755438560794886	1.09318463129695	11:117516645-117562038	Tnrc6c
11:120119812-120120012	1	1.40385619364025	0.572248457522544	0.853268865685809	11:120098571-120120385	Bahcc1
12:3420388-3420588	1	1.14253257404751	0.751022146924745	0.829674822623845	12:3407924-3426500	1110002L01Rik
12:4276837-4277037	1	0.745865880287239	0.576147491164487	0.634905341827432	12:4275341-4278101	Ncoa1
12:4473641-4473841	1	2.10742321707444	0.382968766267569	0.466239458615305	12:4416805-4483649	Ncoa1
12:4474128-4474328	1	2.10742321707444	0.382968766267569	0.466239458615305	12:4416805-4483649	Ncoa1
12:4474715-4474915	1	2.10742321707444	0.382968766267569	0.466239458615305	12:4416805-4483649	Ncoa1
12:25200743-25200943	1	1.27018131016166	0.562589618803445	0.713747946635553	12:25199800-25201723	Taf1b
12:29467501-29467701	1	0.836102415395261	0.577722344877583	0.686209510000989	12:29451769-29513572	Tssc1
12:40932443-40932643	1	0.74340894994384	0.75915392800273	0.583556372220115	12:40930601-40933575	Ifrd1
12:40932443-40932643	1	0.743406516200899	0.764436832684048	0.679306510702511	12:40931012-40933575	Ifrd1
12:52736315-52736515	1	1.05370398701951	0.766553683516455	0.762253787593114	12:52730494-52748980	Strn3
12:52736315-52736515	1	1.03211610086048	0.795513506571343	0.900316794383321	12:52734706-52744090	Strn3
12:52736315-52736515	1	1.02545888558421	0.745648888760552	0.772824925644654	12:52734706-52748980	Strn3
12:54148566-54148766	1	NA	NA	NA	12:54126828-54170093	Akap6
12:60171206-60171406	1	1.35686580242777	0.437959073219762	0.564699792960663	12:60171284-60171365	Pnn
12:77419485-77419685	1	1.066300468331	0.497907381878612	0.581446868980625	12:77418687-77420567	Mthfd1
12:77419485-77419685	1	1	1	1	12:77408245-77420768	Mthfd1
12:80493940-80494140	1	1.27658204562178	1.18943156732892	0.892724429727741	12:80428391-80608695	Rad51l1
12:80493940-80494140	1	1.31792177044566	1.20752528876248	0.910906472443465	12:80428391-80758810	Rad51l1
12:80617725-80617925	1	1.31792177044566	1.20752528876248	0.910906472443465	12:80428391-80758810	Rad51l1
12:80620150-80620350	1	1.31792177044566	1.20752528876248	0.910906472443465	12:80428391-80758810	Rad51l1
12:80716496-80716696	1	1.31792177044566	1.20752528876248	0.910906472443465	12:80428391-80758810	Rad51l1
12:82604790-82604990	1	1.20352470537355	0.691679690187637	0.672473682658568	12:82603153-82605530	Synj2bp
12:82604790-82604990	1	0.872556190982844	0.545643259298666	0.708566077049253	12:82581989-82605530	Gm20498
12:84198093-84198293	1	Inf	NA	NA	12:84192845-84207744	Rgs6
12:85012699-85012899	1	1.18061003968175	0.545328117963287	0.822539575538366	12:85009458-85012857	Rbm25
12:85012839-85013039	1	1.18061003968175	0.545328117963287	0.822539575538366	12:85009458-85012857	Rbm25
12:85012839-85013039	1	0.98667342930836	0.763148089834163	0.646963662018552	12:85012931-85013683	Rbm25
12:85013570-85013770	1	0.98667342930836	0.763148089834163	0.646963662018552	12:85012931-85013683	Rbm25
12:85013748-85013948	1	0.984438904567148	0.631461694592931	0.705091946386449	12:85013834-85015288	Rbm25
12:85015181-85015381	1	0.984438904567148	0.631461694592931	0.705091946386449	12:85013834-85015288	Rbm25
12:100642727-100642927	1	1.15012240102811	0.787857102390473	1.03475533212274	12:100627127-100650678	Foxn3
12:100642727-100642927	1	1.12141844993635	0.600625645459567	1.01634363666931	12:100627127-100688234	Foxn3
12:101078315-101078515	1	1.1065838546907	0.391779574895161	0.926639281220291	12:100957313-101092819	2610021K21Rik
12:103094869-103095069	1	0.918649064612703	0.745229946448902	0.779730698413145	12:103084887-103100802	Trip11
12:103906187-103906387	1	1.08166738365767	0.5669268922236	0.791608674747577	12:103861635-103913652	Itpk1
12:109797493-109797693	1	0.758124057092835	0.371035133574635	0.740380329171608	12:109793423-109886524	Evl
12:110046137-110046337	1	0.962196602876644	0.588123654505804	0.733350888078694	12:110044851-110051128	Yy1
12:110202160-110202360	1	0.904424863322708	0.731180168312709	0.867260925651649	12:110136935-110218900	Wdr25
12:114157310-114157510	1	0.816550449967221	0.451247733135808	0.420231071151865	12:114155150-114158282	Jag2
13:8525966-8526166	1	NA	NA	Inf	13:8202566-8558349	Adarb2
13:11825423-11825623	1	0.587113476967319	0.309495292507017	0.342476041881773	13:11824018-11827737	Ryr2
13:11825783-11825983	1	0.587113476967319	0.309495292507017	0.342476041881773	13:11824018-11827737	Ryr2
13:11825965-11826165	1	0.587113476967319	0.309495292507017	0.342476041881773	13:11824018-11827737	Ryr2
13:12174308-12174508	1	0.382061503644557	0.273041475575672	0.183599294679307	13:12038269-12198665	Ryr2
13:37026584-37026784	1	NA	NA	NA	13:37010504-37035759	F13a1
13:44828769-44828969	1	1.06192008420369	0.56586889797014	0.843681014965227	13:44827285-44854217	Jarid2
13:44828769-44828969	1	0.983444971284844	0.540022109321737	0.799517754863858	13:44827285-44918748	Jarid2
13:44828769-44828969	1	0.966905172917031	0.528303853627213	0.790131178437701	13:44827285-44943648	Jarid2
13:44828769-44828969	1	0.982544632175302	0.540877129338757	0.79838529164319	13:44826257-44918748	Jarid2
13:44864165-44864365	1	0.983444971284844	0.540022109321737	0.799517754863858	13:44827285-44918748	Jarid2
13:44864165-44864365	1	0.966905172917031	0.528303853627213	0.790131178437701	13:44827285-44943648	Jarid2
13:44864165-44864365	1	0.980890667233219	0.537894078349445	0.798102837088709	13:44829554-44918748	Jarid2
13:44864165-44864365	1	0.941779251104995	0.524742515219748	0.7796576599116	13:44854387-44918748	Jarid2
13:44864165-44864365	1	0.982544632175302	0.540877129338757	0.79838529164319	13:44826257-44918748	Jarid2
13:45022166-45022366	1	1.30530709025716	0.537945791726106	0.602761499016849	13:45018661-45026364	Dtnbp1
13:45022166-45022366	1	0.935869772520745	0.368086713610985	0.772109390484239	13:45018661-45048540	Dtnbp1
13:45927341-45927541	1	0.912269884611997	0	1.18896086737186	13:45891006-45947696	Atxn1
13:52937057-52937257	1	1.06371742042352	0.65358030245708	0.586217650487224	13:52936433-52982609	Auh
13:55753297-55753497	1	0.994655001286623	0.521379994853509	0.555111568576995	13:55751927-55753404	Ddx46
13:59611983-59612183	1	1.32942697541812	0.320111720731323	0.404044489383215	13:59609417-59613684	Agtpbp1
13:63962297-63962497	1	0.851670071076435	0.466203557778769	0.706760925835718	13:63959634-63967265	0610007P08Rik
13:78049322-78049522	1	0.694472753779973	0.364003370809993	0.413734425673872	13:78042136-78091245	Fam172a
13:93106948-93107148	1	1.32743876224367	0.488169419711073	0.905526289890655	13:93082641-93112200	Msh3
13:99502968-99503168	1	1.1575438158089	0.86424198366633	0.843154738241007	13:99502628-99504973	Fcho2
13:103944194-103944394	1	0.95492317829127	1.03283812533395	0.600994240420643	13:103930367-103961482	Mast4
13:108861644-108861844	1	0.8105045820708	0.41904053654571	0.650085913827507	13:108843148-108871546	Ndufaf2
13:109503866-109504066	1	NA	NA	NA	13:109444459-109650268	Pde4d
13:109503866-109504066	1	NA	NA	NA	13:109476287-109650268	Pde4d
13:109504092-109504292	1	NA	NA	NA	13:109444459-109650268	Pde4d
13:109504092-109504292	1	NA	NA	NA	13:109476287-109650268	Pde4d
13:109785674-109785874	1	NA	NA	NA	13:109650401-109822661	Pde4d
13:110302699-110302899	1	0.853391490307759	0.7435785595562	0.482545496892766	13:110191085-110530594	Pde4d
13:110302699-110302899	1	0.862981062643816	0.774187058945855	0.502710180241679	13:110232547-110530594	Pde4d
13:110302699-110302899	1	0.977074604784042	1.68256458329348	1.10624756876024	13:109822891-110530594	Pde4d
13:110302699-110302899	1	0.479817353618771	0.825855359775204	0.543301076131238	13:109907274-110530594	Pde4d
13:110302699-110302899	1	0.871502079488335	0.897121035576686	0.781625658079386	13:110051139-110530594	Pde4d
13:110461265-110461465	1	0.853391490307759	0.7435785595562	0.482545496892766	13:110191085-110530594	Pde4d
13:110461265-110461465	1	0.862981062643816	0.774187058945855	0.502710180241679	13:110232547-110530594	Pde4d
13:110461265-110461465	1	0.845853400681311	0.720243549081796	0.461672344257802	13:110371906-110530594	Pde4d
13:110461265-110461465	1	0.765107211150993	1.02340202584701	0.655525821870613	13:110423106-110530594	Pde4d
13:110461265-110461465	1	0.977074604784042	1.68256458329348	1.10624756876024	13:109822891-110530594	Pde4d
13:110461265-110461465	1	0.479817353618771	0.825855359775204	0.543301076131238	13:109907274-110530594	Pde4d
13:110461265-110461465	1	0.871502079488335	0.897121035576686	0.781625658079386	13:110051139-110530594	Pde4d
13:110574364-110574564	1	1.16744126536804	0.929024936151687	0.958189948107149	13:110562888-110693784	Pde4d
13:114683948-114684148	1	1.07711325037355	0.730207703625974	0.775435424817218	13:114584904-114712454	Arl15
13:114767401-114767601	1	0.757010038678251	0.456827689337296	0.573354596907002	13:114757998-114944911	Arl15
13:120252668-120252868	1	0.814853856043481	0.734302548760351	0.523909480316112	13:120251926-120254817	4833420G17Rik
14:9476043-9476243	1	0.834783106083897	0.639888174687726	0.61446436104418	14:9410976-9476910	4930452B06Rik
14:11429208-11429408	1	0.603915449786185	0.183692739179718	0.686755702871459	14:11254127-11562238	Fhit
14:11429208-11429408	1	0.641425554642853	0.195237457297877	0.835495027339935	14:11254127-11842404	Fhit
14:13549407-13549607	1	Inf	NA	Inf	14:13547909-13654817	Cadps
14:14793223-14793423	1	1.43122980831359	0.353634503553737	0.961766817431259	14:14787170-14793698	Thoc7
14:20784108-20784308	1	0.966707209983474	0.470578642217047	0.512200629421358	14:20710623-20796179	Gng2
14:20784108-20784308	1	1.01625079103499	0.693598300487582	0.716663939375948	14:20779916-20795796	Gng2
14:20784108-20784308	1	0.980978490390466	0.661582620521814	0.698725170895816	14:20779916-20796179	Gng2
14:22319149-22319349	1	0.954524969852182	0.711216542138568	0.729897310938996	14:22319182-22335847	Myst4
14:22320826-22321026	1	0.954524969852182	0.711216542138568	0.729897310938996	14:22319182-22335847	Myst4
14:22320826-22321026	1	0.957373270109375	0.71396721068318	0.726559470228963	14:22320300-22335847	Myst4
14:23764648-23764848	1	NA	NA	NA	14:23504114-23875176	1700112E06Rik
14:23764648-23764848	1	NA	NA	NA	14:23648004-23875176	1700112E06Rik
14:28532630-28532830	1	0.368179688498289	0.405714853629893	0.295782618131517	14:28466669-28589344	Erc2
14:28532630-28532830	1	0.371711801517417	0.408886263457898	0.29834536314018	14:28466669-28590011	Erc2
14:30254552-30254752	1	0	0.274508645891778	0.708591894502824	14:30209769-30281082	Cacna2d3
14:37747868-37748068	1	1.15997845273693	0.656807463732515	1.29859668461441	14:37740115-37748710	Gcap14
14:37747868-37748068	1	1.09030271934325	0.620799260818933	1.24059151517216	14:37740115-37751769	Gcap14
14:45986761-45986961	1	0.849704510421217	0.300651231917896	0.485686203624204	14:45986334-45987356	Styx
14:48343643-48343843	1	1.26746098027207	0.506326670749587	0.85425458864577	14:48339960-48343644	Ktn1
14:48343643-48343843	1	0.74538457696811	0.581301918306873	0.928017712570265	14:48343725-48344326	Ktn1
14:52836197-52836397	1	0.751970192569788	0.613529590969583	0.803230274023121	14:52836127-52837390	Chd8
14:57287341-57287541	1	0.887052483733196	0.506422449623069	0.783271705792989	14:57287401-57291241	Mphosph8
14:65614811-65615011	1	0.847914848438498	0.536213706666187	0.552351475126639	14:65613905-65626082	Ints9
14:78044792-78044992	1	1.1352329941082	0.666882699517943	1.04908409212641	14:78037607-78064425	Enox1
14:79044446-79044646	1	0.697471740791439	0.608931260621773	0.508127483453722	14:79027972-79051487	Dgkh
14:79044607-79044807	1	0.697471740791439	0.608931260621773	0.508127483453722	14:79027972-79051487	Dgkh
14:79077185-79077385	1	0.879929089878347	0.781958346112025	1.15400879173985	14:79053603-79124713	Dgkh
14:87224328-87224528	1	0.893961766696885	0.536335097602204	0.765002553373422	14:87210278-87228798	Diap3
14:87224669-87224869	1	0.893961766696885	0.536335097602204	0.765002553373422	14:87210278-87228798	Diap3
14:99519181-99519381	1	1.11876772317743	0.538938942532036	0.705027100757385	14:99512308-99532454	Pibf1
14:99519524-99519724	1	1.11876772317743	0.538938942532036	0.705027100757385	14:99512308-99532454	Pibf1
14:99590886-99591086	1	0.958012585044878	0.452310984763791	1.17771584629636	14:99587027-99595567	Pibf1
14:100492012-100492212	1	0.89568013701126	0.739819808329993	0.930802026017564	14:100422387-100508989	Klf12
14:105688462-105688662	1	1.10972795801889	0.549407531458413	0.676578404532205	14:105686996-105691448	Ndfip2
14:105689188-105689388	1	1.10972795801889	0.549407531458413	0.676578404532205	14:105686996-105691448	Ndfip2
14:105689444-105689644	1	1.10972795801889	0.549407531458413	0.676578404532205	14:105686996-105691448	Ndfip2
14:115607416-115607616	1	NA	NA	NA	14:115532530-115768753	Gpc5
14:117333189-117333389	1	0.786472276088225	0.317481751249429	0.374486433650223	14:117325317-117585883	Gpc6
14:117334110-117334310	1	0.786472276088225	0.317481751249429	0.374486433650223	14:117325317-117585883	Gpc6
14:117451034-117451234	1	0.786472276088225	0.317481751249429	0.374486433650223	14:117325317-117585883	Gpc6
14:119065232-119065432	1	0.874048055848435	0.692133310564485	0.673464943545267	14:119031409-119067568	Abcc4
14:119065232-119065432	1	1.02448267992562	0.681366001848173	1.00344692987543	14:119053596-119067568	Abcc4
14:120763603-120763803	1	0.904669326624141	0.534092353045821	0.897778003676502	14:120724634-120778371	Mbnl2
14:120787371-120787571	1	0.567490327467727	0.61834684336329	0.535735435153555	14:120784813-120788121	Mbnl2
14:122296727-122296927	1	1.28878824370421	0.630245690461683	1.19957012565189	14:122277996-122304344	Ubac2
14:122517831-122518031	1	0.788284078080243	0.434792463093637	0.530767354462977	14:122506657-122522937	Tm9sf2
14:122517831-122518031	1	0.878033911723956	0.473001253546216	0.542334235006927	14:122506657-122525327	Tm9sf2
14:122521496-122521696	1	0.788284078080243	0.434792463093637	0.530767354462977	14:122506657-122522937	Tm9sf2
14:122521496-122521696	1	0.878033911723956	0.473001253546216	0.542334235006927	14:122506657-122525327	Tm9sf2
15:8173420-8173620	1	0.93567885586173	0.821741264735836	0.689451009986299	15:8173150-8176912	2410089E03Rik
15:10945327-10945527	1	NA	NA	NA	15:10942555-10951816	Slc45a2
15:27493730-27493930	1	0.323989604115649	0.147077742264808	0.19427525739489	15:27492649-27494656	Ank
15:35432112-35432312	1	0.87296778753913	0.459246226862101	0.521710592749672	15:35401819-35463050	Vps13b
15:36723386-36723586	1	0.800531128432597	0.435901411079052	0.549651895554311	15:36720743-36723899	Ywhaz
15:37229684-37229884	1	0.830829935016729	0.708863419876	0.69740236407581	15:37221427-37239419	Grhl2
15:37947139-37947339	1	1.48112190824572	0.558391728788699	0.93892290011135	15:37944903-37948033	Ubr5
15:37947546-37947746	1	1.48112190824572	0.558391728788699	0.93892290011135	15:37944903-37948033	Ubr5
15:39038393-39038593	1	2.25919367079874	0.915647447544138	1.38235397836603	15:39030084-39106521	Rims2
15:39038393-39038593	1	1.71340069586545	0.872394909516348	1.17177680620782	15:39030084-39123647	Rims2
15:39418129-39418329	1	1.08608054047773	0.491223046661023	0.30432477632256	15:39417308-39441609	Rims2
15:39418129-39418329	1	1.04117216346229	0.456890301745645	0.280968394677581	15:39417308-39447814	Rims2
15:48178620-48178820	1	NA	NA	NA	15:48124401-48190843	Csmd3
15:48178620-48178820	1	NA	NA	NA	15:48145656-48190843	Csmd3
15:73155441-73155641	1	0.859617035440865	0.510383490128064	0.592063909181689	15:73151550-73156178	Ptk2
15:74387657-74387857	1	1	1	1	15:74368810-74417733	Bai1
15:74387657-74387857	1	0.602712916633574	0.487860376459376	1.5110131575464	15:74380487-74394389	Bai1
15:76712084-76712284	1	0.845511191457294	0.82372452660777	0.756358327053504	15:76711668-76718660	Zfp7
15:77039600-77039800	1	1.0298169303348	0.505430150842698	0.65674787055191	15:76963371-77061816	Rbfox2
15:79349478-79349678	1	1.04045223051558	0.398454755573795	0.608167109834332	15:79347070-79353240	Kdelr3
15:79418196-79418396	1	0.452357032691814	0.46431755105506	0.390547208370139	15:79415601-79422034	Dmc1
15:79418196-79418396	1	0.49913539622201	0.641508642389663	0.358037167018102	15:79416190-79419180	Dmc1
15:80019798-80019998	1	0.832920642257365	0.299582906885888	0.492335501337119	15:80004268-80041402	Mgat3
15:99130524-99130724	1	0.734587766606472	0.553092513055786	0.886760883888916	15:99125704-99132217	Prpf40b
15:99130524-99130724	1	0.77722286285425	0.578428724610351	0.921447551644555	15:99125704-99133713	Prpf40b
15:99130524-99130724	1	0.966114159793759	0.516773103131051	0.836694907095408	15:99126341-99134471	Prpf40b
15:99835261-99835461	1	0.952383592297109	0.495134034543063	0.675744258362354	15:99832281-99835671	Larp4
16:11585832-11586032	1	0.813184889263801	0.94375784199036	0.53778612488295	16:11571898-11631550	Snx29
16:28289278-28289478	1	NA	Inf	NA	16:28189718-28372998	Fgf12
16:31795089-31795289	1	0.828955508988011	0.500349256582417	0.683827281928467	16:31793726-31796951	Dlg1
16:32338851-32339051	1	1.31045372471062	0.696510169946619	1.03988905064897	16:32332446-32352884	Ubxn7
16:33271752-33271952	1	0.957105751391466	0.403881756338899	0.568385899814471	16:33269789-33277027	Snx4
16:33381365-33381565	1	0.865505878226814	0.666441864373342	0.817004113662767	16:33381113-33421406	Zfp148
16:35105468-35105668	1	0.998338098857481	0.505133494999216	0.809002014791222	16:35102210-35106400	Ptplb
16:38572574-38572774	1	0.960206581473879	0.827971736930222	0.791356494925322	16:38564414-38573166	Tmem39a
16:38572574-38572774	1	0.956813719528087	0.829614442340104	0.744362587528018	16:38564414-38575855	Tmem39a
16:38572574-38572774	1	0.932994100557863	0.789787370559823	0.618176876325592	16:38564414-38585288	Tmem39a
16:46044033-46044233	1	4.25057783137373	0.534115499279804	1.7145401355531	16:46041913-46049791	Cd96
16:52083727-52083927	1	1.10277152271962	0.553551735751124	0.420058155531929	16:52047562-52112213	Cblb
16:52084106-52084306	1	1.10277152271962	0.553551735751124	0.420058155531929	16:52047562-52112213	Cblb
16:52084446-52084646	1	1.10277152271962	0.553551735751124	0.420058155531929	16:52047562-52112213	Cblb
16:57343137-57343337	1	1.02069314641745	0.513684579439252	0.779984423676012	16:57323656-57606778	2610528E23Rik
16:57582958-57583158	1	0.845568544599109	0.494646079963826	0.710709009476068	16:57561875-57606778	2610528E23Rik
16:57582958-57583158	1	1.02069314641745	0.513684579439252	0.779984423676012	16:57323656-57606778	2610528E23Rik
16:57582958-57583158	1	0.966079288647307	0.501344864258072	0.727461522554725	16:57411996-57606778	2610528E23Rik
16:70455824-70456024	1	0.301473455707698	0.401839160705666	0.229448388143631	16:70441564-70478550	Gbe1
16:84819796-84819996	1	0.914299130596494	0.720314287042633	0.587991073504115	16:84819020-84821504	Jam2
16:87416744-87416944	1	1.34916394481548	0.539817026601017	1.02340954516648	16:87416605-87418679	Ltn1
16:89937752-89937952	1	0.891290734867491	0.719070578927081	1.09354125387991	16:89898823-89956180	Tiam1
16:89937752-89937952	1	0.839536765059951	0.739329705783214	0.967650599508836	16:89908960-89956180	Tiam1
16:91798618-91798818	1	1.1754602428011	0.522030091262921	0.773573678774094	16:91794012-91801771	Itsn1
16:91798618-91798818	1	1.13591370258098	0.526039872856959	0.76092849124117	16:91794012-91803282	Itsn1
16:91798618-91798818	1	1.151035661892	0.603443044842393	0.7373669951706	16:91794012-91828105	Itsn1
16:91798618-91798818	1	1.41417927830617	0.854990612368273	1.21163827986952	16:91686615-91926703	Atp5o
16:94851401-94851601	1	0.841555268301911	0.715828551611073	0.719985497194022	16:94833111-94881103	Dyrk1a
16:94851806-94852006	1	0.841555268301911	0.715828551611073	0.719985497194022	16:94833111-94881103	Dyrk1a
17:5174159-5174359	1	1.23724820196551	0.791725324749919	0.987588888113038	17:5127024-5242827	Arid1b
17:5174642-5174842	1	1.23724820196551	0.791725324749919	0.987588888113038	17:5127024-5242827	Arid1b
17:7476799-7476999	1	1.07204015943697	0.53143543303147	0.549146945514585	17:7476005-7481811	Rps6ka2
17:12457359-12457559	1	NA	NA	NA	17:12457014-12463728	Map3k4
17:12457359-12457559	1	0.902474093167748	0.487934977762216	0.63853605600296	17:12457014-12463728	Map3k4
17:13914258-13914458	1	0.757534062688771	0.491904751251016	0.717878157370741	17:13897785-13940945	Mllt4
17:13914258-13914458	1	0.759741006660359	0.493144839613365	0.735322164709375	17:13899010-13940945	Mllt4
17:17968385-17968585	1	1.02670219358299	1.05567302850423	1.00819730106634	17:17968226-17969022	Ncrna00085
17:17968385-17968585	1	1.034655562658	1.06714588631268	1.01248667401574	17:17968570-17969022	Ncrna00085
17:23943914-23944114	1	0.973640742137863	0.564852091269928	0.679343760822629	17:23940365-23945032	Srrm2
17:23944270-23944470	1	0.973640742137863	0.564852091269928	0.679343760822629	17:23940365-23945032	Srrm2
17:23944270-23944470	1	0.987562227393924	0.417049835002149	0.481305666438906	17:23944169-23945032	Srrm2
17:24761969-24762169	1	0.925823137642581	0.507010765561088	0.722338614837186	17:24760547-24762212	Tsc2
17:25744860-25745060	1	1.0812288792398	0.715161376247188	0.888745543178616	17:25716324-25749240	Lmf1
17:25744860-25745060	1	1.00554581756553	0.737077171313816	0.764565388990783	17:25725631-25749240	Lmf1
17:28569130-28569330	1	1.01168655431172	0.50410874646328	0.800710419485792	17:28566308-28574936	Fkbp5
17:29484004-29484204	1	0.736754238759331	0.388394768821249	0.475351542156125	17:29479852-29484065	Mtch1
17:29484004-29484204	1	0.736571197916825	0.3784010173082	0.482781330330777	17:29479852-29484411	Mtch1
17:32381387-32381587	1	1.32784414748028	0.779951698599259	0.858470455643214	17:32366680-32389941	Brd4
17:32381387-32381587	1	1.25711466791244	0.815456164999634	0.870103926620345	17:32366680-32421462	Brd4
17:32394618-32394818	1	0.975633342180954	1.03666640279026	0.923513095254726	17:32390145-32421007	Brd4
17:32394618-32394818	1	1.15585616394979	1.2987718120522	1.15200145237764	17:32390145-32421462	Brd4
17:32394618-32394818	1	1.25711466791244	0.815456164999634	0.870103926620345	17:32366680-32421462	Brd4
17:33968218-33968418	1	0.864983278814349	0.403604649037847	0.502859962354489	17:33966761-33975043	Ndufa7
17:44797917-44798117	1	NA	NA	NA	17:44776775-44854140	Runx2
17:44797917-44798117	1	NA	Inf	NA	17:44776775-44861693	Runx2
17:44797917-44798117	1	NA	NA	NA	17:44795641-44854140	Runx2
17:45596842-45597042	1	0.764149709896216	0.588261011685871	0.500061289531748	17:45594268-45598110	Spats1
17:45707448-45707648	1	0.957732874629589	0.335580643814952	0.553284064417269	17:45707515-45707614	Hsp90ab1
17:49145802-49146002	1	0	0	0	17:49072143-49209193	Lrfn2
17:49145802-49146002	1	NA	NA	NA	17:49071984-49236246	Lrfn2
17:56927134-56927334	1	0.955744912866899	0.482218975653061	0.583037530494838	17:56927183-56938672	Rfx2
17:56927134-56927334	1	0.945871018612387	0.533997256842984	0.645056685285679	17:56927183-56942900	Rfx2
17:57044464-57044664	1	1.78026803835118	0.679269018125831	1.30463468402267	17:57042111-57045134	Mllt1
17:65030522-65030722	1	0.651814861479747	0.736871871308466	0.447981837144612	17:65029206-65030894	Man2a1
17:66355296-66355496	1	0.735441660874558	0.937981626424103	0.55464174548971	17:66336833-66373415	Ankrd12
17:68050941-68051141	1	0.919115996243395	0.49879681131282	0.450893774723867	17:68046756-68066033	Lama1
17:68051435-68051635	1	0.919115996243395	0.49879681131282	0.450893774723867	17:68046756-68066033	Lama1
17:68071920-68072120	1	0.775371184426777	0.360437739861734	0.719747496184978	17:68066614-68086813	Lama1
17:68074171-68074371	1	0.775371184426777	0.360437739861734	0.719747496184978	17:68066614-68086813	Lama1
17:72051436-72051636	1	NA	NA	NA	17:72050384-72054027	Fam179a
17:72938962-72939162	1	NA	NA	NA	17:72729501-72952367	Alk
17:74702217-74702417	1	0.991147287742855	0.589893648624562	0.729997227338443	17:74699164-74707059	Dpy30
17:85136204-85136404	1	1.0494189753037	0.589721380741548	0.72765044428714	17:85131157-85139409	Lrpprc
17:86763322-86763522	1	0.830968248141999	0.884113631848168	1.07170013368849	17:86752958-86873656	Prkce
17:87835013-87835213	1	1.01020343464381	0.560228321069768	0.997386132712811	17:87835050-87835130	Calm2
17:87837170-87837370	1	1.12360125903047	0.497763650403099	0.832380117265208	17:87835274-87842035	Calm2
17:87837493-87837693	1	1.12360125903047	0.497763650403099	0.832380117265208	17:87835274-87842035	Calm2
17:88093818-88094018	1	1.28403456703911	0.523288233240223	0.926981494413408	17:88088481-88095834	Msh2
18:5275261-5275461	1	1.61257718226868	1.01692986713926	1.45592342164377	18:5245451-5288858	Zfp438
18:9982283-9982483	1	0.711369225087598	0.511781767084913	0.416962411839415	18:9977976-9984431	Thoc1
18:16908473-16908673	1	0.926073972535677	0.691006780407804	0.394250116270531	18:16809007-16933016	Cdh2
18:25528153-25528353	1	0.878919597785045	0.611452157460794	0.396908971546472	18:25498885-25558426	AW554918
18:25528153-25528353	1	0.859880913465716	0.60135596446438	0.398653345636459	18:25503463-25558426	AW554918
18:32243018-32243218	1	0.964077586722512	0.567154479955901	0.651983233405161	18:32243112-32243832	Iws1
18:32378967-32379167	1	1.25216831316882	0.334822264545625	1.22986403226322	18:32378145-32380158	Map3k2
18:34128086-34128286	1	0.777555485557154	0.617346526140146	0.638189259596639	18:34081588-34165638	Epb4.1l4a
18:34606620-34606820	1	1.04001117407614	0.541382392848591	0.800909889057387	18:34605269-34607679	Fam13b
18:34803693-34803893	1	1.07422963015694	0.61586197467336	0.919530800669381	18:34803784-34804719	Cdc23
18:35098307-35098507	1	0.966837286724927	0.404415314190595	0.94404355666528	18:35098378-35098586	Hspa9
18:35098483-35098683	1	0.966837286724927	0.404415314190595	0.94404355666528	18:35098378-35098586	Hspa9
18:35427489-35427689	1	0.59371244119364	0.888838810480409	0.460363655094262	18:35426563-35428692	Sil1
18:50015585-50015785	1	1.13522878769516	0.959250118442944	1.02560754802907	18:50012078-50016886	Dmxl1
18:56877718-56877918	1	1.08853883758827	0.428490624480946	0.726954000026935	18:56868128-56888054	Lmnb1
18:63394060-63394260	1	Inf	Inf	Inf	18:63342532-63405224	Fam38b
18:64671281-64671481	1	0.603408647259666	0.288677356843204	0.52870376285696	18:64671354-64671438	Nars
18:64671455-64671655	1	2.19326091198855	0.283023682880575	1.07034561093626	18:64671531-64671637	Nars
18:65132677-65132877	1	0.778600469097765	0.416036770748232	0.788782621820473	18:65047749-65157001	Nedd4l
18:65132677-65132877	1	1.27099917616835	0.72738484637246	1.26339457636042	18:65080921-65157001	Nedd4l
18:65776765-65776965	1	1.53672534905269	0.753017452940464	1.07094150896515	18:65742660-65782637	Zfp532
18:66250850-66251050	1	NA	NA	Inf	18:66244526-66253651	Ccbe1
18:74222893-74223093	1	0.624258894732203	0.669820342568382	0.775068308017746	18:74130930-74223577	Mapk4
18:74222893-74223093	1	0.625934767056488	0.670872935920459	0.776962609317741	18:74130930-74224475	Mapk4
18:74222893-74223093	1	0.625833351604581	0.670196671709531	0.776199141982211	18:74130930-74224694	Mapk4
18:77769632-77769832	1	1	1	1	18:77743853-77855434	8030462N17Rik
18:77769632-77769832	1	0.878596344520743	0.732572744576717	0.711919843139106	18:77723203-77803780	Rnf165
18:77788151-77788351	1	1	1	1	18:77743853-77855434	8030462N17Rik
18:77788151-77788351	1	0.878596344520743	0.732572744576717	0.711919843139106	18:77723203-77803780	Rnf165
18:77788480-77788680	1	1	1	1	18:77743853-77855434	8030462N17Rik
18:77788480-77788680	1	0.878596344520743	0.732572744576717	0.711919843139106	18:77723203-77803780	Rnf165
18:80947192-80947392	1	1.39090841315555	0.706221576710782	0.7388136150144	18:80946666-80949496	Atp9b
18:80947192-80947392	1	1	1	1	18:80932018-81033089	Atp9b
18:83160059-83160259	1	0.762764430540666	0.519053058928979	0.583678682109235	18:83157590-83162461	Zfp516
18:84690262-84690462	1	0.974529580645259	0.542407931241641	1.09761597840886	18:84297745-84722261	Zfp407
18:84690262-84690462	1	0.934259607740085	0.893514817198506	1.14836127819633	18:84601826-84722261	Zfp407
18:84690262-84690462	1	1.01166071504082	0.885596093361543	1.19577811250104	18:84665431-84722261	Zfp407
19:3524662-3524862	1	1.04296013747244	0.556817781816902	0.783884108429147	19:3521920-3526701	Ppp6r3
19:3557406-3557606	1	1.03232974659143	0.617817111212365	0.848739967053381	19:3544255-3575640	Ppp6r3
19:3557406-3557606	1	1.10058961358224	0.597853768149343	0.786911346700469	19:3526934-3575640	Ppp6r3
19:6309005-6309205	1	0.9718572913694	0.63343389457377	0.724178523380488	19:6306875-6309125	Cdc42bpg
19:6309165-6309365	1	0.609564102276356	0.438857302590167	1.10603168514406	19:6309217-6309298	Cdc42bpg
19:7511488-7511688	1	0.684497497939273	0.515749088726833	0.566750029772538	19:7509628-7530789	Rtn3
19:7511488-7511688	1	0.700556651611015	0.524410008737288	0.563929693432229	19:7509628-7542300	Rtn3
19:7511488-7511688	1	0.715007281012647	0.506918845499387	0.563509480384317	19:7509628-7557428	Rtn3
19:11195517-11195717	1	NA	NA	NA	19:11191006-11204975	1700017D01Rik
19:12568839-12569039	1	1.28734378758049	0.4632528750268	0.553046652322821	19:12567040-12575496	Dtx4
19:14576447-14576647	1	0.879175595232096	0.6908361168955	0.79455597731758	19:14542761-14590848	Tle4
19:29872890-29873090	1	1.20308083820652	0.868447678988533	1.12663686079506	19:29829507-29879771	9930021J03Rik
19:29872890-29873090	1	1.26095852344541	0.86236856494886	1.1963951163979	19:29860939-29879771	9930021J03Rik
19:32577232-32577432	1	1.05788224001617	0.522189244487105	0.796123923312031	19:32573007-32588462	Minpp1
19:43594485-43594685	1	0.777809227285593	0.476915034340937	0.480466967426654	19:43590352-43598827	Got1
19:46280749-46280949	1	0.879004712337649	0.524015760230921	0.961212002755419	19:46245213-46320578	Gbf1
19:47526483-47526683	1	0.552126109806749	0.376280546249154	0.363456764068788	19:47499060-47538553	Sh3pxd2a
19:60843481-60843681	1	0.930093473379302	0.553767043884529	0.5567113124069	19:60843566-60844610	Eif3a
2:5872514-5872714	1	1.29741381156546	1.11939170175311	0.819054614920054	2:5872599-5878516	Upf2
2:9914048-9914248	1	0.775082997484788	0.789230219401069	0.989748096733372	2:9874572-9964053	Taf3
2:9914249-9914449	1	0.775082997484788	0.789230219401069	0.989748096733372	2:9874572-9964053	Taf3
2:11666066-11666266	1	0.717692157122588	0.441046203300357	0.603865938333189	2:11665384-11668686	Fbxo18
2:11666428-11666628	1	0.717692157122588	0.441046203300357	0.603865938333189	2:11665384-11668686	Fbxo18
2:16458667-16458867	1	0.921484024426216	0.523371847091385	0.638238450579589	2:16433860-16469743	Plxdc2
2:16458667-16458867	1	1.2238731407853	0.746842940134317	0.593166742202629	2:16433860-16486962	Plxdc2
2:20641871-20642071	1	0.793192972644611	0.529134404921463	0.657476689583353	2:20635075-20665085	Etl4
2:35630432-35630632	1	NA	NA	NA	2:35608012-35639608	Ttll11
2:41292429-41292629	1	NA	NA	NA	2:41291153-41300620	Lrp1b
2:49791750-49791950	1	0.348530309087466	0.251815178740505	4.20813432364761	2:49786504-49793372	Lypd6b
2:49791750-49791950	1	0.454354035885945	0.245419610123782	1.32265991595824	2:49790347-49797964	Lypd6b
2:51934106-51934306	1	1.23256598254734	0.666904470826294	1.00664770718958	2:51934040-51936745	Rif1
2:53025208-53025408	1	1.02865880166095	0.544511235365543	0.733358317468408	2:53019920-53034049	Prpf40a
2:59155125-59155325	1	1.29749874740333	0.558785722462108	0.769965077417043	2:59149970-59156568	Pkp4
2:59155125-59155325	1	1.38011263181158	0.549743085811707	0.801550561975122	2:59152460-59156568	Pkp4
2:59474888-59475088	1	0.858613362564731	0.555799750525139	0.588780921113025	2:59450253-59484825	Tanc1
2:59474888-59475088	1	0.77668011592496	0.567999780886076	0.521694846200856	2:59468319-59484825	Tanc1
2:66421650-66421850	1	0.558160815674074	1.34136406075519	0	2:66406371-66472512	Scn9a
2:69587114-69587314	1	2.07176567708171	0.694370891872527	1.24534282421108	2:69587154-69587328	Ppig
2:69708616-69708816	1	0.564502782338576	0.656656093679289	0.66244351918206	2:69708637-69708734	Ssb
2:72803924-72804124	1	1.06913013491961	0.72010647010647	0.961183671709987	2:72784795-72808211	Sp3
2:90944870-90945070	1	2.13111172518609	2.52284934629799	0	2:90939683-90953411	Sfpi1
2:93056412-93056612	1	NA	NA	NA	2:93052049-93060175	Tspan18
2:103619358-103619558	1	1.19773641294322	0.275075637383315	0.856525107921632	2:103619403-103619489	Caprin1
2:112758081-112758281	1	NA	NA	NA	2:112752560-112762581	Ryr3
2:113626553-113626753	1	Inf	Inf	Inf	2:113620844-113628892	Scg5
2:117078529-117078729	1	0.869452430737062	0.629288421327757	0.757494772608468	2:117075574-117081224	Fam98b
2:117078529-117078729	1	0.848609481747291	0.596941549927541	0.693050859153958	2:117075574-117083369	Fam98b
2:124921803-124922003	1	0.775104835976424	0.51520844970294	0.571225284866893	2:124921856-124923298	Myef2
2:124921803-124922003	1	0.792676155013817	0.536869623882611	0.589452106335223	2:124921856-124923712	Myef2
2:124921803-124922003	1	0.811029745859803	0.542136483627373	0.5992992119619	2:124921856-124924185	Myef2
2:128479155-128479355	1	0.95131787618494	0.546967054889382	0.756169583719045	2:128478981-128482861	Anapc1
2:135788194-135788394	1	1.52570950787139	0.657980562670152	1.14624714471719	2:135787555-135790787	Plcb4
2:135788194-135788394	1	1.47427270168615	0.681201545428959	0.972371619374153	2:135787555-135792760	Plcb4
2:141675778-141675978	1	NA	NA	NA	2:141636399-142002329	Macrod2
2:143779697-143779897	1	0.583711313245233	0.284262142349278	0.600816436609704	2:143779749-143779851	Rrbp1
2:152648474-152648674	1	1.16048155641291	0.75902477180766	0.8137027147831	2:152593195-152655162	Bcl2l1
2:152648474-152648674	1	1.12847605196631	0.752962391777533	0.766969087661419	2:152608018-152654182	Bcl2l1
2:152648667-152648867	1	1.16048155641291	0.75902477180766	0.8137027147831	2:152593195-152655162	Bcl2l1
2:152648667-152648867	1	1.12847605196631	0.752962391777533	0.766969087661419	2:152608018-152654182	Bcl2l1
2:152951197-152951397	1	0.991210586053207	0.539082440550342	0.783164465852781	2:152950023-152953998	Hck
2:154285791-154285991	1	1.1860390910093	0.785034258297702	0.833193128615106	2:154262372-154326135	Cbfa2t2
2:154285791-154285991	1	1.22833546087746	0.872270246652331	0.963905999674443	2:154262372-154330288	Cbfa2t2
2:154285791-154285991	1	1.13227215146591	0.687461532700054	0.707830883909352	2:154262784-154326135	Cbfa2t2
2:158045266-158045466	1	NA	NA	Inf	2:158043513-158046133	D630003M21Rik
2:158549988-158550188	1	1.52058534621754	0	1.31554134024069	2:158521946-158566471	Ppp1r16b
2:160510151-160510351	1	0.820869478128226	0.405621639111878	0.782553427528081	2:160508510-160510183	Top1
2:163961145-163961345	1	1.04368982274876	0.469905165205441	0.855741209878383	2:163943862-163977408	Stk4
2:165818437-165818637	1	0.965669569607472	0.583491101855358	0.691474890263228	2:165818258-165860384	Ncoa3
2:165967964-165968164	1	1.03198159021924	0.543139512002145	0.727640059014074	2:165958354-165979844	Sulf2
2:165967964-165968164	1	1.03297122358342	0.538894765720638	0.726377080288565	2:165958354-165980177	Sulf2
2:165967964-165968164	1	1.03269200019147	0.538279858350622	0.725250315472353	2:165958354-165980446	Sulf2
2:165967964-165968164	1	1.02853508775494	0.540108418704258	0.722180118090238	2:165958354-165981002	Sulf2
2:167440232-167440432	1	1.06304076950846	0.442993723289043	0.762428237047733	2:167434747-167443328	Ube2v1
2:167440232-167440432	1	1.07382312052187	0.404706662389049	0.832531280076997	2:167435929-167443328	Gm20431
2:179240740-179240940	1	0.938444612776395	0.733155783204479	0.556268962393841	2:179179516-179514958	Cdh4
2:179240976-179241176	1	0.938444612776395	0.733155783204479	0.556268962393841	2:179179516-179514958	Cdh4
3:9521914-9522114	1	0.842367623982776	0.717769587271467	1.03317884903113	3:9474602-9565063	Zfp704
3:9605882-9606082	1	1.12332900442099	0.654036575351198	0.733194424827541	3:9565299-9609269	Zfp704
3:27480261-27480461	1	0.882828873977419	0.623808396998175	0.513763648502468	3:27455118-27519526	Fndc3b
3:28383826-28384026	1	2.07408981153775	1.17612709688746	1.09963030153452	3:28257978-28392888	Tnik
3:28383826-28384026	1	1.8863500064946	0.861684340272884	0.938903766592324	3:28308471-28392888	Tnik
3:31113139-31113339	1	NA	NA	NA	3:31108320-31122383	Slc7a14
3:55980706-55980906	1	0.773549982801265	0.274127953912069	0.541377583612764	3:55895042-55986893	Nbea
3:63128709-63128909	1	0.871526288528979	0.628035161195053	0.591582802892799	3:63104936-63130635	Mme
3:79622961-79623161	1	1.11451935150649	1.12019150475978	1.00841235378896	3:79620992-79625179	Tmem144
3:82187277-82187477	1	0	0.190467631603988	0.55709682383609	3:82187291-82187437	Mtap9
3:84472782-84472982	1	0.955501133467235	2.93644361440972	0.982604508028237	3:84470337-84488130	Tmem154
3:84472782-84472982	1	0.353549512407833	1.04666085255953	0.33505166627025	3:84344544-85589139	Arfip1
3:85912178-85912378	1	1.23706257950438	0.439513278178142	0.555766418730163	3:85911274-85917027	Sh3d19
3:86630194-86630394	1	0.896390536573952	0.759967451793207	0.738154565567001	3:86628652-86634745	Dclk2
3:86630194-86630394	1	0.872126713676966	0.582973837961064	0.725221997657721	3:86628652-86635654	Dclk2
3:95733506-95733706	1	1.12907538560013	0.432333629287027	0.641056348206727	3:95733573-95737831	Anp32e
3:95733506-95733706	1	1.07993005209662	0.450584200309145	0.634230755218769	3:95733573-95741042	Anp32e
3:95733506-95733706	1	1.02757441748114	0.456144253383095	0.612376103587223	3:95733573-95741858	Anp32e
3:134912320-134912520	1	1.94044857943971	0.722588219228169	1.35245621802115	3:134911627-134912619	Cenpe
3:135898897-135899097	1	NA	NA	NA	3:135897683-135905877	Bank1
3:135898897-135899097	1	NA	NA	NA	3:135729468-135988833	Bank1
3:141264574-141264774	1	NA	NA	Inf	3:141128801-141323268	Unc5c
3:141264574-141264774	1	NA	NA	Inf	3:141128801-141340950	Unc5c
3:141264574-141264774	1	Inf	NA	Inf	3:141128801-141377607	Unc5c
3:152926178-152926378	1	1.52756750894697	1.20565556881032	0.709093373820627	3:152869689-153074425	St6galnac3
3:152985518-152985718	1	1.52756750894697	1.20565556881032	0.709093373820627	3:152869689-153074425	St6galnac3
3:153241742-153241942	1	1.24905862616642	0.756744535286515	1.01115273284522	3:153172461-153388008	St6galnac3
3:157199464-157199664	1	1.12970044851041	0.67956381619984	0.906492262452847	3:157199350-157200550	Zranb2
3:157199464-157199664	1	1.15344930969931	0.69012519012519	0.928406897156897	3:157199550-157200550	Zranb2
3:157675146-157675346	1	0.385506119839375	0.558646173746772	0.760785558632823	3:157675167-157675273	Srsf11
4:33582244-33582444	1	0.839991047103786	0.57468688930177	0.642252375405528	4:33491228-33585925	Rngtt
4:33582244-33582444	1	0.675458577831169	0.450887122857275	0.509224691586194	4:33530642-33585925	Rngtt
4:34501068-34501268	1	0.94375103976471	0.69367350669249	1.01727909235986	4:34498522-34509560	Akirin2
4:40138899-40139099	1	0.691886051702576	0.365650873054821	0.422948756510314	4:40137917-40140771	Aco1
4:41481382-41481582	1	0.297393652485138	0.476975822311986	0.547952275079435	4:41471447-41516209	2310028H24Rik
4:44180535-44180735	1	1.08909675439022	0.942886222486862	1.21416454916188	4:44171924-44181114	Rnf38
4:44180535-44180735	1	1.16118198847331	0.942586941211979	1.34367349676381	4:44171924-44200320	Rnf38
4:44180535-44180735	1	0.879124379666473	0.539130750659454	0.716507578128493	4:44165425-44181114	Rnf38
4:44180535-44180735	1	0.913499892563436	0.519469458715059	0.681603930224835	4:44165425-44200226	Rnf38
4:45421189-45421389	1	0.941106246325296	0.928487648517733	0.892153965994252	4:45413051-45421566	Mcart1
4:46158843-46159043	1	1.12757219070201	0.497759797996905	0.913940830953279	4:46158346-46160250	Ncbp1
4:46482637-46482837	1	1.02365467774041	0.476780035234631	0.633913045965177	4:46481659-46482754	Anp32b
4:46482797-46482997	1	1.00313774709758	0.578733483247917	0.697662814210508	4:46482879-46484269	Anp32b
4:46484841-46485041	1	1.06514601069499	0.627240886488929	0.501963232630545	4:46484339-46484958	Anp32b
4:46624846-46625046	1	1.54166157530731	0.67871282289401	1.01151054522349	4:46621975-46626819	Tbc1d2
4:49665283-49665483	1	0.748417352991137	0.610955157021349	0.69366958708455	4:49664420-49665393	Rnf20
4:54977110-54977310	1	0.98815123771404	0.639186952333748	0.860664353648614	4:54957973-55020404	Zfp462
4:54977110-54977310	1	0.980631228918426	0.63427422051924	0.845282982809857	4:54961104-55020404	Zfp462
4:56834319-56834519	1	0.97780049656784	0.421586096100482	0.66303490579816	4:56830169-56835389	Ctnnal1
4:62920506-62920706	1	10.6008684803735	1.77905687957465	1.39579038674684	4:62919230-62924752	Col27a1
4:65501664-65501864	1	Inf	Inf	NA	4:65455663-65572693	Astn2
4:76204481-76204681	1	Inf	Inf	Inf	4:75971249-76240170	Ptprd
4:82072526-82072726	1	1.21284576655367	0.904327293671967	1.02508517899768	4:82029565-82144141	Nfib
4:84898529-84898729	1	1.22296496228842	0.707585197891179	1.01685038972833	4:84851525-84993027	Sh3gl2
4:84898708-84898908	1	1.22296496228842	0.707585197891179	1.01685038972833	4:84851525-84993027	Sh3gl2
4:91026177-91026377	1	0.781464149109057	0.763545397808843	0.648151275909017	4:90975545-91038220	Elavl2
4:91026177-91026377	1	0.759007433193719	0.88439372477547	0.789788747833812	4:90975542-91042626	Elavl2
4:91026177-91026377	1	0.745939906567986	0.732610472484047	0.60673220405072	4:90975545-91066128	Elavl2
4:91026177-91026377	1	0.775431214466964	0.74948406835191	0.665487585520188	4:90978354-91038590	Elavl2
4:91026177-91026377	1	0.667318403195985	1.14272915719154	0.554767580316719	4:90978354-91039582	Elavl2
4:91026177-91026377	1	0.658274025026499	0.72858820992158	0.546390108705129	4:90978354-91042626	Elavl2
4:98403496-98403696	1	1	1	1	4:98403438-98403636	L1td1
4:102146041-102146241	1	NA	NA	NA	4:102143068-102159815	Pde4b
4:102146041-102146241	1	NA	NA	NA	4:101867679-102159815	Pde4b
4:102146041-102146241	1	NA	NA	NA	4:101928061-102159815	Pde4b
4:102146041-102146241	1	NA	NA	NA	4:102094425-102159815	Pde4b
4:102146041-102146241	1	NA	NA	NA	4:102102779-102159815	Pde4b
4:104179241-104179441	1	0.708858034657195	0.62460932978354	0.521060145444059	4:104151880-104277902	Dab1
4:104321341-104321541	1	0.966823269988249	0.368776297522142	0.576904457756556	4:104285872-104351306	Dab1
4:116286807-116287007	1	0.966852851645511	0.493249238986847	0.897600654758486	4:116284686-116286934	Nasp
4:117122993-117123193	1	1.57161856151828	0.697195463858237	0.741058013730635	4:116980283-117162193	Rnf220
4:117324901-117325101	1	0.961025118023457	0.395591597716842	0.567433750596286	4:117322011-117346345	Eri3
4:119606731-119606931	1	0.996128015607999	2.5528045623382	1.98293250290774	4:119487395-119669778	Hivep3
4:120081084-120081284	1	0.894460047359436	0.37546303944784	0.433200708555904	4:120078061-120119637	Scmh1
4:121287801-121288001	1	NA	NA	NA	4:121286888-121288201	Gm12887
4:122806527-122806727	1	1.99216921169114	0.830892470842868	0.587309123164419	4:122800300-122807664	Bmp8b
4:122806527-122806727	1	0.732417685340165	0.315576489640045	0.343935393037772	4:122805023-122807611	Ppie
4:123331775-123331975	1	1.08853441621792	0.560802475423455	0.937150139321794	4:123231608-123341708	Macf1
4:123331775-123331975	1	1.07238027412986	0.551711584351532	0.919868302871508	4:123231608-123361212	Macf1
4:123332250-123332450	1	1.08853441621792	0.560802475423455	0.937150139321794	4:123231608-123341708	Macf1
4:123332250-123332450	1	1.07238027412986	0.551711584351532	0.919868302871508	4:123231608-123361212	Macf1
4:125338603-125338803	1	1.66006756702147	0.657115550921773	0.60021902706722	4:125337046-125347796	Grik3
4:128886245-128886445	1	1.0852819929438	0.505070395674918	0.875543019086331	4:128885277-128886895	Yars
4:129045176-129045376	1	0.760601889413307	0.665152858610495	0.48606300221294	4:129037944-129046472	Zbtb8a
4:129497764-129497964	1	1.042712942817	0.480948927358917	0.618382927435997	4:129489548-129516221	Ptp4a2
4:129497764-129497964	1	1.0549857089224	0.520959790415798	0.655246593023543	4:129497845-129516221	Ptp4a2
4:135825097-135825297	1	0.855926938539811	0.473925192465058	0.683432268446678	4:135824078-135827147	Tcea3
4:136374869-136375069	1	0.777811871534724	0.670234556192267	2.7890110065274	4:136330559-136391684	Ephb2
4:137166125-137166325	1	0.872027386530904	0.389252001998623	0.583527568837693	4:137165021-137166604	Usp48
4:137166125-137166325	1	1	1	1	4:137150260-137176978	Usp48
4:137191819-137192019	1	0.990997716767141	0.675892918245332	0.762608069911304	4:137190923-137192848	Usp48
4:137191819-137192019	1	1.04306400192282	0.704769419842274	0.807481780788993	4:137190923-137193674	Usp48
4:137191819-137192019	1	0.978437506624713	0.538084148236085	0.786134589934071	4:137189380-137200257	Usp48
4:137191819-137192019	1	0.986679568929921	0.531361010158956	0.786356171810236	4:137190923-137200257	Usp48
4:137192000-137192200	1	0.990997716767141	0.675892918245332	0.762608069911304	4:137190923-137192848	Usp48
4:137192000-137192200	1	1.04306400192282	0.704769419842274	0.807481780788993	4:137190923-137193674	Usp48
4:137192000-137192200	1	0.978437506624713	0.538084148236085	0.786134589934071	4:137189380-137200257	Usp48
4:137192000-137192200	1	0.986679568929921	0.531361010158956	0.786356171810236	4:137190923-137200257	Usp48
4:137210174-137210374	1	1.08444384511487	0.562303571545089	0.539546689344524	4:137208921-137211007	Usp48
4:137603189-137603389	1	0.833650659416199	0.441504125632782	0.797664464281918	4:137601333-137613863	Eif4g3
4:137603189-137603389	1	1.03423044646566	0.406064202219189	0.652907918047656	4:137601333-137638807	Eif4g3
4:138138127-138138327	1	NA	NA	NA	4:138137695-138142473	Vwa5b1
4:139642696-139642896	1	4.81181367661934	0.841049506247407	0	4:139623170-139663169	Igsf21
4:139646428-139646628	1	4.81181367661934	0.841049506247407	0	4:139623170-139663169	Igsf21
4:139653074-139653274	1	4.81181367661934	0.841049506247407	0	4:139623170-139663169	Igsf21
4:139702452-139702652	1	1.32689214498182	0.689426021813374	2.52291726341302	4:139663291-139713375	Igsf21
4:139750708-139750908	1	0.214475312950812	0.589972544092326	1.09063241658523	4:139713488-139802216	Igsf21
4:140933120-140933320	1	0.885536289621797	1.77848892394487	0.402518014465047	4:140924239-140935592	Fam131c
4:147997981-147998181	1	1.1618499663413	0.55462176035005	0.766156176371592	4:147996221-147999233	Tardbp
4:149888380-149888580	1	1.55822587194419	0.655725487327837	1.11166862968129	4:149884147-149908955	Rere
4:149888866-149889066	1	1.55822587194419	0.655725487327837	1.11166862968129	4:149884147-149908955	Rere
4:155554345-155554545	1	1.22032196884531	0.826767165102936	0.857830598679007	4:155553717-155559196	Agrn
5:8429199-8429399	1	0.656585751861263	0.455536980072221	0.509487985377379	5:8428688-8430411	Slc25a40
5:8429274-8429474	1	0.656585751861263	0.455536980072221	0.509487985377379	5:8428688-8430411	Slc25a40
5:8806650-8806850	1	0.76704901716845	0.857369163141743	0.633077050675956	5:8806170-8810557	Abcb1b
5:9114024-9114224	1	0.770944670540661	0.418663712699527	0.547226117416489	5:9101395-9116479	4930420K17Rik
5:9381211-9381411	1	1.49164314798457	1.22421526595859	0	5:9380398-9399180	9330182L06Rik
5:9381211-9381411	1	1.35032740879326	0	0	5:9266456-9399180	9330182L06Rik
5:15831868-15832068	1	0.468547839670246	0.307467715685393	0.266064462309749	5:15828413-15832129	Cacna2d1
5:15831868-15832068	1	0.373395325615502	0.387181327425344	0.324851000093613	5:15825976-15832129	Cacna2d1
5:20553867-20554067	1	0.871866715270414	0.523472295864263	0.64924940349947	5:20527912-20561466	Ptpn12
5:20553867-20554067	1	0.847442617587133	0.57213682817251	0.686894893887997	5:20535702-20561466	Ptpn12
5:21274138-21274338	1	1.10192302770218	0.244322205253773	0.739133912346111	5:21272523-21274254	Dnajc2
5:21274308-21274508	1	3.26769453302212	0.338628817515369	0.0874593181892896	5:21274376-21274463	Dnajc2
5:23482115-23482315	1	0.48403758265584	0.758360573595014	0.575225273896725	5:23471176-23485305	Fam126a
5:23482115-23482315	1	0.582155609220435	0.874555403871699	0.584698296204041	5:23472249-23485305	Fam126a
5:23482115-23482315	1	0.775446143232522	1.01206996256354	0.786917528178802	5:23421355-23485305	Fam126a
5:31932310-31932510	1	0.867133	0.765598	0.82873	5:31910723-31943977	Mrpl33
5:31932310-31932510	1	0.986095967989499	0.482324889646339	0.743450232351353	5:31918860-31952675	Mrpl33
5:31932310-31932510	1	0.870029745047714	0.296328741136996	0.412238594352987	5:31927029-31942589	Rbks
5:31932310-31932510	1	0.852157115704225	0.326566474147667	0.421617756434389	5:31927029-31950093	Rbks
5:31932310-31932510	1	0.767241429681611	0.772833244713485	0.692631308321112	5:31932093-31943977	Mrpl33
5:31932310-31932510	1	0.746009632697155	0.782735415916457	0.648170237666547	5:31932093-31952675	Mrpl33
5:31932310-31932510	1	0.920177128244446	0.454491387320533	0.742465187232505	5:31918860-32004198	Mrpl33
5:32941855-32942055	1	0.797390493942218	0.707437092264678	0.758129853991923	5:32913748-32942703	Yes1
5:53989299-53989499	1	0.995617437055956	0.572965544089586	0.891954782331724	5:53947142-54018621	Rbpj
5:53989299-53989499	1	0.980186743597584	0.563767133304085	0.877655025104473	5:53981725-54018621	Rbpj
5:53989299-53989499	1	0.980171501680044	0.563336978223625	0.877513978228052	5:53981963-54018621	Rbpj
5:54021231-54021431	1	0.937568083101602	0.496035667501666	0.756031530806885	5:54018660-54027200	Rbpj
5:64318656-64318856	1	0.699359999779167	0.43489098465076	0.635996251368126	5:64318464-64321716	Rell1
5:66088770-66088970	1	1.31180047192883	0.656200051981753	0.889082399264888	5:66088176-66088988	Pds5a
5:66804901-66805101	1	0.810693011079071	0.73827275256741	0.891934790307077	5:66791520-66842706	Apbb2
5:67409443-67409643	1	1.96961451033286	2.7763178992841	0.954857999830222	5:67409016-67413130	Limch1
5:67409443-67409643	1	0.838061186476099	0.918255994620969	0.562036035872321	5:67409016-67419996	Limch1
5:77032302-77032502	1	1.11297379144803	0.36697554984928	0.837934018086413	5:77032377-77035746	Cep135
5:81496746-81496946	1	NA	NA	NA	5:81450370-81626590	Lphn3
5:81496746-81496946	1	NA	NA	NA	5:81496746-81626590	Lphn3
5:81577698-81577898	1	NA	NA	NA	5:81450370-81626590	Lphn3
5:81577698-81577898	1	NA	NA	NA	5:81496746-81626590	Lphn3
5:93271073-93271273	1	0.924591598052136	0.312242108859628	0.336810053202074	5:93209933-93348670	Shroom3
5:93271073-93271273	1	0.882510081553912	0.277202165956501	0.518253472201355	5:93238587-93348670	Shroom3
5:102327532-102327732	1	1.17824408940229	0.569878238217506	0.628186171149771	5:102327580-102329032	Wdfy3
5:102327532-102327732	1	1	1	1	5:102262664-102336086	Wdfy3
5:104430336-104430536	1	0.585669216802199	0.530455676621485	0.505408387246794	5:104421953-104432190	Hsd17b11
5:106196854-106197054	1	0.823367678351439	0.631043043267256	0.6758968902826	5:106161393-106240742	Lrrc8d
5:106196854-106197054	1	0.825742334236281	0.655748686974506	0.696340195084258	5:106161393-106259385	Lrrc8d
5:111006738-111006938	1	0.569558881751456	1.2680061272757	0.439499370897099	5:111006639-111017260	Galnt9
5:113576212-113576412	1	1.11116103027503	1.64466785624976	1.31885630486104	5:113530597-113592077	2900026A02Rik
5:118621644-118621844	1	Inf	Inf	Inf	5:118620137-118634486	Hrk
5:118621829-118622029	1	Inf	Inf	Inf	5:118620137-118634486	Hrk
5:119074946-119075146	1	1.02180548140238	0.744543068161595	0.765770154831821	5:119043579-119121021	Med13l
5:119075428-119075628	1	1.02180548140238	0.744543068161595	0.765770154831821	5:119043579-119121021	Med13l
5:122249596-122249796	1	0.879571187453849	0.524262456485812	0.976115545553641	5:122247794-122252089	Atxn2
5:122374896-122375096	1	1.28176356641047	4.46336912955375	1.16256036706748	5:122374924-122452239	Cux2
5:122374896-122375096	1	0.797312785523264	0.531294694984476	1.68492760017865	5:122374924-122493778	Cux2
5:122374896-122375096	1	0.943126746344571	2.75829349897805	0.859925581241398	5:122374924-122497579	Cux2
5:122374896-122375096	1	0.944949139442121	0.427849778477082	0.861764178156874	5:122374924-122500024	Cux2
5:122380832-122381032	1	1.28176356641047	4.46336912955375	1.16256036706748	5:122374924-122452239	Cux2
5:122380832-122381032	1	0.797312785523264	0.531294694984476	1.68492760017865	5:122374924-122493778	Cux2
5:122380832-122381032	1	0.943126746344571	2.75829349897805	0.859925581241398	5:122374924-122497579	Cux2
5:122380832-122381032	1	0.944949139442121	0.427849778477082	0.861764178156874	5:122374924-122500024	Cux2
5:122483780-122483980	1	0.797312785523264	0.531294694984476	1.68492760017865	5:122374924-122493778	Cux2
5:122483780-122483980	1	0.943126746344571	2.75829349897805	0.859925581241398	5:122374924-122497579	Cux2
5:122483780-122483980	1	0.944949139442121	0.427849778477082	0.861764178156874	5:122374924-122500024	Cux2
5:124189642-124189842	1	1.39953509744033	0.964386301592021	1.11033327026516	5:124189704-124190680	Rsrc2
5:128177506-128177706	1	0.915301753278947	0.573191508541038	0.730238427908235	5:128174695-128187232	Glt1d1
5:132639302-132639502	1	0.485405097536665	0.396653851630357	0.454130897098474	5:132526279-132734793	Auts2
5:132961045-132961245	1	1.08793052535502	0.955417304233443	0.748375882526644	5:132735006-133017384	Auts2
5:134888354-134888554	1	0.78456115126061	0.695755083851493	0.49633399338269	5:134886979-134891004	Gtf2ird1
5:135697700-135697900	1	1.10314616004642	0.649335612284281	0.986588846267955	5:135694164-135697827	Baz1b
5:137740851-137741051	1	0.669252378092489	0.615452273475793	0.515415463897553	5:137740900-137740981	Srrt
5:138173831-138174031	1	1.09512399327706	0.768311579578754	0.728498772250998	5:138173161-138174278	6430598A04Rik
5:139751112-139751312	1	1.10682264998812	0.569223900159152	0.898859290945622	5:139750766-139755462	Adap1
5:141883524-141883724	1	1.29851184586017	0.752164771626968	1.91412842006252	5:141718046-142058246	Sdk1
5:141883524-141883724	1	2.48431131064942	0.736659935516412	1.73581690796028	5:141849676-142058246	Sdk1
5:143834606-143834806	1	0.764942006354829	0.579027509108848	0.584585265807444	5:143830673-143837405	Rnf216
5:145895822-145896022	1	1.04022278195842	0.495310210318267	0.809044780633823	5:145893849-145895933	Pdap1
5:149149048-149149248	1	0.872767376150965	0.52427830895616	0.52440420993504	5:149148785-149152111	Slc7a1
6:4873906-4874106	1	0.895411037166077	0.495024096804665	0.674677081410004	6:4856844-4957693	Ppp1r9a
6:4873906-4874106	1	0.866589904281407	0.496390116989391	0.662499230911216	6:4856844-4995935	Ppp1r9a
6:4904357-4904557	1	0.895411037166077	0.495024096804665	0.674677081410004	6:4856844-4957693	Ppp1r9a
6:4904357-4904557	1	0.866589904281407	0.496390116989391	0.662499230911216	6:4856844-4995935	Ppp1r9a
6:7960885-7961085	1	NA	NA	NA	6:7949649-7962984	Col28a1
6:8100121-8100321	1	NA	NA	NA	6:8078807-8104146	Col28a1
6:17773184-17773384	1	0.990217728405579	1.03986518550072	0.894984437295191	6:17769332-17777991	St7
6:17773184-17773384	1	0.91084548247281	0.989807624580258	0.940951869532015	6:17769332-17784616	St7
6:17773184-17773384	1	1.59664471509851	1.33176731519848	1.04072284483583	6:17644362-17784616	St7
6:17773184-17773384	1	0.998039299749911	1.87846802429439	0.949504823151125	6:17644362-17836003	St7
6:21908763-21908963	1	0.925500349782492	0.329371276022611	0.659289338468837	6:21902179-21921106	Ing3
6:21908763-21908963	1	0.860706079886886	0.537993156199678	0.637231942971604	6:21903828-21915733	Ing3
6:21908763-21908963	1	0.905303914253879	0.487563284655779	0.610351676981751	6:21903828-21917626	Ing3
6:28734936-28735136	1	0.87820954085496	0.516003451700774	0.600858991631347	6:28714789-28745828	Snd1
6:28734936-28735136	1	0.818507883447379	0.513906200667665	0.61610596454581	6:28726603-28745828	Snd1
6:28734936-28735136	1	NA	NA	NA	6:28612211-28779843	Lrrc4
6:28734936-28735136	1	0.890881791084715	0.53377609954435	0.61907338719868	6:28695326-28745828	Snd1
6:29095863-29096063	1	0.979145143497522	0.416109544905356	0.553889346104233	6:29093663-29102281	Rbm28
6:29101032-29101232	1	0.979145143497522	0.416109544905356	0.553889346104233	6:29093663-29102281	Rbm28
6:29104850-29105050	1	0.588373400983642	0.855914415977599	0.700451135017411	6:29104893-29105026	Rbm28
6:29316108-29316308	1	1.08760145237078	0.545845792396412	1.03715826569842	6:29311355-29322593	Calu
6:29316108-29316308	1	0.921155139328533	0.353944908235063	0.525782749175838	6:29316206-29316916	Calu
6:29501166-29501366	1	1.27188721715437	0.715224750765563	0.953419995476624	6:29493360-29501851	Tnpo3
6:30203716-30203916	1	0.974184170983306	0.71309035460903	0.845309498297648	6:30171796-30210928	Ube2h
6:30203716-30203916	1	0.989558714185682	0.611394168645824	0.742637897305218	6:30191424-30210928	Ube2h
6:30203716-30203916	1	0.999308543218973	0.75705015473721	0.839299889045307	6:30192577-30210928	Ube2h
6:32129004-32129204	1	NA	NA	NA	6:32128510-32131787	Plxna4
6:33784939-33785139	1	0.91359023385792	0.521409030739815	0.58491689954405	6:33765810-33788974	Exoc4
6:33831338-33831538	1	0.737867733884814	0.416969534496295	0.518152921126707	6:33812239-33860487	Exoc4
6:33838139-33838339	1	0.737867733884814	0.416969534496295	0.518152921126707	6:33812239-33860487	Exoc4
6:33876128-33876328	1	0.938058688317449	0.418137459169545	0.568049413251247	6:33871537-33921913	Exoc4
6:33884842-33885042	1	0.938058688317449	0.418137459169545	0.568049413251247	6:33871537-33921913	Exoc4
6:34696013-34696213	1	0.89524673985924	0.4112680681813	0.710941027828078	6:34696015-34703442	Cald1
6:34696261-34696461	1	0.89524673985924	0.4112680681813	0.710941027828078	6:34696015-34703442	Cald1
6:37308869-37309069	1	0.952394582538634	0.217044485190969	0.511442247469952	6:37308647-37312357	Creb3l2
6:49202611-49202811	1	1.16213888671416	0.748493784632515	1.02428734222361	6:49202514-49213836	Tra2a
6:51413161-51413361	1	1.09823501104003	0.555065674007813	0.862608277189605	6:51413253-51413409	Hnrnpa2b1
6:51414122-51414322	1	1.2924587112213	0.607434134738306	1.00361968072118	6:51414210-51414426	Hnrnpa2b1
6:51414122-51414322	1	1.18826424071389	0.458133169775332	0.907853265782933	6:51414210-51415177	Hnrnpa2b1
6:51414458-51414658	1	1.18826424071389	0.458133169775332	0.907853265782933	6:51414210-51415177	Hnrnpa2b1
6:51414458-51414658	1	1.28775110392437	0.464681487428549	0.987991112065992	6:51414546-51415177	Hnrnpa2b1
6:51416151-51416351	1	1.24428527329709	0.503720000627848	0.818873640316226	6:51416221-51416301	Hnrnpa2b1
6:51416371-51416571	1	1.02412917534041	0.473338911552414	0.802131497346486	6:51416403-51416493	Hnrnpa2b1
6:61567066-61567266	1	Inf	NA	NA	6:61520871-61588432	Fam190a
6:66880477-66880677	1	1.38178003975384	0.540283342479531	1.31154458174957	6:66864504-66893818	Gng12
6:66880477-66880677	1	2.22583563884394	0.945718710306067	1.98580849471908	6:66864504-66965718	Gng12
6:67221769-67221969	1	1.33114207714338	0.504534644179074	0.744256117373172	6:67221342-67221880	Serbp1
6:67221938-67222138	1	1.35555254384301	0.50626297671645	0.649397988778359	6:67222021-67222132	Serbp1
6:67222896-67223096	1	1.02575934523979	0.454106968220963	0.739080525251374	6:67222932-67227754	Serbp1
6:83982257-83982457	1	0.241109881052606	0.210930653426229	0.189197729326731	6:83958996-83987227	Dysf
6:83982257-83982457	1	0.197749604386707	0.187285172781805	0.144860891325949	6:83969602-83987227	Dysf
6:93716917-93717117	1	0.890852144675137	0.302553779531248	0.568636891222993	6:93710759-93719501	Magi1
6:93716917-93717117	1	0.925375573787933	0.349530715868388	0.630384200844665	6:93710759-93723600	Magi1
6:97416396-97416596	1	0.61625235297473	0.655487992698648	1.17566368147852	6:97373518-97437586	Frmd4b
6:97416396-97416596	1	0.483544547691823	0.59407081738643	1.04932344260429	6:97373518-97478723	Frmd4b
6:100784042-100784242	1	0.978801707640218	0.943816528634233	0.915735697422728	6:100783911-100784710	Ppp4r2
6:111179235-111179435	1	NA	NA	NA	6:111157877-111196168	Grm7
6:111223182-111223382	1	NA	NA	NA	6:111204126-111308138	Grm7
6:111352654-111352854	1	NA	NA	NA	6:111309074-111445646	Grm7
6:114238614-114238814	1	1.87663684412196	0.411175851645511	0.345529963446602	6:114232870-114251048	Slc6a1
6:116201119-116201319	1	0.819877614840648	0.465284954089479	0.705542078746035	6:116198176-116204107	D6Wsu116e
6:116201753-116201953	1	0.819877614840648	0.465284954089479	0.705542078746035	6:116198176-116204107	D6Wsu116e
6:117869723-117869923	1	1.26196806659521	0.496336613908339	0.792094139046267	6:117867616-117873725	Hnrnpf
6:117869723-117869923	1	1.27819765764726	0.496361193759221	0.817528084331292	6:117869177-117873725	Hnrnpf
6:119712867-119713067	1	0.804419812740732	0.891391939978233	0.768797326190825	6:119711329-119723751	Erc1
6:122279124-122279324	1	1	1	1	6:122275824-122282671	Phc1
6:122279124-122279324	1	1.02790079716563	0.479505070407259	0.689970354838127	6:122275968-122283308	Phc1
6:122279923-122280123	1	1	1	1	6:122275824-122282671	Phc1
6:122279923-122280123	1	1.02790079716563	0.479505070407259	0.689970354838127	6:122275968-122283308	Phc1
6:124357282-124357482	1	0.919403929314009	0.435148574051714	0.670328780122748	6:124355290-124363286	Pex5
6:127674453-127674653	1	0.516372966602637	0.508095542997133	0.301787255365942	6:127661942-127676542	Prmt8
6:134871820-134872020	1	0.608877233877234	0.350764253108003	0.651381604506604	6:134871412-134871973	Cdkn1b
6:148324781-148324981	1	0.738330101674229	0.76885697693875	0.708711699918306	6:148284854-148359559	Tmtc1
7:3352134-3352334	1	1.34358420346711	0.754340750642014	1.3006596384577	7:3339126-3365535	Cacng7
7:4911601-4911801	1	NA	NA	NA	7:4910634-4914532	Sbk2
7:13622443-13622643	1	1.00518671828363	0.459112145356797	0.685145467608926	7:13622009-13622564	Ube2m
7:19781165-19781365	1	0.463714200581905	0.20112700248887	0.415167210011568	7:19779457-19781545	Eml2
7:20031042-20031242	1	0.742408334366477	0.523551791470369	0.843846857178279	7:20030514-20032529	Mark4
7:29123267-29123467	1	0.992445660607299	0.487357078786915	0.622843171762818	7:29116548-29123370	Supt5h
7:29123267-29123467	1	0.918894558096863	0.74935215438845	0.798417808108935	7:29123454-29123713	Supt5h
7:29123523-29123723	1	0.918894558096863	0.74935215438845	0.798417808108935	7:29123454-29123713	Supt5h
7:29745719-29745919	1	1.08118797278468	0.521651549200657	0.718784082220385	7:29704087-29747037	Actn4
7:29745993-29746193	1	1.08118797278468	0.521651549200657	0.718784082220385	7:29704087-29747037	Actn4
7:29746317-29746517	1	1.08118797278468	0.521651549200657	0.718784082220385	7:29704087-29747037	Actn4
7:50115937-50116137	1	1.28804222114173	0.562063048475951	0.786209444053683	7:50078113-50122493	Gm2381
7:50760221-50760421	1	NA	NA	NA	7:50759654-50760660	4931406B18Rik
7:51605446-51605646	1	0.721331261159976	0	0.837802834909508	7:51600387-51606317	Shank1
7:52184447-52184647	1	1.07200490246144	0.574297555757436	0.931747200705266	7:52171840-52184649	Ap2a1
7:52184447-52184647	1	1.14580325840379	0.579651826627567	0.983159716109432	7:52179285-52184649	Ap2a1
7:54117558-54117758	1	0.979253480813863	1.33927860852282	0.388738180988182	7:54117265-54121778	Ldhc
7:66001913-66002113	1	0.587146269478751	0.652666111912644	0.610454918253602	7:65995766-66029324	Atp10a
7:80596469-80596669	1	1.1353364694138	0.939128960714235	1.18651673753455	7:80594177-80596584	Chd2
7:83838159-83838359	1	NA	NA	NA	7:83734435-83843594	Agbl1
7:87200366-87200566	1	0.862967795880102	0.729786910583526	0.679320698304913	7:87169872-87225934	Zfp710
7:87200366-87200566	1	0.86041462798188	0.725994284121913	0.674795483462621	7:87171369-87225934	Zfp710
7:87628039-87628239	1	1.05248806889224	0.581815406831697	0.72908313912875	7:87626396-87638987	Blm
7:88290113-88290313	1	0.965586038332196	0.517517217264915	0.57165090345648	7:88286930-88298285	Slc28a1
7:89919639-89919839	1	1.07365580755727	0.620235031827227	1.17458093283465	7:89911924-89920966	Eftud1
7:89919826-89920026	1	1.07365580755727	0.620235031827227	1.17458093283465	7:89911924-89920966	Eftud1
7:103392170-103392370	1	0.684927051691503	0.542834284078861	0.825320835962248	7:103320003-103503865	Odz4
7:103392170-103392370	1	0.704129238910939	0.567594928572576	0.854300911121467	7:103358294-103503865	Odz4
7:103392170-103392370	1	0.704428468343266	0.56783280327124	0.854707753160328	7:103358919-103503865	Odz4
7:103392170-103392370	1	0.703442670288654	0.56829727388426	0.854116980203844	7:103359280-103503865	Odz4
7:103392170-103392370	1	0.703027501733303	0.567437560799953	0.854821805751877	7:103360500-103503865	Odz4
7:103451657-103451857	1	0.684927051691503	0.542834284078861	0.825320835962248	7:103320003-103503865	Odz4
7:103451657-103451857	1	0.704129238910939	0.567594928572576	0.854300911121467	7:103358294-103503865	Odz4
7:103451657-103451857	1	0.704428468343266	0.56783280327124	0.854707753160328	7:103358919-103503865	Odz4
7:103451657-103451857	1	0.703442670288654	0.56829727388426	0.854116980203844	7:103359280-103503865	Odz4
7:103451657-103451857	1	0.703027501733303	0.567437560799953	0.854821805751877	7:103360500-103503865	Odz4
7:103505364-103505564	1	1.48230854748364	0.918602214905717	0.865288408089965	7:103503921-103585269	Odz4
7:103543153-103543353	1	1.48230854748364	0.918602214905717	0.865288408089965	7:103503921-103585269	Odz4
7:103588097-103588297	1	1.44618187390394	0.933589293923348	1.1192072599731	7:103585368-103644753	Odz4
7:103588097-103588297	1	1.20676313469218	0.71646076448317	1.07004823401276	7:103585368-103698521	Odz4
7:103588254-103588454	1	1.44618187390394	0.933589293923348	1.1192072599731	7:103585368-103644753	Odz4
7:103588254-103588454	1	1.20676313469218	0.71646076448317	1.07004823401276	7:103585368-103698521	Odz4
7:103766649-103766849	1	1.33499645425995	0.667389322257117	1.60735994326816	7:103702257-103792508	Odz4
7:103766649-103766849	1	1.36410092451976	0.693866197745984	1.34306343750833	7:103702257-103843279	Odz4
7:107109066-107109266	1	1.38291485410466	0.893706639337411	1.22426343658123	7:107104050-107113751	Rnf169
7:107109066-107109266	1	1.38448799423005	0.967237574020362	1.3193191210111	7:107104050-107128481	Rnf169
7:107115825-107116025	1	1.38448799423005	0.967237574020362	1.3193191210111	7:107104050-107128481	Rnf169
7:107128260-107128460	1	1.38448799423005	0.967237574020362	1.3193191210111	7:107104050-107128481	Rnf169
7:107532556-107532756	1	0.722060760577559	0.698299220677033	0.638475913501129	7:107528635-107536465	C2cd3
7:107532556-107532756	1	0.670323114484478	0.610973429630916	0.597362372434647	7:107528635-107538588	C2cd3
7:107855319-107855519	1	0.953114069728083	0.78826582421302	1.26085975403362	7:107855407-107862628	Fam168a
7:107855319-107855519	1	0.891187468161739	0.726926690957112	1.23007354358163	7:107855407-107935317	Fam168a
7:107855977-107856177	1	0.953114069728083	0.78826582421302	1.26085975403362	7:107855407-107862628	Fam168a
7:107855977-107856177	1	0.891187468161739	0.726926690957112	1.23007354358163	7:107855407-107935317	Fam168a
7:112528817-112529017	1	0.617074566706973	0.560325675130996	0.6115687222894	7:112527643-112529593	Fam160a2
7:117463209-117463409	1	0.881565055457942	0.411109509468952	0.465240902131439	7:117460537-117464186	Sbf2
7:119965829-119966029	1	0.897984746595167	0.615066212380032	0.800151978031143	7:119903153-119982929	Tead1
7:120000731-120000931	1	0.991227880335591	0.546823352883041	0.558362008642269	7:120000446-120001667	Tead1
7:120000853-120001053	1	0.991227880335591	0.546823352883041	0.558362008642269	7:120000446-120001667	Tead1
7:124664965-124665165	1	0.37755092588304	0.266951672518087	0.666419949792035	7:124619044-124692097	Xylt1
7:127821346-127821546	1	1.36722655963483	0.648451239503073	1.23467742898423	7:127821384-127869633	BC030336
7:133518816-133519016	1	0.744912192774504	0.546214387567056	0.526816741363978	7:133518717-133520187	Spns1
7:133518977-133519177	1	0.744912192774504	0.546214387567056	0.526816741363978	7:133518717-133520187	Spns1
7:140302823-140303023	1	0.988056913617807	0.665803009827575	0.813802472105677	7:140273543-140303423	Ctbp2
7:140302823-140303023	1	0.98866050261783	0.666988731917086	0.814686455475879	7:140273543-140304303	Ctbp2
7:140302823-140303023	1	1.00167459519031	0.682006379891714	0.823409197761477	7:140273543-140314118	Ctbp2
7:140302823-140303023	1	1.00186588140473	0.683253682810268	0.823403231246755	7:140273543-140314823	Ctbp2
7:140302823-140303023	1	1	1	0.966731	7:140274262-140313813	Ctbp2
7:140314258-140314458	1	1.00186588140473	0.683253682810268	0.823403231246755	7:140273543-140314823	Ctbp2
7:141898151-141898351	1	1.11668261142084	0.491519432963698	0.72561041702994	7:141862527-141916012	Dock1
7:144224835-144225035	1	0.822123880015582	0.455693026879626	0.600741721854305	7:144143087-144277631	Mgmt
7:146621672-146621872	1	1.41945314408831	0.576708647075809	0.868932276048955	7:146575363-146639952	Inpp5a
7:146621672-146621872	1	1.42762454147149	0.632239377524654	0.593954994602674	7:146586645-146639952	Inpp5a
7:148725068-148725268	1	0.593834611976312	0.515565813469166	0.591244215972732	7:148718872-148725374	Chid1
7:148725068-148725268	1	0.600174777383894	0.536255877603135	0.58999772745487	7:148718872-148725671	Chid1
7:150781704-150781904	1	1.34084268338017	0.456904511605783	0.826342949191972	7:150774488-150782446	Cars
7:150781704-150781904	1	1.35746919666714	0.473381554881491	0.829947538367743	7:150774488-150785416	Cars
7:150781704-150781904	1	1.35624131241127	0.464874266897592	0.831845448260996	7:150774488-150785886	Cars
7:150781704-150781904	1	1.36824845107165	0.518461150801885	0.927018794652121	7:150778565-150785886	Cars
7:150781704-150781904	1	1.3697892574981	0.549192369604233	0.887209280811146	7:150779231-150785886	Cars
8:3620658-3620858	1	0.939531785306433	0.62033212790255	0.669313856109631	8:3619093-3621227	Xab2
8:4300562-4300762	1	1.37310558255259	0.456181024114913	0.851237986556397	8:4295561-4301684	Elavl1
8:4342949-4343149	1	1.05818050751263	0.609769644999381	0.910187371897981	8:4327893-4347713	Ccl25
8:4342949-4343149	1	1.05868027993817	0.608319710628136	0.8049084864175	8:4327893-4348502	Ccl25
8:4342949-4343149	1	1.06047389777997	0.602379970352463	0.849868845719824	8:4327893-4349605	Ccl25
8:4342949-4343149	1	1.28326670745964	1.26230753296969	0.550288447573493	8:4327850-4349771	Ccl25
8:4342949-4343149	1	0.812234988016849	0.911853405545294	0.537801709294681	8:4327893-4353882	Ccl25
8:11291880-11292080	1	1.54205927415858	0.512201579001021	0.976426053364696	8:11267656-11312515	Col4a1
8:11325702-11325902	1	1.75844852517854	0.565673311498389	0.954676124624772	8:11313684-11354276	Col4a2
8:11382951-11383151	1	1.89094076986342	0.522324803065382	1.17137233835198	8:11354357-11398661	Col4a2
8:13557186-13557386	1	NA	NA	NA	8:13555989-13557651	1700029H14Rik
8:23743308-23743508	1	1.01990637844592	0.628880204412303	0.707614672920089	8:23741991-23747539	Polb
8:26713629-26713829	1	0.892700119261646	0.881049858488047	0.588243827764823	8:26712465-26751048	Whsc1l1
8:26713629-26713829	1	0.893746899142391	0.853521688284074	0.588938797930399	8:26713208-26751048	Whsc1l1
8:39621150-39621350	1	0	1.5394393854936	0	8:39016111-39723778	Sgcz
8:39621236-39621436	1	0	1.5394393854936	0	8:39016111-39723778	Sgcz
8:60499108-60499308	1	NA	NA	NA	8:60441361-60906496	Galntl6
8:60499153-60499353	1	NA	NA	NA	8:60441361-60906496	Galntl6
8:63746233-63746433	1	0.806546028012402	0.436541083074949	0.697623757083289	8:63705115-63808015	Sh3rf1
8:71066358-71066558	1	NA	NA	NA	8:70985750-71080870	Csgalnact1
8:71066358-71066558	1	NA	NA	Inf	8:70985750-71258924	Csgalnact1
8:71199052-71199252	1	NA	NA	Inf	8:71175940-71258924	Csgalnact1
8:71199052-71199252	1	NA	NA	Inf	8:70985750-71258924	Csgalnact1
8:71199052-71199252	1	NA	NA	Inf	8:71169834-71242752	Csgalnact1
8:71199052-71199252	1	NA	NA	Inf	8:71169834-71258924	Csgalnact1
8:71199416-71199616	1	NA	NA	Inf	8:71175940-71258924	Csgalnact1
8:71199416-71199616	1	NA	NA	Inf	8:70985750-71258924	Csgalnact1
8:71199416-71199616	1	NA	NA	Inf	8:71169834-71242752	Csgalnact1
8:71199416-71199616	1	NA	NA	Inf	8:71169834-71258924	Csgalnact1
8:75559408-75559608	1	0.816229192188513	0.50822133746487	0.700508935648915	8:75436059-75572192	Large
8:77640327-77640527	1	0.907602716476765	0.52899316547542	0.640170345529874	8:77639917-77641420	Mcm5
8:86991790-86991990	1	1.592365242001	0.561073478158329	1.00283994130133	8:86986724-87038861	Cacna1a
8:88243618-88243818	1	0.639021280768854	0.231933902128077	0.556511719133078	8:88242826-88246529	Itfg1
8:93384624-93384824	1	0.683182731820981	0.558432357686852	0.612102934414003	8:93373658-93456147	Chd9
8:94111250-94111450	1	1.10528780503162	0.500936591201552	0.866852541979356	8:94046795-94190180	Fto
8:96057619-96057819	1	NA	NA	NA	8:96054797-96058407	Ces5a
8:109416898-109417098	1	1.05721340978529	0.589916153964201	0.850463873658952	8:109410426-109417400	Chtf8
8:109416898-109417098	1	0.901182154121358	0.477863296144612	0.651205691286541	8:109410937-109417400	Chtf8
8:109416898-109417098	1	1.0311938218487	0.476157034097894	0.731129922529683	8:109411256-109417032	Chtf8
8:109416898-109417098	1	1.02373157431356	0.47290177242744	0.730974081688818	8:109411256-109417400	Chtf8
8:114018468-114018668	1	0.9451367371345	0.468919004261351	0.46882778268414	8:114018264-114020706	Wdr59
8:114368871-114369071	1	1.05292414367477	0.489551718460987	0.808692536388375	8:114365890-114368993	Cfdp1
8:114508653-114508853	1	0.711548638506687	0.510491035632958	0.526225985438917	8:114506665-114511021	Adat1
8:117017623-117017823	1	1.11902103523737	0.67082437458928	0.950515832254031	8:117012904-117037471	Wwox
8:117017623-117017823	1	1.11547281512045	0.372484694119014	0.661399062931587	8:117012904-117203686	Wwox
8:119131656-119131856	1	1.1532083945073	0.361840008165252	0.834787114604025	8:119119079-119147683	Cdyl2
8:119131794-119131994	1	1.1532083945073	0.361840008165252	0.834787114604025	8:119119079-119147683	Cdyl2
8:119925385-119925585	1	1.01738207281566	0.666577248806461	0.721877977519844	8:119908908-119935160	4933407C03Rik
8:119928466-119928666	1	1.01738207281566	0.666577248806461	0.721877977519844	8:119908908-119935160	4933407C03Rik
8:119938563-119938763	1	1.12953391084555	0.66119069901375	0.934465961173902	8:119935322-119940114	4933407C03Rik
8:121454763-121454963	1	0.766143864509716	0.725180593709156	1.0632527998873	8:121375771-121491948	Cdh13
8:125565328-125565528	1	0.848467687148917	0.563398274183275	0.750999897567161	8:125498692-125565848	Ankrd11
8:125565328-125565528	1	0.904105291710401	1.01245149953416	1.00375502694798	8:122434839-126819257	Gm20388
8:130052276-130052476	1	0.752041448442868	0.301552126547903	0.587855806473816	8:129998515-130116960	Pard3
9:31938087-31938287	1	0.891377110508256	0.610886072813309	0.682041943835396	9:31937263-31959506	Arhgap32
9:31939071-31939271	1	0.891377110508256	0.610886072813309	0.682041943835396	9:31937263-31959506	Arhgap32
9:40940575-40940775	1	1.19319646226364	1.61563152810676	3.80319566625145	9:40859453-40965381	Ubash3b
9:40940575-40940775	1	1.19350699629445	1.61696808804823	3.81755433880869	9:40859453-40969486	Ubash3b
9:40940575-40940775	1	Inf	NA	NA	9:40868136-40969486	Ubash3b
9:40940575-40940775	1	1.37599688392439	1.64411580457036	3.67425881018325	9:40885562-40965381	Ubash3b
9:44413041-44413241	1	1.09631502183925	0.74851418353403	0.768678356431127	9:44413035-44415205	Ddx6
9:45698771-45698971	1	1	1	1	9:45670954-45704195	Rnf214
9:45698771-45698971	1	1.23376432708274	0.552111599368191	0.679230286339152	9:45680050-45698886	Rnf214
9:47508822-47509022	1	0.647002302276177	0.385088132415145	0.634639414559892	9:47338588-47596053	Cadm1
9:48300143-48300343	1	0.962413963988767	0.543736578382248	0.642303103720427	9:48299043-48301511	Rbm7
9:49474409-49474609	1	1.31915807385274	0.336949574803278	0.605145104233242	9:49378005-49606782	Ncam1
9:52907272-52907472	1	0.893809383655203	0.447881998686862	0.766653837155773	9:52907367-52925257	Ddx10
9:52957483-52957683	1	1.07136440449043	0.546913301043453	1.1773681863013	9:52957664-52965275	Ddx10
9:52957483-52957683	1	0.86276613359458	0.385850592634498	0.560112041725884	9:52925394-52957607	Ddx10
9:55664356-55664556	1	1.45583013846296	1.10791219729054	0.735970273444185	9:55663310-55664460	Scaper
9:55664356-55664556	1	0.870362490098135	0.786800568252493	0.700475944196034	9:55610171-55722451	Scaper
9:58088649-58088849	1	1.17520602355461	0.627549097535231	0.726005990210432	9:58082740-58094781	Pml
9:58088649-58088849	1	1.07495971885063	0.575819920125862	0.716649699938065	9:58067864-58097347	Pml
9:58088649-58088849	1	1.04791264098249	0.580024731202606	0.729278947807625	9:58081054-58097347	Pml
9:58089439-58089639	1	1.17520602355461	0.627549097535231	0.726005990210432	9:58082740-58094781	Pml
9:58089439-58089639	1	1.07495971885063	0.575819920125862	0.716649699938065	9:58067864-58097347	Pml
9:58089439-58089639	1	1.04791264098249	0.580024731202606	0.729278947807625	9:58081054-58097347	Pml
9:62225160-62225360	1	1.13148790250618	0.536509191035872	0.562437855339979	9:62225170-62225360	Anp32a
9:64344353-64344553	1	1.02273040680303	0.71839423887229	1.6379223167088	9:64233635-64349329	Megf11
9:68511307-68511507	1	0.300315799602845	0.519803813506192	0.32653329017697	9:68511219-68511607	Rora
9:68511307-68511507	1	0.904116557061367	1.12097518439124	0.428194600879265	9:68501779-69043881	Rora
9:68539837-68540037	1	0.904116557061367	1.12097518439124	0.428194600879265	9:68501779-69043881	Rora
9:68768423-68768623	1	0.904116557061367	1.12097518439124	0.428194600879265	9:68501779-69043881	Rora
9:70212584-70212784	1	0.677641653905054	0.700890310182266	0.673336486202444	9:70210174-70215422	Myo1e
9:70427824-70428024	1	0.614765050386484	0.282518637379653	0.459094541776451	9:70427862-70427973	Sltm
9:70428983-70429183	1	0.919685777220674	0.510948712643958	0.746074243549022	9:70428675-70429107	Sltm
9:72510556-72510756	1	0.924033172808702	0.457053671359188	0.648074560097478	9:72510420-72517758	Nedd4
9:77379790-77379990	1	0.6940982638843	0.600948894498262	0.472306289399606	9:77347158-77391830	Lrrc1
9:77379790-77379990	1	0.698510965974285	0.581700544044955	0.470928279430563	9:77347158-77392271	Lrrc1
9:96775270-96775470	1	1.49442439585084	0	1.52344883061758	9:96756918-96783953	Acpl2
9:96775270-96775470	1	1.08039037191947	4.09350883667528	1.2560528150244	9:96756918-96789777	Acpl2
9:96775270-96775470	1	1.39970382764817	17.6503189412633	1.4876200662946	9:96756918-96793024	Acpl2
9:96775270-96775470	1	1.76066700117282	4.09894199601671	1.27388512483954	9:96761427-96789777	Acpl2
9:96775270-96775470	1	1	1	1	9:96761427-96792322	Acpl2
9:106109721-106109921	1	0.921635833995385	0.503084780388151	0.430360534180759	9:106109297-106114049	Twf2
9:107667882-107668082	1	0.906850429062132	0.558050832028548	0.732958890143102	9:107667981-107669873	Rbm5
9:108451820-108452020	1	0.908232818314752	0.53692170015448	0.730392801603082	9:108447308-108458292	Qrich1
9:111078826-111079026	1	1.00337274426718	0.642024094765523	0.915182765015342	9:111063893-111091265	Lrrfip2
9:111078826-111079026	1	1.00503322252377	0.595647503529766	0.894043952198627	9:111069748-111091265	Lrrfip2
9:111111700-111111900	1	0.955566169056746	0.662421266190692	0.800278400300444	9:111108351-111116644	Lrrfip2
9:111111700-111111900	1	0.667754522614009	0.61660275982419	0.583707948859504	9:111110393-111116316	Lrrfip2
9:116816897-116817097	1	NA	NA	NA	9:116732014-116868585	Rbms3
9:116816897-116817097	1	NA	NA	NA	9:116757743-116868585	Rbms3
9:117144242-117144442	1	0.508810755379952	0.639588454404247	0	9:117019236-117160571	Rbms3
9:117144242-117144442	1	0.508806683117883	0.639582531525209	0.140769584870918	9:117019233-117160844	Rbms3
9:117144242-117144442	1	NA	NA	NA	9:117019233-117261506	Rbms3
9:121299700-121299900	1	0.872756076401482	0.661822180570023	0.708959446167595	9:121273417-121300974	Trak1
9:121299700-121299900	1	0.84985228054555	0.668758636240121	0.676208206379399	9:121276309-121300974	Trak1
X:7299588-7299788	1	1.4487039465243	0.552252094371094	0.708775234941965	X:7299504-7300440	Wdr45
X:9751952-9752152	1	1.00325775256137	0.487324878689781	0.457484960270476	X:9743402-9753128	Rpgr
X:9751952-9752152	1	1.04441322139871	0.486336014612385	0.402423688924795	X:9743402-9755396	Rpgr
X:34636915-34637115	1	1	1	1	X:34635781-34648947	Upf3b
X:35809036-35809236	1	0.9799156317169	1.22966147271074	0.873461869002249	X:35808533-35809425	Lamp2
X:35809036-35809236	1	0.758653995806898	0.817045236068005	0.741114376482005	X:35795317-35809425	Lamp2
X:39159666-39159866	1	0.71871512754062	0.135125621973018	0.152688997267339	X:39159739-39159821	Thoc2
X:45859841-45860041	1	1.05541553621641	0.592472066141841	0.787040468883585	X:45856890-45866412	Aifm1
X:45859841-45860041	1	1.02615066580266	0.591202186789818	0.775158122427373	X:45858129-45866412	Aifm1
X:46489415-46489615	1	0.947175042169781	0.460714464652538	0.601630008183443	X:46433928-46521817	Enox2
X:46489415-46489615	1	1.46572281172414	0.499326643323635	0.57983343422572	X:46433928-46640021	Enox2
X:51030178-51030378	1	NA	Inf	NA	X:51028225-51030543	4930502E18Rik
X:74843761-74843961	1	1.19726572087772	0.597186476573841	1.08216862907354	X:74756608-74878884	Tbl1x
X:74843761-74843961	1	1.2379028155619	0.628418817596709	1.09971026032336	X:74830198-74878884	Tbl1x
X:90754624-90754824	1	0.939945842944539	0.538831181855954	0.699158989641389	X:90738920-90806706	Pola1
X:90754624-90754824	1	0.886391944065675	0.567018378687308	0.650180618669417	X:90666022-90829924	Pola1
X:98639631-98639831	1	1.57607544834102	0.360407538318701	0.819740578458999	X:98639700-98640026	Nono
X:100428215-100428415	1	1.10480883308863	0.71696569405112	0.600024546458719	X:100428280-100429360	4930519F16Rik
X:103047326-103047526	1	1.15843106188139	0.515931285867202	0.86913569768045	X:103047406-103048622	Atrx
X:103048517-103048717	1	1.15843106188139	0.515931285867202	0.86913569768045	X:103047406-103048622	Atrx
X:103048517-103048717	1	0.929127746498605	0.56503186184492	0.883862344713736	X:103048716-103051196	Atrx
X:103051083-103051283	1	0.929127746498605	0.56503186184492	0.883862344713736	X:103048716-103051196	Atrx
X:126889613-126889813	1	0.701039305301645	0.323702010968921	0.583663619744059	X:126862597-126995406	Diap2
X:135535915-135536115	1	0.553463334602249	1.51224860732075	0.643742192149525	X:135535456-135538498	Nrk
X:140773098-140773298	1	0.853052597466527	0.607208051653977	0.64592494749278	X:140771718-140773506	Alg13
X:140789706-140789906	1	0.910817684262075	0.48001213156628	0.638562798941549	X:140788171-140790126	Alg13
X:140789706-140789906	1	0.923050777503975	0.46769200888576	0.607174697974538	X:140788175-140791338	Alg13
X:146985635-146985835	1	NA	NA	NA	X:146982028-146986691	Alas2
X:146985635-146985835	1	0.895964976027367	0.877259527755376	0.75252059755813	X:146956753-147019007	Apex2
X:147443532-147443732	1	0.7809936589572	0.380012361599683	0.5553975169972	X:147438828-147447064	Gnl3l
X:147443532-147443732	1	0.771574426707722	0.382729408991462	0.577074202031661	X:147438828-147448563	Gnl3l
X:153717473-153717673	1	NA	NA	NA	X:153706426-153748800	Phex
X:160391489-160391689	1	1.05736652044303	0.571276231100278	0.70928618169354	X:160391588-160392305	Zrsr2
X:166412720-166412920	1	0.7854401398194	0.427893970288378	0.659712205068453	X:166404090-166414853	Mid1
