# Supplementary material for: Functional role of Tet-mediated RNA hydroxymethylcytosine in mouse ES cells and during differentiation
Source: Nat Commun. 2020 Oct 2;11:4956. doi: 10.1038/s41467-020-18729-6 (PMC7532169; doi:10.1038/s41467-020-18729-6)
Supplement: Supplementary file 7 — Supplementary Data 3 [file 41467_2020_18729_MOESM7_ESM.xlsx]

## Sheet: hMeRIP-Seq (EB vs ESC)
Chromosome	Start	End	Length	Log ratio(LR)	abs_summit	RefSeq ID	GeneSymbol	Position in transcript
chr15	73155396	73155596	201	-5.61414	73155496	NM_007982	Ptk2	intron
chr15	73155396	73155596	201	-5.61414	73155496	NM_001130409	Ptk2	intron
chr6	5982643	5982843	201	-5.54153	5982743	NA	NA	NA
chr4	126115706	126115906	201	-5.40028	126115806	NM_153403	Ago1	3UTR
chr4	139702438	139702638	201	-5.39969	139702538	NM_198610	Igsf21	intron
chr13	40982405	40982605	201	-5.29989	40982505	NM_023887	Gcnt2	intron
chr13	40982405	40982605	201	-5.29989	40982505	NM_008105	Gcnt2	5UTR
chr10	53414165	53414365	201	-5.29426	53414265	NM_001081428	Fam184a	intron
chr3	85912153	85912353	201	-5.26337	85912253	NM_001082414	Sh3d19	intron
chr7	107108978	107109178	201	-5.24218	107109078	NM_175388	Rnf169	intron
chr8	11382929	11383129	201	-5.10503	11383029	NM_009932	Col4a2	intron
chr4	137603166	137603366	201	-5.06319	137603266	NM_001256195	Eif4g3	intron
chr4	137603166	137603366	201	-5.06319	137603266	NM_172703	Eif4g3	intron
chr4	137603166	137603366	201	-5.06319	137603266	NM_001256198	Eif4g3	intron
chr7	119965855	119966055	201	-5.05088	119965955	NM_001166584	Tead1	intron
chr7	119965855	119966055	201	-5.05088	119965955	NM_009346	Tead1	intron
chr7	119965855	119966055	201	-5.05088	119965955	NM_001166585	Tead1	intron
chr4	82072495	82072695	201	-5.04928	82072595	NM_001113210	Nfib	intron
chr4	82072495	82072695	201	-5.04928	82072595	NM_001113209	Nfib	intron
chr4	82072495	82072695	201	-5.04928	82072595	NM_008687	Nfib	intron
chr4	128886208	128886408	201	-5.03712	128886308	NM_134151	Yars	intron
chr3	135898740	135898940	201	-4.88486	135898840	NM_001033350	Bank1	intron
chr13	45022185	45022385	201	-4.87031	45022285	NM_025772	Dtnbp1	intron
chr2	117078533	117078733	201	-4.86253	117078633	NM_026620	Fam98b	intron
chr11	44749796	44749996	201	-4.81006	44749896	NM_007897	Ebf1	intron
chr15	61951839	61952039	201	-4.79739	61951939	NR_003368	Pvt1	intron
chr1	77464726	77464926	201	-4.71603	77464826	NM_007936	Epha4	intron
chr5	119074932	119075132	201	-4.68017	119075032	NM_172424	Med13l	intron
chr5	139751105	139751305	201	-4.6289	139751205	NM_172723	Adap1	intron
chr17	5174155	5174355	201	-4.60732	5174255	NM_001085355	Arid1b	intron
chr2	24814918	24815118	201	-4.35879	24815018	NA	NA	NA
chr17	31959533	31959733	201	-4.32464	31959633	NA	NA	NA
chr7	133519001	133519201	201	-4.26952	133519101	NM_023712	Spns1	intron
chr7	133519001	133519201	201	-4.26952	133519101	NR_045537	Spns1	intron
chr19	43594532	43594732	201	-4.17026	43594632	NM_010324	Got1	intron
chr7	122427261	122427461	201	-4.09331	122427361	NA	NA	NA
chr6	100362550	100362750	201	-4.04928	100362650	NA	NA	NA
chrX	147443534	147443734	201	-4.02918	147443634	NM_001168600	Gnl3l	intron
chrX	147443534	147443734	201	-4.02918	147443634	NM_198110	Gnl3l	intron
chrX	7641407	7641607	201	-4.02236	7641507	NM_011514	Suv39h1	intron
chr12	107760790	107760990	201	-3.99404	107760890	NA	NA	NA
chr3	86630082	86630282	201	-3.97029	86630182	NM_001195499	Dclk2	intron
chr3	86630082	86630282	201	-3.97029	86630182	NM_027539	Dclk2	intron
chr3	86630082	86630282	201	-3.97029	86630182	NM_001195498	Dclk2	intron
chr3	86630082	86630282	201	-3.97029	86630182	NM_001195497	Dclk2	intron
chr3	86630082	86630282	201	-3.97029	86630182	NM_001195496	Dclk2	intron
chr3	86630082	86630282	201	-3.97029	86630182	NM_001195500	Dclk2	intron
chr11	85493455	85493655	201	-3.93216	85493555	NM_138681	Bcas3	intron
chr11	85493455	85493655	201	-3.93216	85493555	NM_001166642	Bcas3	intron
chr11	85493455	85493655	201	-3.93216	85493555	NM_001166643	Bcas3	intron
chr11	75547060	75547260	201	-3.92965	75547160	NM_009536	Ywhae	intron
chr2	155564346	155564546	201	-3.92143	155564446	NA	NA	NA
chr4	33582228	33582428	201	-3.82609	33582328	NM_011884	Rngtt	intron
chr1	63325726	63325926	201	-3.76942	63325826	NM_001267872	Zdbf2	intron
chr1	63325726	63325926	201	-3.76942	63325826	NM_028673	Zdbf2	intron
chr1	134357322	134357522	201	-3.72735	134357422	NM_172516	Dstyk	intron
chr4	88460644	88460844	201	-3.68721	88460744	NA	NA	NA
chr12	28147526	28147726	201	-3.68523	28147626	NA	NA	NA
chr11	52945499	52945699	201	-3.63711	52945599	NM_177059	Fstl4	intron
chr10	84969577	84969777	201	-3.6217	84969677	NM_028709	Btbd11	intron
chr8	74817900	74818100	201	-3.60991	74818000	NA	NA	NA
chr3	157556172	157556372	201	-3.58708	157556272	NA	NA	NA
chr11	110007590	110007790	201	-3.58	110007690	NM_147220	Abca9	intron
chr2	163961123	163961323	201	-3.57673	163961223	NM_021420	Stk4	intron
chr11	12164459	12164659	201	-3.56975	12164559	NM_172496	Cobl	intron
chr7	145869116	145869316	201	-3.5641	145869216	NA	NA	NA
chr18	35427432	35427632	201	-3.52395	35427532	NM_030749	Sil1	intron
chr19	29872885	29873085	201	-3.50634	29872985	NM_172836	9930021J03Rik	intron
chr7	146621595	146621795	201	-3.50264	146621695	NM_183144	Inpp5a	intron
chr7	146621595	146621795	201	-3.50264	146621695	NM_001127363	Inpp5a	intron
chr5	105268487	105268687	201	-3.47664	105268587	NM_001039231	Zfp951	intron
chr17	12457373	12457573	201	-3.44422	12457473	NM_011948	Map3k4	intron
chr4	139750668	139750868	201	-3.442	139750768	NM_198610	Igsf21	intron
chr1	4725900	4726100	201	-3.42918	4726000	NA	NA	NA
chr17	71230330	71230530	201	-3.41537	71230430	NA	NA	NA
chr16	30173514	30173714	201	-3.41225	30173614	NA	NA	NA
chr12	54148587	54148787	201	-3.39287	54148687	NM_198111	Akap6	intron
chr5	20553867	20554067	201	-3.39032	20553967	NM_011203	Ptpn12	intron
chr17	88093872	88094072	201	-3.38037	88093972	NM_008628	Msh2	intron
chr11	120119723	120119923	201	-3.37028	120119823	NM_198423	Bahcc1	intron
chr9	68511309	68511509	201	-3.31914	68511409	NM_013646	Rora	intron
chr5	120867423	120867623	201	-3.30672	120867523	NA	NA	NA
chr3	144712391	144712591	201	-3.29989	144712491	NA	NA	NA
chrX	87408319	87408519	201	-3.29989	87408419	NA	NA	NA
chr8	72539456	72539656	201	-3.27019	72539556	NA	NA	NA
chr17	68050974	68051174	201	-3.2396	68051074	NM_008480	Lama1	intron
chr17	92914928	92915128	201	-3.23272	92915028	NA	NA	NA
chr14	24733438	24733638	201	-3.21884	24733538	NM_001253360	Kcnma1	intron
chr14	24733438	24733638	201	-3.21884	24733538	NM_001253366	Kcnma1	intron
chr14	24733438	24733638	201	-3.21884	24733538	NM_001253361	Kcnma1	intron
chr14	24733438	24733638	201	-3.21884	24733538	NM_010610	Kcnma1	intron
chr14	24733438	24733638	201	-3.21884	24733538	NM_001253367	Kcnma1	intron
chr14	24733438	24733638	201	-3.21884	24733538	NM_001253363	Kcnma1	intron
chr14	24733438	24733638	201	-3.21884	24733538	NM_001253373	Kcnma1	intron
chr14	24733438	24733638	201	-3.21884	24733538	NM_001253372	Kcnma1	intron
chr14	24733438	24733638	201	-3.21884	24733538	NM_001253378	Kcnma1	intron
chr14	24733438	24733638	201	-3.21884	24733538	NM_001253377	Kcnma1	intron
chr14	24733438	24733638	201	-3.21884	24733538	NM_001253359	Kcnma1	intron
chr14	24733438	24733638	201	-3.21884	24733538	NM_001253358	Kcnma1	intron
chr14	24733438	24733638	201	-3.21884	24733538	NM_001253369	Kcnma1	intron
chr14	24733438	24733638	201	-3.21884	24733538	NM_001253374	Kcnma1	intron
chr14	24733438	24733638	201	-3.21884	24733538	NM_001253371	Kcnma1	intron
chr14	24733438	24733638	201	-3.21884	24733538	NM_001253365	Kcnma1	intron
chr14	24733438	24733638	201	-3.21884	24733538	NM_001253362	Kcnma1	intron
chr14	24733438	24733638	201	-3.21884	24733538	NM_001253375	Kcnma1	intron
chr14	24733438	24733638	201	-3.21884	24733538	NM_001253370	Kcnma1	intron
chr14	24733438	24733638	201	-3.21884	24733538	NM_001253364	Kcnma1	intron
chr14	24733438	24733638	201	-3.21884	24733538	NM_001253376	Kcnma1	intron
chr14	24733438	24733638	201	-3.21884	24733538	NM_001253368	Kcnma1	intron
chr6	100784030	100784230	201	-3.19652	100784130	NM_182939	Ppp4r2	intron
chr5	9114030	9114230	201	-3.18446	9114130	NM_001081029	Tmem243	intron
chr11	17019302	17019502	201	-3.17708	17019402	NA	NA	NA
chr9	4275116	4275316	201	-3.17199	4275216	NA	NA	NA
chr1	157022170	157022370	201	-3.15471	157022270	NM_021433	Stx6	intron
chr4	85697631	85697831	201	-3.15471	85697731	NA	NA	NA
chr5	132639369	132639569	201	-3.14594	132639469	NM_177047	Auts2	intron
chr10	105010901	105011101	201	-3.14239	105011001	NM_177368	Tmtc2	5UTR
chr2	32976305	32976505	201	-3.11724	32976405	NA	NA	NA
chr4	139642751	139642951	201	-3.1058	139642851	NM_198610	Igsf21	intron
chr10	100028176	100028376	201	-3.08099	100028276	NM_146009	Cep290	intron
chr3	55980767	55980967	201	-3.08099	55980867	NM_030595	Nbea	intron
chr17	17478919	17479119	201	-3.08071	17479019	NA	NA	NA
chr17	32381396	32381596	201	-3.05478	32381496	NM_020508	Brd4	intron
chr17	32381396	32381596	201	-3.05478	32381496	NM_198094	Brd4	intron
chrX	126889580	126889780	201	-3.03924	126889680	NM_172493	Diap2	intron
chr1	82836648	82836848	201	-3.03123	82836748	NM_010472	Agfg1	intron
chr17	52639986	52640186	201	-3.00271	52640086	NA	NA	NA
chr3	108186890	108187090	201	-3.00271	108186990	NM_001190161	Psrc1	intron
chr3	108186890	108187090	201	-3.00271	108186990	NM_019976	Psrc1	intron
chr5	150067608	150067808	201	-2.99147	150067708	NA	NA	NA
chrX	9751923	9752123	201	-2.98479	9752023	NM_001177950	Rpgr	intron
chrX	9751923	9752123	201	-2.98479	9752023	NM_001177952	Rpgr	intron
chrX	9751923	9752123	201	-2.98479	9752023	NM_011285	Rpgr	intron
chrX	9751923	9752123	201	-2.98479	9752023	NM_001177951	Rpgr	intron
chr9	68539844	68540149	306	-2.97247	68539996	NM_013646	Rora	intron
chr1	136667597	136667797	201	-2.96286	136667697	NM_001081307	Ppp1r12b	intron
chr3	153241718	153241918	201	-2.96207	153241818	NM_011372	St6galnac3	intron
chr16	91798618	91798818	201	-2.95441	91798718	NM_010587	Itsn1	intron
chr16	91798618	91798818	201	-2.95441	91798718	NM_001110275	Itsn1	intron
chr16	91798618	91798818	201	-2.95441	91798718	NM_001110276	Itsn1	intron
chr18	77788530	77788730	201	-2.94975	77788630	NM_001164504	Rnf165	intron
chr9	74336325	74336525	201	-2.93581	74336425	NA	NA	NA
chr2	141675741	141675941	201	-2.93232	141675841	NM_001013802	Macrod2	intron
chr1	134921485	134921685	201	-2.93232	134921585	NM_008575	Mdm4	intron
chr18	56877721	56877921	201	-2.89168	56877821	NM_010721	Lmnb1	intron
chr7	127821316	127821516	201	-2.89168	127821416	NM_001164580	BC030336	intron
chr14	99519532	99519732	201	-2.89168	99519632	NM_029320	Pibf1	intron
chr14	99519532	99519732	201	-2.89168	99519632	NM_029454	Pibf1	intron
chr9	49474392	49474592	201	-2.87168	49474492	NM_001113204	Ncam1	intron
chr9	49474392	49474592	201	-2.87168	49474492	NM_001081445	Ncam1	intron
chr9	49474392	49474592	201	-2.87168	49474492	NM_010875	Ncam1	intron
chr6	32128930	32129130	201	-2.86521	32129030	NM_175750	Plxna4	intron
chr14	108502201	108502401	201	-2.85627	108502301	NA	NA	NA
chr14	64734621	64734821	201	-2.84714	64734721	NA	NA	NA
chr7	103392145	103392345	201	-2.82689	103392245	NM_011858	Tenm4	intron
chrX	147310246	147310446	201	-2.82129	147310346	NA	NA	NA
chr14	79077228	79077428	201	-2.80497	79077328	NM_001081336	Dgkh	intron
chrX	135535898	135536098	201	-2.78698	135535998	NM_013724	Nrk	intron
chr3	134912304	134912504	201	-2.78625	134912404	NM_173762	Cenpe	intron
chr19	3557386	3557586	201	-2.77982	3557486	NM_001164159	Ppp6r3	intron
chr19	3557386	3557586	201	-2.77982	3557486	NM_029456	Ppp6r3	intron
chr19	3557386	3557586	201	-2.77982	3557486	NM_028999	Ppp6r3	intron
chr11	35782195	35782395	201	-2.76769	35782295	NM_170779	Wwc1	intron
chr8	71199424	71199624	201	-2.76254	71199524	NM_172753	Csgalnact1	intron
chr8	71199424	71199624	201	-2.76254	71199524	NM_001252623	Csgalnact1	intron
chr1	173338341	173338541	201	-2.7624	173338441	NM_001005508	Arhgap30	CDS
chr4	45421267	45421467	201	-2.74282	45421367	NM_001009949	Slc25a51	intron
chr19	14576429	14576629	201	-2.73968	14576529	NM_011600	Tle4	intron
chr11	12330839	12331039	201	-2.73202	12330939	NM_172496	Cobl	intron
chr1	11281238	11281438	201	-2.72735	11281338	NM_029525	Prex2	intron
chr1	11281238	11281438	201	-2.72735	11281338	NM_001033636	Prex2	intron
chr7	87200504	87200704	201	-2.72735	87200604	NM_001145999	Zfp710	intron
chr7	87200504	87200704	201	-2.72735	87200604	NM_001146000	Zfp710	intron
chr7	87200504	87200704	201	-2.72735	87200604	NM_175433	Zfp710	intron
chr14	122296683	122296883	201	-2.72729	122296783	NM_026861	Ubac2	intron
chr4	137166104	137166304	201	-2.71913	137166204	NM_130879	Usp48	intron
chr5	111512107	111512307	201	-2.71659	111512207	NM_001267622	Ttc28	intron
chr17	68051433	68051633	201	-2.71152	68051533	NM_008480	Lama1	intron
chr17	66479848	66480048	201	-2.68523	66479948	NM_001003919	Ddx11	intron
chr7	133394520	133394720	201	-2.67938	133394620	NA	NA	NA
chr17	44797886	44798086	201	-2.67667	44797986	NR_073425	Runx2	intron
chr17	44797886	44798086	201	-2.67667	44797986	NM_009820	Runx2	intron
chr17	44797886	44798086	201	-2.67667	44797986	NM_001146038	Runx2	intron
chr17	44797886	44798086	201	-2.67667	44797986	NM_001145920	Runx2	intron
chr17	44797886	44798086	201	-2.67667	44797986	NM_001271627	Runx2	intron
chr17	44797886	44798086	201	-2.67667	44797986	NM_001271631	Runx2	intron
chr17	44797886	44798086	201	-2.67667	44797986	NM_001271630	Runx2	intron
chr17	44797886	44798086	201	-2.67667	44797986	NR_073392	Runx2	intron
chr12	41873258	41873458	201	-2.64775	41873358	NM_053122	Immp2l	intron
chr6	17203071	17203271	201	-2.6453	17203171	NA	NA	NA
chr13	24835524	24835724	201	-2.64489	24835624	NA	NA	NA
chr4	135825076	135825276	201	-2.64385	135825176	NM_011542	Tcea3	intron
chr14	99836573	99836773	201	-2.63464	99836673	NA	NA	NA
chr5	77032487	77032687	201	-2.62782	77032587	NM_199032	Cep135	intron
chr6	97416427	97416627	201	-2.62182	97416527	NM_145148	Frmd4b	intron
chr8	75559564	75559764	201	-2.62182	75559664	NM_010687	Large	intron
chr5	122483872	122484072	201	-2.62038	122483972	NM_007804	Cux2	intron
chr17	56927104	56927304	201	-2.60789	56927204	NM_027787	Rfx2	intron
chr17	56927104	56927304	201	-2.60789	56927204	NM_009056	Rfx2	intron
chr4	149089837	149090037	201	-2.58718	149089937	NM_001025106	Tmem201	3UTR
chr13	114683932	114684132	201	-2.58682	114684032	NM_172595	Arl15	intron
chr8	119928457	119928657	201	-2.5656	119928557	NM_001163262	Cmip	intron
chr8	119928457	119928657	201	-2.5656	119928557	NM_028941	Cmip	intron
chr4	122479865	122480065	201	-2.54957	122479965	NA	NA	NA
chr12	4276813	4277013	201	-2.5455	4276913	NM_010881	Ncoa1	intron
chr6	114238665	114238865	201	-2.54153	114238765	NM_178703	Slc6a1	intron
chrX	90754642	90754842	201	-2.53322	90754742	NM_008892	Pola1	intron
chr17	57044428	57044628	201	-2.53122	57044528	NM_022328	Mllt1	intron
chr17	24649266	24649466	201	-2.52668	24649366	NM_153792	Traf7	intron
chr17	24649266	24649466	201	-2.52668	24649366	NM_001172113	Traf7	intron
chr17	24649266	24649466	201	-2.52668	24649366	NM_001172114	Traf7	intron
chr18	81361132	81361332	201	-2.51728	81361232	NA	NA	NA
chr13	19269030	19269230	201	-2.51183	19269130	NA	NA	NA
chr2	179240996	179241196	201	-2.51162	179241096	NM_009867	Cdh4	intron
chr6	33838146	33838346	201	-2.50264	33838246	NM_009148	Exoc4	intron
chr4	126116129	126116329	201	-2.50049	126116229	NM_153403	Ago1	3UTR
chr12	24860027	24860227	201	-2.49575	24860127	NA	NA	NA
chr10	108731423	108731623	201	-2.48814	108731523	NA	NA	NA
chr14	14793244	14793444	201	-2.47664	14793344	NM_025435	Thoc7	intron
chr14	14793244	14793444	201	-2.47664	14793344	NM_001013578	Thoc7	intron
chr17	24761977	24762177	201	-2.47257	24762077	NM_001039363	Tsc2	intron
chr17	24761977	24762177	201	-2.47257	24762077	NM_011647	Tsc2	intron
chr13	44828765	44828965	201	-2.46808	44828865	NM_001205044	Jarid2	intron
chr13	44828765	44828965	201	-2.46808	44828865	NM_021878	Jarid2	intron
chr13	44828765	44828965	201	-2.46808	44828865	NM_001205043	Jarid2	intron
chr1	157020606	157020806	201	-2.46654	157020706	NM_021433	Stx6	intron
chr6	64661867	64662067	201	-2.45728	64661967	NA	NA	NA
chr2	173462941	173463141	201	-2.45294	173463041	NR_027957	Ppp4r1l-ps	intron
chr8	11325683	11325883	201	-2.44357	11325783	NM_009932	Col4a2	intron
chr13	31443129	31443329	201	-2.43935	31443229	NA	NA	NA
chr13	11825929	11826129	201	-2.435	11826029	NM_023868	Ryr2	intron
chr7	20031033	20031233	201	-2.41775	20031133	NM_172279	Mark4	intron
chr6	134871826	134872026	201	-2.4169	134871926	NM_009875	Cdkn1b	intron
chr6	39268827	39269027	201	-2.40681	39268927	NA	NA	NA
chr2	81141540	81141740	201	-2.40536	81141640	NA	NA	NA
chrX	112614307	112614507	201	-2.4013	112614407	NA	NA	NA
chr6	122436334	122436534	201	-2.39679	122436434	NA	NA	NA
chr18	5275259	5275459	201	-2.38736	5275359	NM_178722	Zfp438	intron
chr7	25862344	25862544	201	-2.38501	25862444	NM_001168506	Zfp574	intron
chr7	25862344	25862544	201	-2.38501	25862444	NM_175477	Zfp574	5UTR
chrX	100428161	100428361	201	-2.38081	100428261	NM_029170	4930519F16Rik	CDS
chr6	30203824	30204024	201	-2.37711	30203924	NM_001169576	Ube2h	intron
chr6	30203824	30204024	201	-2.37711	30203924	NM_009459	Ube2h	intron
chr4	117324889	117325089	201	-2.37711	117324989	NM_080469	Eri3	intron
chr11	33187680	33187880	201	-2.36478	33187780	NM_023146	Ranbp17	intron
chr14	65614824	65615024	201	-2.33529	65614924	NM_001253731	Ints9	intron
chr14	65614824	65615024	201	-2.33529	65614924	NM_153414	Ints9	intron
chr6	31104063	31104263	201	-2.33504	31104163	NA	NA	NA
chr15	84511625	84511825	201	-2.33404	84511725	NM_146061	Prr5	CDS
chr1	104381167	104381367	201	-2.33159	104381267	NA	NA	NA
chr4	139646446	139646646	201	-2.32979	139646546	NM_198610	Igsf21	intron
chr4	49665272	49665472	201	-2.32543	49665372	NM_001163263	Rnf20	intron
chr4	49665272	49665472	201	-2.32543	49665372	NM_182999	Rnf20	intron
chr3	95733509	95733709	201	-2.32018	95733609	NM_001253758	Anp32e	intron
chr3	95733509	95733709	201	-2.32018	95733609	NM_001253757	Anp32e	intron
chr3	95733509	95733709	201	-2.32018	95733609	NM_023210	Anp32e	intron
chr16	71235819	71236019	201	-2.31391	71235919	NA	NA	NA
chr10	79620761	79620961	201	-2.3079	79620861	NM_021565	Midn	3UTR
chr9	68768462	68768662	201	-2.30533	68768562	NM_013646	Rora	intron
chr2	71014763	71014963	201	-2.30487	71014863	NA	NA	NA
chr18	19078540	19078740	201	-2.3031	19078640	NA	NA	NA
chr4	44181176	44181376	201	-2.30159	44181276	NA	NA	NA
chr7	54117530	54117730	201	-2.29558	54117630	NM_013580	Ldhc	intron
chr15	79359876	79360076	201	-2.28703	79359976	NM_199080	Ddx17	3UTR
chr15	79359876	79360076	201	-2.28703	79359976	NM_152806	Ddx17	3UTR
chr15	79359876	79360076	201	-2.28703	79359976	NM_001040187	Ddx17	3UTR
chr1	91575193	91575393	201	-2.27697	91575293	NM_178119	Agap1	intron
chr1	91575193	91575393	201	-2.27697	91575293	NM_001037136	Agap1	intron
chr1	91575193	91575393	201	-2.27697	91575293	NR_015540	4933400F21Rik	3UTR
chr4	29217940	29218140	201	-2.27602	29218040	NA	NA	NA
chr11	93213957	93214157	201	-2.2715	93214057	NM_028296	Car10	intron
chr8	4300520	4300720	201	-2.27019	4300620	NM_010485	Elavl1	intron
chr13	110302681	110302881	201	-2.26163	110302781	NM_011056	Pde4d	intron
chr10	125380835	125381035	201	-2.24782	125380935	NA	NA	NA
chr7	89406759	89406959	201	-2.22985	89406859	NA	NA	NA
chr12	53616946	53617146	201	-2.22719	53617046	NA	NA	NA
chr6	143336628	143336828	201	-2.22355	143336728	NA	NA	NA
chr4	88472049	88472336	288	-2.22183	88472192	NA	NA	NA
chr5	54021298	54021498	201	-2.2196	54021398	NM_001080928	Rbpj	intron
chr5	54021298	54021498	201	-2.2196	54021398	NM_001277116	Rbpj	intron
chr5	54021298	54021498	201	-2.2196	54021398	NM_009035	Rbpj	intron
chr5	54021298	54021498	201	-2.2196	54021398	NM_001080927	Rbpj	intron
chr8	114508672	114508872	201	-2.2196	114508772	NM_013925	Adat1	intron
chr1	134087419	134087619	201	-2.20718	134087519	NA	NA	NA
chr14	17408816	17409016	201	-2.20415	17408916	NA	NA	NA
chr4	119606724	119606924	201	-2.2038	119606824	NM_010657	Hivep3	intron
chr12	82512897	82513097	201	-2.20202	82512997	NA	NA	NA
chr11	115143820	115144020	201	-2.1998	115143920	NA	NA	NA
chr17	7476800	7477000	201	-2.19715	7476900	NM_011299	Rps6ka2	intron
chr1	181086076	181086276	201	-2.18119	181086176	NM_027188	Smyd3	intron
chr4	121592956	121593156	201	-2.1796	121593056	NA	NA	NA
chr3	134903833	134904033	201	-2.15857	134903933	NM_173762	Cenpe	CDS
chr3	55987347	55987547	201	-2.15813	55987447	NM_030595	Nbea	5UTR
chr12	94166487	94166687	201	-2.15471	94166587	NA	NA	NA
chr2	59155096	59155296	201	-2.15471	59155196	NM_175464	Pkp4	intron
chr2	59155096	59155296	201	-2.15471	59155196	NM_026361	Pkp4	intron
chr13	58102927	58103127	201	-2.15053	58103027	NA	NA	NA
chr15	103076706	103076906	201	-2.13981	103076806	NA	NA	NA
chr2	90944892	90945092	201	-2.12883	90944992	NM_011355	Sfpi1	intron
chr17	69708098	69708298	201	-2.12434	69708198	NA	NA	NA
chr2	53025220	53025420	201	-2.12116	53025320	NM_018785	Prpf40a	intron
chr8	3620740	3620940	201	-2.11724	3620840	NM_026156	Xab2	intron
chr1	38973368	38973568	201	-2.11518	38973468	NA	NA	NA
chr1	84835905	84836105	201	-2.09868	84836005	NA	NA	NA
chr18	63394040	63394240	201	-2.0917	63394140	NM_001039485	Piezo2	intron
chr5	31932357	31932557	201	-2.09058	31932457	NM_153196	Rbks	intron
chr6	42747616	42747816	201	-2.08912	42747716	NA	NA	NA
chr6	31789536	31789736	201	-2.08285	31789636	NA	NA	NA
chr8	61933779	61933979	201	-2.08256	61933879	NA	NA	NA
chr4	78878832	78879032	201	-2.0728	78878932	NA	NA	NA
chr7	3352000	3352200	201	-2.0561	3352100	NM_133189	Cacng7	intron
chr4	133309318	133309518	201	-2.05542	133309418	NM_001080819	Arid1a	CDS
chr16	52084427	52084677	251	-2.05298	52084552	NM_001033238	Cblb	intron
chrX	153717480	153717680	201	-2.05116	153717580	NM_011077	Phex	intron
chr16	57343140	57343340	201	-2.05116	57343240	NM_025599	Cmss1	intron
chr2	154285790	154285990	201	-2.0478	154285890	NM_009823	Cbfa2t2	intron
chr2	154285790	154285990	201	-2.0478	154285890	NM_172860	Cbfa2t2	intron
chr12	109797504	109797704	201	-2.04681	109797604	NM_007965	Evl	intron
chr12	109797504	109797704	201	-2.04681	109797604	NM_001163394	Evl	intron
chr18	62316617	62316817	201	-2.04619	62316717	NA	NA	NA
chr12	100775804	100776004	201	-2.03686	100775904	NA	NA	NA
chr13	24893503	24893703	201	-2.03678	24893603	NM_024473	BC005537	5UTR
chr1	42941420	42941620	201	-2.03156	42941520	NM_023514	Mrps9	intron
chr17	5174617	5174817	201	-2.02918	5174717	NM_001085355	Arid1b	intron
chr11	69394181	69394381	201	-2.01865	69394281	NM_011640	Trp53	intron
chr11	69394181	69394381	201	-2.01865	69394281	NM_001127233	Trp53	intron
chr9	116816910	116817110	201	-2.01032	116817010	NM_178660	Rbms3	intron
chr9	116816910	116817110	201	-2.01032	116817010	NM_001172124	Rbms3	intron
chr9	116816910	116817110	201	-2.01032	116817010	NM_001172121	Rbms3	intron
chr9	116816910	116817110	201	-2.01032	116817010	NM_001172126	Rbms3	intron
chr9	116816910	116817110	201	-2.01032	116817010	NM_001172122	Rbms3	intron
chr9	116816910	116817110	201	-2.01032	116817010	NM_001172123	Rbms3	intron
chr4	155610302	155610502	201	-2.00766	155610402	NA	NA	NA
chr7	83838130	83838330	201	-1.99739	83838230	NM_001199224	Agbl1	intron
chr4	46624845	46625045	201	-1.99721	46624945	NM_198664	Tbc1d2	intron
chr6	66880493	66880693	201	-1.99504	66880593	NM_025278	Gng12	intron
chr6	66880493	66880693	201	-1.99504	66880593	NM_001177556	Gng12	intron
chr6	66880493	66880693	201	-1.99504	66880593	NM_001177560	Gng12	intron
chr6	66880493	66880693	201	-1.99504	66880593	NM_001177559	Gng12	intron
chr6	66880493	66880693	201	-1.99504	66880593	NM_001177557	Gng12	intron
chr6	66880493	66880693	201	-1.99504	66880593	NM_001177558	Gng12	intron
chr14	56931110	56931310	201	-1.98088	56931210	NA	NA	NA
chr11	46265442	46265642	201	-1.97856	46265542	NA	NA	NA
chr6	21908744	21908944	201	-1.97287	21908844	NM_023626	Ing3	intron
chr11	117552811	117553011	201	-1.97185	117552911	NM_198022	Tnrc6c	intron
chr10	125099971	125100171	201	-1.96932	125100071	NA	NA	NA
chr3	152926284	152926484	201	-1.96885	152926384	NM_011372	St6galnac3	intron
chrX	154823064	154823264	201	-1.96461	154823164	NA	NA	NA
chr6	44342489	44342689	201	-1.96054	44342589	NA	NA	NA
chr1	63563910	63564110	201	-1.95677	63564010	NM_011780	Adam23	intron
chr1	63563910	63564110	201	-1.95677	63564010	NM_001177600	Adam23	intron
chr5	141883544	141883744	201	-1.94826	141883644	NM_177879	Sdk1	intron
chr17	31959918	31960118	201	-1.94276	31960018	NA	NA	NA
chr5	53989308	53989508	201	-1.92608	53989408	NM_001080928	Rbpj	intron
chr5	53989308	53989508	201	-1.92608	53989408	NM_001277116	Rbpj	intron
chr5	53989308	53989508	201	-1.92608	53989408	NM_009035	Rbpj	intron
chr5	53989308	53989508	201	-1.92608	53989408	NM_001080927	Rbpj	intron
chr15	39418132	39418332	201	-1.92339	39418232	NM_053271	Rims2	intron
chr15	39418132	39418332	201	-1.92339	39418232	NM_001256382	Rims2	intron
chr15	39418132	39418332	201	-1.92339	39418232	NM_001256383	Rims2	intron
chr7	124665001	124665201	201	-1.92126	124665101	NM_175645	Xylt1	intron
chr3	84472782	84472982	201	-1.91553	84472882	NM_177260	Tmem154	intron
chr15	79349530	79349730	201	-1.91296	79349630	NM_134090	Kdelr3	intron
chr4	62229260	62229460	201	-1.91214	62229360	NM_019492	Rgs3	intron
chr1	104126801	104127001	201	-1.90855	104126901	NA	NA	NA
chr1	39239904	39240104	201	-1.90535	39240004	NA	NA	NA
chr15	48178623	48178823	201	-1.90535	48178723	NM_001081391	Csmd3	intron
chr7	134905559	134905759	201	-1.88867	134905659	NM_172748	Fbxl19	intron
chr12	53605156	53605356	201	-1.88832	53605256	NA	NA	NA
chr2	37557517	37557717	201	-1.88772	37557617	NA	NA	NA
chr2	173462287	173462487	201	-1.88232	173462387	NR_027957	Ppp4r1l-ps	intron
chr11	3548509	3548709	201	-1.87793	3548609	NR_002321	Tug1	intron
chr15	81415873	81416073	201	-1.86868	81415973	NA	NA	NA
chr3	27480262	27480462	201	-1.86822	27480362	NM_173182	Fndc3b	intron
chr11	15979282	15979482	201	-1.86623	15979382	NA	NA	NA
chr2	173462659	173462859	201	-1.86426	173462759	NR_027957	Ppp4r1l-ps	intron
chr1	11966547	11966747	201	-1.8642	11966647	NA	NA	NA
chr5	66088830	66089030	201	-1.85926	66088930	NM_001081321	Pds5a	intron
chr17	56148757	56148957	201	-1.85573	56148857	NM_026530	Mpnd	CDS
chr14	78044779	78044979	201	-1.85288	78044879	NM_001253759	Enox1	intron
chr14	78044779	78044979	201	-1.85288	78044879	NM_172813	Enox1	intron
chr2	137813391	137813591	201	-1.85215	137813491	NA	NA	NA
chr5	119749718	119749918	201	-1.84851	119749818	NA	NA	NA
chr11	68563725	68563925	201	-1.84283	68563825	NM_175260	Myh10	intron
chr10	91332467	91332667	201	-1.83672	91332567	NA	NA	NA
chrX	102255802	102256002	201	-1.83279	102255902	NR_015467	5530601H04Rik	intron
chr4	34501031	34501231	201	-1.83182	34501131	NM_001007589	Akirin2	intron
chr17	32442330	32442530	201	-1.82779	32442430	NM_019774	Akap8	CDS
chr1	120943763	120943963	201	-1.8263	120943863	NM_001081125	Gli2	intron
chr6	124814548	124814748	201	-1.82541	124814648	NA	NA	NA
chr14	120787377	120787577	201	-1.82417	120787477	NM_175341	Mbnl2	intron
chr14	120787377	120787577	201	-1.82417	120787477	NM_207515	Mbnl2	intron
chr14	62267221	62267421	201	-1.82214	62267321	NR_028264	Dleu2	intron
chr7	107855311	107855511	201	-1.82129	107855411	NM_178764	Fam168a	intron
chr1	120754818	120755018	201	-1.81824	120754918	NM_001081125	Gli2	intron
chr8	119925387	119925587	201	-1.81749	119925487	NM_001163262	Cmip	intron
chr8	119925387	119925587	201	-1.81749	119925487	NM_028941	Cmip	intron
chr14	99519159	99519359	201	-1.81224	99519259	NM_029320	Pibf1	intron
chr14	99519159	99519359	201	-1.81224	99519259	NM_029454	Pibf1	intron
chr18	66250859	66251059	201	-1.81139	66250959	NM_178793	Ccbe1	intron
chr1	40082231	40082462	232	-1.80979	40082346	NM_008696	Map4k4	3UTR
chr1	40082231	40082462	232	-1.80979	40082346	NM_001252200	Map4k4	3UTR
chr1	40082231	40082462	232	-1.80979	40082346	NM_001252201	Map4k4	3UTR
chr1	40082231	40082462	232	-1.80979	40082346	NM_001252202	Map4k4	3UTR
chr1	93397663	93397863	201	-1.80826	93397763	NM_028718	Traf3ip1	CDS
chr5	39742147	39742347	201	-1.80247	39742247	NA	NA	NA
chr1	41437949	41438149	201	-1.80138	41438049	NA	NA	NA
chr1	84835513	84835713	201	-1.80129	84835613	NM_133975	Trip12	intron
chr11	113850108	113850308	201	-1.79838	113850208	NM_172800	Sdk2	intron
chr10	97020478	97020678	201	-1.79719	97020578	NA	NA	NA
chr5	67409481	67409681	201	-1.79714	67409581	NM_001001980	Limch1	intron
chr5	67409481	67409681	201	-1.79714	67409581	NM_001256122	Limch1	intron
chrX	7299627	7299827	201	-1.79214	7299727	NM_172372	Wdr45	intron
chr4	54977116	54977316	201	-1.78817	54977216	NM_172867	Zfp462	intron
chr8	4342954	4343154	201	-1.78793	4343054	NR_033527	Ccl25	intron
chr14	79132339	79132539	201	-1.78671	79132439	NA	NA	NA
chr5	25040853	25041053	201	-1.78548	25040953	NA	NA	NA
chr8	69338619	69338819	201	-1.7818	69338719	NA	NA	NA
chr2	59474872	59475072	201	-1.77704	59474972	NM_198294	Tanc1	intron
chr4	117223163	117223363	201	-1.77599	117223263	NM_080469	Eri3	CDS
chr1	176724537	176724737	201	-1.77482	176724637	NM_019445	Fmn2	intron
chr5	8429290	8429490	201	-1.7731	8429390	NM_178766	Slc25a40	intron
chr3	137527612	137527812	201	-1.76875	137527712	NM_016750	H2afz	intron
chr12	78660594	78660794	201	-1.76615	78660694	NA	NA	NA
chr1	135506572	135506772	201	-1.75958	135506672	NM_009227	Snrpe	intron
chr1	124129439	124129639	201	-1.75418	124129539	NA	NA	NA
chr2	165967963	165968163	201	-1.7521	165968063	NM_001252578	Sulf2	intron
chr2	165967963	165968163	201	-1.7521	165968063	NM_028072	Sulf2	intron
chr2	165967963	165968163	201	-1.7521	165968063	NM_001252579	Sulf2	intron
chr9	68433949	68434149	201	-1.75208	68434049	NA	NA	NA
chrX	147096007	147096207	201	-1.75195	147096107	NA	NA	NA
chr13	44998008	44998208	201	-1.75185	44998108	NM_001205044	Jarid2	CDS
chr13	44998008	44998208	201	-1.75185	44998108	NM_021878	Jarid2	CDS
chr13	44998008	44998208	201	-1.75185	44998108	NM_001205043	Jarid2	CDS
chr1	34257885	34258085	201	-1.75032	34257985	NM_001276764	Dst	CDS
chr1	34257885	34258085	201	-1.75032	34257985	NM_133833	Dst	CDS
chr1	34257885	34258085	201	-1.75032	34257985	NM_134448	Dst	CDS
chr8	23743335	23743535	201	-1.74955	23743435	NM_011130	Polb	intron
chr4	55093883	55094083	201	-1.74484	55093983	NM_172867	Zfp462	3UTR
chr5	108493243	108493443	201	-1.74414	108493343	NA	NA	NA
chr3	55277902	55278102	201	-1.74168	55278002	NM_019978	Dclk1	intron
chr3	55277902	55278102	201	-1.74168	55278002	NM_001195538	Dclk1	intron
chr3	55277902	55278102	201	-1.74168	55278002	NM_001195539	Dclk1	intron
chr3	55277902	55278102	201	-1.74168	55278002	NM_001111052	Dclk1	intron
chr3	55277902	55278102	201	-1.74168	55278002	NM_001111051	Dclk1	intron
chr4	46158871	46159071	201	-1.74047	46158971	NM_001033201	Ncbp1	intron
chr2	173461884	173462084	201	-1.73685	173461984	NR_027957	Ppp4r1l-ps	intron
chr9	121431146	121431346	201	-1.73631	121431246	NA	NA	NA
chr14	117334125	117334325	201	-1.73418	117334225	NM_011821	Gpc6	intron
chr14	117334125	117334325	201	-1.73418	117334225	NM_001079844	Gpc6	intron
chr17	47767028	47767228	201	-1.73202	47767128	NA	NA	NA
chr19	45857584	45857784	201	-1.72844	45857684	NM_023799	Mgea5	5UTR
chr9	121299616	121299816	201	-1.72735	121299716	NM_175114	Trak1	intron
chr12	3420417	3420617	201	-1.72729	3420517	NR_030694	1110002L01Rik	intron
chr4	117122995	117123195	201	-1.72078	117123095	NM_025739	Rnf220	intron
chr14	99590881	99591081	201	-1.71861	99590981	NM_029320	Pibf1	intron
chr7	148824409	148824609	201	-1.7148	148824509	NM_181729	Muc6	CDS
chr2	20641924	20642124	201	-1.71414	20642024	NM_001081006	Etl4	intron
chr2	20641924	20642124	201	-1.71414	20642024	NM_029895	Etl4	intron
chr2	20641924	20642124	201	-1.71414	20642024	NM_178059	Etl4	intron
chr2	20641924	20642124	201	-1.71414	20642024	NM_001177630	Etl4	intron
chr2	20641924	20642124	201	-1.71414	20642024	NM_001177631	Etl4	intron
chr11	12230317	12230517	201	-1.70503	12230417	NM_172496	Cobl	intron
chr11	33056775	33056975	201	-1.701	33056875	NM_008722	Npm1	intron
chr11	33056775	33056975	201	-1.701	33056875	NM_001252260	Npm1	intron
chr11	33056775	33056975	201	-1.701	33056875	NM_001252261	Npm1	intron
chr7	140314277	140314477	201	-1.69905	140314377	NM_009980	Ctbp2	intron
chr1	158489011	158489211	201	-1.69779	158489111	NM_009595	Abl2	5UTR
chr1	158489011	158489211	201	-1.69779	158489111	NM_001136104	Abl2	5UTR
chr17	50632648	50632848	201	-1.69772	50632748	NA	NA	NA
chr7	134905100	134905300	201	-1.69237	134905200	NM_172748	Fbxl19	intron
chr6	122436124	122436324	201	-1.68859	122436224	NM_027664	Rimklb	5UTR
chr1	174326813	174327013	201	-1.68669	174326913	NA	NA	NA
chr8	71199037	71199237	201	-1.6856	71199137	NM_172753	Csgalnact1	intron
chr8	71199037	71199237	201	-1.6856	71199137	NM_001252623	Csgalnact1	intron
chr16	87416732	87416932	201	-1.68523	87416832	NM_001081068	Ltn1	intron
chr17	66355284	66355484	201	-1.68523	66355384	NM_001025572	Ankrd12	intron
chr1	155755747	155755947	201	-1.67984	155755847	NM_008131	Glul	3UTR
chr10	102197586	102197786	201	-1.67726	102197686	NA	NA	NA
chr15	38008117	38008317	201	-1.6721	38008217	NM_001081359	Ubr5	5UTR
chr15	38008117	38008317	201	-1.6721	38008217	NM_001112721	Ubr5	5UTR
chr7	107128334	107128534	201	-1.66499	107128434	NM_175388	Rnf169	intron
chr17	25744859	25745059	201	-1.65969	25744959	NR_045520	Lmf1	intron
chr17	25744859	25745059	201	-1.65969	25744959	NM_029624	Lmf1	intron
chrX	7174055	7174255	201	-1.65721	7174155	NM_138603	Ccdc22	intron
chr5	110536943	110537143	201	-1.64973	110537043	NM_145147	Gtpbp6	CDS
chr1	34248506	34248706	201	-1.6487	34248606	NM_001276764	Dst	CDS
chr1	34248506	34248706	201	-1.6487	34248606	NM_133833	Dst	intron
chr1	34248506	34248706	201	-1.6487	34248606	NM_134448	Dst	CDS
chr15	70108133	70108333	201	-1.64637	70108233	NA	NA	NA
chr6	105385744	105385944	201	-1.6453	105385844	NA	NA	NA
chr7	103451711	103451911	201	-1.64504	103451811	NM_011858	Tenm4	intron
chr5	15831869	15832069	201	-1.64375	15831969	NM_001110845	Cacna2d1	intron
chr5	15831869	15832069	201	-1.64375	15831969	NM_009784	Cacna2d1	intron
chr5	15831869	15832069	201	-1.64375	15831969	NM_001110843	Cacna2d1	intron
chr5	15831869	15832069	201	-1.64375	15831969	NM_001110846	Cacna2d1	intron
chr5	15831869	15832069	201	-1.64375	15831969	NM_001110844	Cacna2d1	intron
chr19	45734663	45734863	201	-1.64375	45734763	NA	NA	NA
chr16	8830409	8830609	201	-1.64322	8830509	NM_001081400	1810013L24Rik	5UTR
chr2	17986274	17986474	201	-1.64014	17986374	NM_010804	Mllt10	intron
chr2	17986274	17986474	201	-1.64014	17986374	NR_045539	Mllt10	5UTR
chr2	17986274	17986474	201	-1.64014	17986374	NR_045538	Mllt10	5UTR
chr2	17986274	17986474	201	-1.64014	17986374	NM_001252560	Mllt10	5UTR
chr2	17986274	17986474	201	-1.64014	17986374	NM_001252561	Mllt10	5UTR
chr14	97823820	97824020	201	-1.63994	97823920	NA	NA	NA
chr18	80947061	80947261	201	-1.63792	80947161	NM_015805	Atp9b	intron
chr18	80947061	80947261	201	-1.63792	80947161	NM_001201569	Atp9b	intron
chr2	16458653	16458853	201	-1.63658	16458753	NM_026162	Plxdc2	intron
chr10	92071485	92071685	201	-1.63505	92071585	NA	NA	NA
chr15	36723399	36723599	201	-1.6346	36723499	NM_001253805	Ywhaz	intron
chr15	36723399	36723599	201	-1.6346	36723499	NM_001253806	Ywhaz	intron
chr15	36723399	36723599	201	-1.6346	36723499	NM_011740	Ywhaz	intron
chrX	125591011	125591211	201	-1.63432	125591111	NR_045441	4930558G05Rik	intron
chr1	27686770	27686970	201	-1.63123	27686870	NA	NA	NA
chr12	66922145	66922345	201	-1.62864	66922245	NA	NA	NA
chr11	84684024	84684224	201	-1.62633	84684124	NM_153144	Ggnbp2	intron
chr6	33831317	33831517	201	-1.6242	33831417	NM_009148	Exoc4	intron
chr7	17501459	17501659	201	-1.62077	17501559	NM_007590	Calm3	3UTR
chr11	104232014	104232214	201	-1.61188	104232114	NM_001081045	Kansl1	intron
chr18	77769649	77769849	201	-1.60945	77769749	NM_001164504	Rnf165	intron
chr1	181891673	181891873	201	-1.60706	181891773	NM_001033285	Cdc42bpa	intron
chr19	35668296	35668496	201	-1.60565	35668396	NA	NA	NA
chr2	173461427	173461627	201	-1.60353	173461527	NR_027957	Ppp4r1l-ps	intron
chr14	101147898	101148098	201	-1.60228	101147998	NA	NA	NA
chr14	13549417	13549617	201	-1.5995	13549517	NM_012061	Cadps	intron
chr14	13549417	13549617	201	-1.5995	13549517	NM_001042617	Cadps	intron
chr3	63422879	63423079	201	-1.5995	63422979	NA	NA	NA
chr13	82435334	82435534	201	-1.5907	82435434	NA	NA	NA
chr19	5843150	5843350	201	-1.58915	5843250	NR_003513	Neat1	3UTR
chr10	120142167	120142367	201	-1.58771	120142267	NA	NA	NA
chr2	44758553	44758753	201	-1.5847	44758653	NA	NA	NA
chr13	108861626	108861826	201	-1.58296	108861726	NM_001127346	Ndufaf2	intron
chr2	93056402	93056602	201	-1.57857	93056502	NM_183180	Tspan18	intron
chr5	118621716	118621916	201	-1.57852	118621816	NM_007545	Hrk	intron
chr3	99602657	99602857	201	-1.5736	99602757	NA	NA	NA
chr9	58088645	58088845	201	-1.5715	58088745	NM_178087	Pml	intron
chr9	58088645	58088845	201	-1.5715	58088745	NM_008884	Pml	intron
chr7	72515809	72516009	201	-1.56989	72515909	NM_009386	Tjp1	5UTR
chr7	72515809	72516009	201	-1.56989	72515909	NM_001163574	Tjp1	5UTR
chr7	134911792	134911992	201	-1.56975	134911892	NM_172748	Fbxl19	3UTR
chr7	130113634	130113834	201	-1.56884	130113734	NR_045614	4930413G21Rik	3UTR
chr11	69495173	69495373	201	-1.56638	69495273	NM_030702	Senp3	5UTR
chr11	69495173	69495373	201	-1.56638	69495273	NM_001163571	Senp3	intron
chr6	37550462	37550662	201	-1.56589	37550562	NA	NA	NA
chr6	19950836	19951036	201	-1.56585	19950936	NA	NA	NA
chr2	34242098	34242298	201	-1.56507	34242198	NA	NA	NA
chr7	95694095	95694295	201	-1.56395	95694195	NA	NA	NA
chr6	145198503	145198703	201	-1.56345	145198603	NM_021284	Kras	5UTR
chr1	178243417	178243617	201	-1.56134	178243517	NA	NA	NA
chr14	109649181	109649381	201	-1.56082	109649281	NA	NA	NA
chr11	87794239	87794439	201	-1.55931	87794339	NM_026556	Dynll2	3UTR
chr11	87794239	87794439	201	-1.55931	87794339	NM_001168472	Dynll2	3UTR
chr11	87794239	87794439	201	-1.55931	87794339	NM_001168471	Dynll2	3UTR
chr3	63128535	63128735	201	-1.55743	63128635	NM_008604	Mme	intron
chr1	134921694	134921894	201	-1.55464	134921794	NM_008575	Mdm4	intron
chr11	66822618	66822818	201	-1.54948	66822718	NA	NA	NA
chr8	104596742	104596942	201	-1.54419	104596842	NA	NA	NA
chr5	81496784	81496984	201	-1.53804	81496884	NM_198702	Lphn3	intron
chr18	77299875	77300075	201	-1.53563	77299975	NA	NA	NA
chr13	114767365	114767565	201	-1.53471	114767465	NM_172595	Arl15	intron
chr2	168857963	168858163	201	-1.53395	168858063	NA	NA	NA
chr2	35630414	35630614	201	-1.53383	35630514	NM_029774	Ttll11	intron
chr2	35630414	35630614	201	-1.53383	35630514	NM_028921	Ttll11	intron
chr13	119341246	119341446	201	-1.5326	119341346	NA	NA	NA
chrX	35808966	35809166	201	-1.52793	35809066	NM_001017959	Lamp2	intron
chrX	35808966	35809166	201	-1.52793	35809066	NM_010685	Lamp2	intron
chr17	86763281	86763481	201	-1.52494	86763381	NM_011104	Prkce	intron
chr18	16908485	16908685	201	-1.52216	16908585	NM_007664	Cdh2	intron
chr10	127822696	127822896	201	-1.51659	127822796	NM_172790	Ankrd52	intron
chr8	102839812	102840012	201	-1.50945	102839912	NA	NA	NA
chr4	122299648	122299848	201	-1.50864	122299748	NA	NA	NA
chr8	63746092	63746465	374	-1.50682	63746278	NM_021506	Sh3rf1	intron
chr17	78293340	78293540	201	-1.50466	78293440	NA	NA	NA
chr13	42669894	42670094	201	-1.50264	42669994	NA	NA	NA
chr2	144616550	144616750	201	-1.50173	144616650	NA	NA	NA
chr7	4911604	4911804	201	-1.49675	4911704	NM_001146329	Sbk2	intron
chr6	33884885	33885085	201	-1.49603	33884985	NM_009148	Exoc4	intron
chr14	72758886	72759086	201	-1.4938	72758986	NA	NA	NA
chr4	29328477	29328677	201	-1.49276	29328577	NA	NA	NA
chr11	69494183	69494383	201	-1.47963	69494283	NM_030702	Senp3	CDS
chr11	69494183	69494383	201	-1.47963	69494283	NM_001163571	Senp3	CDS
chr9	77264989	77265189	201	-1.4786	77265089	NA	NA	NA
chr10	60609922	60610122	201	-1.47664	60610022	NM_009163	Sgpl1	intron
chr8	87550828	87551028	201	-1.47161	87550928	NM_026760	2310036O22Rik	CDS
chr13	71534763	71534963	201	-1.47105	71534863	NA	NA	NA
chr14	55513152	55513352	201	-1.46074	55513252	NM_019402	Pabpn1	CDS
chrX	113780317	113780517	201	-1.45646	113780417	NA	NA	NA
chr13	59611871	59612246	376	-1.45643	59612058	NM_023328	Agtpbp1	intron
chr13	59611871	59612246	376	-1.45643	59612058	NM_001048008	Agtpbp1	intron
chr13	99086547	99086747	201	-1.45641	99086647	NM_145455	Btf3	CDS
chr13	99086547	99086747	201	-1.45641	99086647	NM_001170540	Btf3	intron
chr5	111006706	111006906	201	-1.45515	111006806	NM_198306	Galnt9	intron
chr3	142128176	142128376	201	-1.45319	142128276	NA	NA	NA
chr2	117096711	117096911	201	-1.45285	117096811	NM_026620	Fam98b	3UTR
chr4	124690849	124691049	201	-1.45237	124690949	NA	NA	NA
chr1	116645525	116645725	201	-1.4479	116645625	NA	NA	NA
chrX	100650567	100650767	201	-1.43827	100650667	NR_002844	Tsix	intron
chr15	63671709	63671909	201	-1.43648	63671809	NM_001168274	Gsdmc2	intron
chr15	63671709	63671909	201	-1.43648	63671809	NM_177912	Gsdmc2	intron
chr8	94111258	94111458	201	-1.43462	94111358	NM_011936	Fto	intron
chr10	79620352	79620552	201	-1.4312	79620452	NM_021565	Midn	3UTR
chr9	108451940	108452140	201	-1.4225	108452040	NM_175143	Qrich1	intron
chr9	108451940	108452140	201	-1.4225	108452040	NM_001114119	Qrich1	intron
chr2	75497660	75497860	201	-1.42	75497760	NM_198090	Hnrnpa3	intron
chr2	75497660	75497860	201	-1.42	75497760	NM_146130	Hnrnpa3	intron
chr2	75497660	75497860	201	-1.42	75497760	NM_053263	Hnrnpa3	intron
chr2	75497660	75497860	201	-1.42	75497760	NR_033513	Gm6793	intron
chr1	91407716	91407916	201	-1.41808	91407816	NM_178119	Agap1	intron
chr1	91407716	91407916	201	-1.41808	91407816	NM_001037136	Agap1	intron
chr9	39967931	39968131	201	-1.41775	39968031	NA	NA	NA
chr12	40932424	40932624	201	-1.41775	40932524	NM_013562	Ifrd1	intron
chr13	58228665	58228865	201	-1.41592	58228765	NM_029872	Hnrnpa0	CDS
chr4	91026220	91026420	201	-1.41141	91026320	NM_010486	Elavl2	intron
chr4	91026220	91026420	201	-1.41141	91026320	NM_001177883	Elavl2	intron
chr4	91026220	91026420	201	-1.41141	91026320	NM_207686	Elavl2	intron
chr4	91026220	91026420	201	-1.41141	91026320	NM_207685	Elavl2	intron
chr8	96057608	96057808	201	-1.4071	96057708	NM_001003951	Ces5a	intron
chr3	9251449	9251649	201	-1.39648	9251549	NM_177660	Zbtb10	CDS
chr10	63836895	63837095	201	-1.39627	63836995	NM_177612	Ctnna3	intron
chr10	63836895	63837095	201	-1.39627	63836995	NM_001164376	Ctnna3	intron
chr10	63836895	63837095	201	-1.39627	63836995	NM_001164519	Ctnna3	intron
chr10	24643708	24643908	201	-1.38804	24643808	NM_007482	Arg1	intron
chr7	7230646	7230846	201	-1.38749	7230746	NR_003555	Vmn2r29	intron
chr2	162947458	162947658	201	-1.38604	162947558	NA	NA	NA
chrX	100651211	100651448	238	-1.38577	100651329	NR_002844	Tsix	intron
chr19	5799803	5800003	201	-1.38542	5799903	NR_002847	Malat1	3UTR
chr10	79973441	79973641	201	-1.38458	79973541	NM_139226	Onecut3	intron
chr11	31269798	31269998	201	-1.38374	31269898	NM_011491	Stc2	5UTR
chr7	117463188	117463388	201	-1.38006	117463288	NM_177324	Sbf2	intron
chr17	94200094	94200294	201	-1.3798	94200194	NA	NA	NA
chr9	22024718	22024918	201	-1.37795	22024818	NA	NA	NA
chr13	109503875	109504258	384	-1.37381	109504066	NM_011056	Pde4d	intron
chr10	42312558	42312758	201	-1.37021	42312658	NA	NA	NA
chr11	68296477	68296677	201	-1.36994	68296577	NM_177320	Pik3r5	intron
chr17	65030529	65030729	201	-1.36622	65030629	NM_008549	Man2a1	intron
chr6	104183577	104183777	201	-1.36613	104183677	NA	NA	NA
chr7	52068209	52068409	201	-1.36493	52068309	NM_030693	Atf5	CDS
chr7	52068209	52068409	201	-1.36493	52068309	NR_033136	Atf5	3UTR
chr5	122951615	122951994	380	-1.35991	122951804	NM_009722	Atp2a2	5UTR
chr5	122951615	122951994	380	-1.35991	122951804	NR_027838	Atp2a2	3UTR
chr5	122951615	122951994	380	-1.35991	122951804	NM_001110140	Atp2a2	5UTR
chr11	68203494	68203694	201	-1.35978	68203594	NA	NA	NA
chr10	80610874	80611074	201	-1.35656	80610974	NM_010731	Zbtb7a	CDS
chr7	150473413	150473613	201	-1.35635	150473513	NM_008434	Kcnq1	intron
chr7	150473413	150473613	201	-1.35635	150473513	NR_001461	Kcnq1ot1	3UTR
chr16	94851420	94851623	204	-1.35545	94851521	NM_007890	Dyrk1a	intron
chr16	94851420	94851623	204	-1.35545	94851521	NM_001113389	Dyrk1a	intron
chr9	55793648	55793848	201	-1.35343	55793748	NA	NA	NA
chr6	118012313	118012513	201	-1.35341	118012413	NA	NA	NA
chr5	112612913	112613113	201	-1.35098	112613013	NA	NA	NA
chr17	68071882	68072082	201	-1.35005	68071982	NM_008480	Lama1	intron
chr1	174186625	174186825	201	-1.34628	174186725	NM_013734	Atp1a4	intron
chr4	41481389	41481589	201	-1.34513	41481489	NM_001159583	Fam219a	intron
chr4	41481389	41481589	201	-1.34513	41481489	NM_027993	Fam219a	intron
chr9	44413066	44413266	201	-1.34441	44413166	NM_181324	Ddx6	intron
chr9	44413066	44413266	201	-1.34441	44413166	NM_001110826	Ddx6	intron
chr9	44413066	44413266	201	-1.34441	44413166	NM_007841	Ddx6	intron
chr2	143779693	143779893	201	-1.34069	143779793	NM_024281	Rrbp1	intron
chr9	70212502	70212702	201	-1.33825	70212602	NM_181072	Myo1e	intron
chr9	65194560	65194760	201	-1.33819	65194660	NM_016688	Pdcd7	CDS
chr19	29552175	29552375	201	-1.33258	29552275	NA	NA	NA
chr11	115339578	115339778	201	-1.32874	115339678	NM_177778	Armc7	intron
chr14	100968838	100969038	201	-1.32874	100968938	NA	NA	NA
chr7	52067729	52068122	394	-1.32791	52067925	NM_030693	Atf5	3UTR
chr7	52067729	52068122	394	-1.32791	52067925	NR_033136	Atf5	3UTR
chr9	96775277	96775477	201	-1.3263	96775377	NM_153420	Acpl2	intron
chr6	14370029	14370229	201	-1.32583	14370129	NA	NA	NA
chr17	54301525	54301725	201	-1.31879	54301625	NA	NA	NA
chr2	125498935	125499135	201	-1.31201	125499035	NM_199022	Shc4	intron
chr2	125498935	125499135	201	-1.31201	125499035	NM_025613	Eid1	CDS
chr1	155756041	155756241	201	-1.31162	155756141	NM_008131	Glul	3UTR
chr1	103178833	103179033	201	-1.30672	103178933	NA	NA	NA
chr16	10088148	10088348	201	-1.30672	10088248	NA	NA	NA
chr17	45596856	45597056	201	-1.30672	45596956	NM_027649	Spats1	intron
chr13	53832748	53832948	201	-1.30336	53832848	NA	NA	NA
chr10	33795195	33795395	201	-1.30285	33795295	NM_001162937	Trappc3l	intron
chr4	71125880	71126080	201	-1.30006	71125980	NA	NA	NA
chr14	22319051	22319251	201	-1.29776	22319151	NM_001205241	Kat6b	intron
chr14	22319051	22319251	201	-1.29776	22319151	NM_017479	Kat6b	5UTR
chr7	150645826	150646026	201	-1.29715	150645926	NM_001161624	Cdkn1c	CDS
chr7	150645826	150646026	201	-1.29715	150645926	NM_009876	Cdkn1c	CDS
chr5	75941854	75942054	201	-1.29412	75941954	NA	NA	NA
chr8	71066327	71066527	201	-1.29222	71066427	NM_172753	Csgalnact1	intron
chr8	71066327	71066527	201	-1.29222	71066427	NM_001252623	Csgalnact1	intron
chr15	25914663	25914863	201	-1.29001	25914763	NM_144523	Zfp622	CDS
chr1	39860229	39860429	201	-1.28838	39860329	NA	NA	NA
chr4	152527162	152527362	201	-1.28091	152527262	NA	NA	NA
chr6	4873894	4874094	201	-1.28073	4873994	NM_181595	Ppp1r9a	intron
chr3	135376979	135377179	201	-1.28024	135377079	NA	NA	NA
chr2	41292434	41292634	201	-1.27994	41292534	NM_053011	Lrp1b	intron
chrX	51030184	51030384	201	-1.27815	51030284	NM_029142	4930502E18Rik	intron
chr7	103505404	103505604	201	-1.26792	103505504	NM_011858	Tenm4	intron
chr1	154749184	154749384	201	-1.25941	154749284	NM_001160256	Smg7	intron
chr1	154749184	154749384	201	-1.25941	154749284	NM_001005507	Smg7	intron
chr3	54869583	54869783	201	-1.25871	54869683	NR_040593	4931419H13Rik	intron
chr12	110031956	110032156	201	-1.25693	110032056	NM_009537	Yy1	CDS
chr5	73281013	73281213	201	-1.25449	73281113	NA	NA	NA
chr11	30266939	30267139	201	-1.25383	30267039	NA	NA	NA
chr15	74387548	74387748	201	-1.25355	74387648	NM_174991	Bai1	intron
chr2	129196598	129196798	201	-1.25326	129196698	NM_008361	Il1b	intron
chr2	129196598	129196798	201	-1.25326	129196698	NR_015474	Gm14047	intron
chr16	86263725	86263925	201	-1.25083	86263825	NA	NA	NA
chr5	98258900	98259100	201	-1.24661	98259000	NA	NA	NA
chr4	139653122	139653322	201	-1.24514	139653222	NM_198610	Igsf21	intron
chr1	96905837	96906037	201	-1.24346	96905937	NA	NA	NA
chr13	78049249	78049449	201	-1.24193	78049349	NR_028109	Fam172a	intron
chr13	78049249	78049449	201	-1.24193	78049349	NM_001163419	Fam172a	intron
chr13	78049249	78049449	201	-1.24193	78049349	NM_138312	Fam172a	intron
chr13	78049249	78049449	201	-1.24193	78049349	NM_001163420	Fam172a	intron
chr10	109871690	109871890	201	-1.2417	109871790	NA	NA	NA
chr7	61474555	61474755	201	-1.23669	61474655	NA	NA	NA
chr12	111451384	111451584	201	-1.23	111451484	NA	NA	NA
chr15	80019825	80020025	201	-1.22985	80019925	NM_010795	Mgat3	intron
chr3	108494421	108494621	201	-1.22774	108494521	NM_029522	Gpsm2	intron
chr2	179091682	179091882	201	-1.22375	179091782	NA	NA	NA
chr14	67728564	67728764	201	-1.22356	67728664	NA	NA	NA
chr5	55304904	55305104	201	-1.22232	55305004	NA	NA	NA
chrX	46489427	46489627	201	-1.2196	46489527	NM_001271451	Enox2	intron
chrX	46489427	46489627	201	-1.2196	46489527	NM_001271448	Enox2	intron
chrX	46489427	46489627	201	-1.2196	46489527	NM_001271447	Enox2	intron
chrX	46489427	46489627	201	-1.2196	46489527	NM_001271450	Enox2	intron
chrX	46489427	46489627	201	-1.2196	46489527	NM_001271449	Enox2	intron
chrX	46489427	46489627	201	-1.2196	46489527	NM_145951	Enox2	intron
chr4	137210177	137210377	201	-1.21557	137210277	NM_130879	Usp48	intron
chr4	40138908	40139108	201	-1.21515	40139008	NM_007386	Aco1	intron
chrX	155927277	155927477	201	-1.20824	155927377	NM_001081124	Map7d2	CDS
chr8	13557169	13557369	201	-1.20202	13557269	NM_001080781	1700029H14Rik	intron
chr8	13557169	13557369	201	-1.20202	13557269	NM_025601	1700029H14Rik	intron
chr1	181303711	181303911	201	-1.20128	181303811	NM_027188	Smyd3	intron
chr18	81601082	81601282	201	-1.19908	81601182	NA	NA	NA
chr15	8173436	8173636	201	-1.19652	8173536	NM_001162906	2410089E03Rik	intron
chrX	83219517	83219717	201	-1.1961	83219617	NA	NA	NA
chr9	110034577	110034777	201	-1.19605	110034677	NM_009211	Smarcc1	CDS
chr18	90762414	90762614	201	-1.19424	90762514	NA	NA	NA
chr10	79861931	79862131	201	-1.19421	79862031	NM_013595	Mbd3	5UTR
chr7	123784701	123784901	201	-1.19339	123784801	NA	NA	NA
chr12	11296640	11296840	201	-1.19319	11296740	NM_025695	Smc6	CDS
chr2	29449443	29449643	201	-1.19098	29449543	NA	NA	NA
chr5	81577704	81577904	201	-1.18642	81577804	NM_198702	Lphn3	intron
chr3	40886649	40886849	201	-1.18406	40886749	NM_027558	Pgrmc2	CDS
chr19	7511500	7511700	201	-1.18273	7511600	NM_001271486	Rtn3	intron
chr19	7511500	7511700	201	-1.18273	7511600	NM_001271487	Rtn3	intron
chr19	7511500	7511700	201	-1.18273	7511600	NM_053076	Rtn3	intron
chr19	7511500	7511700	201	-1.18273	7511600	NM_001003934	Rtn3	intron
chr19	7511500	7511700	201	-1.18273	7511600	NM_001003933	Rtn3	intron
chr13	45927337	45927537	201	-1.18273	45927437	NM_009124	Atxn1	intron
chr13	45927337	45927537	201	-1.18273	45927437	NM_001199305	Atxn1	intron
chr13	45927337	45927537	201	-1.18273	45927437	NM_001199304	Atxn1	intron
chr11	16002669	16002869	201	-1.18176	16002769	NA	NA	NA
chr6	37308886	37309086	201	-1.17948	37308986	NM_178661	Creb3l2	intron
chr19	5800090	5800290	201	-1.17485	5800190	NR_002847	Malat1	3UTR
chr4	65501681	65501881	201	-1.17401	65501781	NM_019514	Astn2	intron
chr4	65501681	65501881	201	-1.17401	65501781	NM_207109	Astn2	intron
chr7	86106625	86106825	201	-1.17382	86106725	NA	NA	NA
chr2	170749215	170749415	201	-1.17301	170749315	NA	NA	NA
chr10	84638884	84639084	201	-1.17096	84638984	NM_007771	Cry1	intron
chr16	35105447	35105647	201	-1.17061	35105547	NM_023587	Ptplb	intron
chr14	105689216	105689416	201	-1.16956	105689316	NM_001190989	Ndfip2	intron
chr14	105689216	105689416	201	-1.16956	105689316	NM_029561	Ndfip2	intron
chr7	111488157	111488357	201	-1.16765	111488257	NM_175677	Trim12c	3UTR
chr7	111488157	111488357	201	-1.16765	111488257	NM_001146007	Trim12c	3UTR
chr6	39370096	39370296	201	-1.16756	39370196	NM_018810	Mkrn1	CDS
chr1	88800197	88800397	201	-1.16705	88800297	NM_153530	Dis3l2	intron
chr1	88800197	88800397	201	-1.16705	88800297	NM_001172157	Dis3l2	intron
chr7	29596010	29596210	201	-1.16526	29596110	NM_177301	Hnrnpl	CDS
chr1	33094814	33095014	201	-1.16501	33094914	NA	NA	NA
chr17	17966158	17966358	201	-1.1643	17966258	NA	NA	NA
chr6	140572369	140572569	201	-1.16368	140572469	NM_178803	Aebp2	intron
chr6	140572369	140572569	201	-1.16368	140572469	NM_001005605	Aebp2	CDS
chr5	118750442	118750642	201	-1.16351	118750542	NA	NA	NA
chr10	5729024	5729224	201	-1.16244	5729124	NM_007956	Esr1	intron
chr14	23764649	23764956	308	-1.16163	23764802	NM_028275	1700112E06Rik	intron
chr5	113576227	113576427	201	-1.15641	113576327	NM_172884	2900026A02Rik	intron
chr3	114351419	114351619	201	-1.15573	114351519	NA	NA	NA
chr16	68328900	68329100	201	-1.15471	68329000	NA	NA	NA
chr19	26060306	26060506	201	-1.15471	26060406	NA	NA	NA
chr11	93563581	93563781	201	-1.15471	93563681	NA	NA	NA
chr19	37779086	37779286	201	-1.15471	37779186	NA	NA	NA
chr13	88908655	88908855	201	-1.15164	88908755	NA	NA	NA
chr3	127077889	127078089	201	-1.14952	127077989	NA	NA	NA
chr9	72510543	72510743	201	-1.14816	72510643	NM_010890	Nedd4	intron
chr17	23943905	23944105	201	-1.14763	23944005	NM_175229	Srrm2	intron
chr13	93699292	93699492	201	-1.14513	93699392	NA	NA	NA
chr5	114221410	114221610	201	-1.14427	114221510	NM_016926	Sart3	CDS
chr1	44253945	44254145	201	-1.14012	44254045	NA	NA	NA
chr11	106109172	106109372	201	-1.13978	106109272	NM_028074	Ddx42	CDS
chr2	49791792	49791992	201	-1.13395	49791892	NM_027990	Lypd6b	intron
chr17	49145789	49145989	201	-1.13352	49145889	NM_027452	Lrfn2	intron
chr1	190812461	190812885	425	-1.13296	190812673	NM_172650	Kctd3	intron
chr4	147997848	147998048	201	-1.13047	147997948	NR_027864	Tardbp	intron
chr4	147997848	147998048	201	-1.13047	147997948	NM_145556	Tardbp	intron
chr4	147997848	147998048	201	-1.13047	147997948	NM_001008546	Tardbp	intron
chr4	147997848	147998048	201	-1.13047	147997948	NM_001008545	Tardbp	intron
chr4	147997848	147998048	201	-1.13047	147997948	NM_001003899	Tardbp	intron
chr4	147997848	147998048	201	-1.13047	147997948	NM_001003898	Tardbp	intron
chr5	112074476	112074676	201	-1.12521	112074576	NA	NA	NA
chr12	84198078	84198278	201	-1.11995	84198178	NM_015812	Rgs6	intron
chr2	128284893	128285093	201	-1.11972	128284993	NA	NA	NA
chr12	110202139	110202339	201	-1.11908	110202239	NM_177602	Wdr25	intron
chr11	106992659	106992859	201	-1.11776	106992759	NM_176850	Bptf	CDS
chr11	84683456	84683656	201	-1.11724	84683556	NM_153144	Ggnbp2	5UTR
chr14	87224301	87224501	201	-1.11572	87224401	NM_019670	Diap3	intron
chr16	49989841	49990041	201	-1.11518	49989941	NR_045001	Gm6936	intron
chr4	121287802	121288002	201	-1.11309	121287902	NM_001099309	Gm12887	intron
chr1	91400105	91400305	201	-1.11289	91400205	NM_178119	Agap1	intron
chr1	91400105	91400305	201	-1.11289	91400205	NM_001037136	Agap1	intron
chr7	26053481	26053681	201	-1.11289	26053581	NA	NA	NA
chr2	128479125	128479325	201	-1.11269	128479225	NM_008569	Anapc1	intron
chr17	35987567	35987770	204	-1.10847	35987668	NM_001010833	Mdc1	CDS
chr8	100110525	100110725	201	-1.1058	100110625	NA	NA	NA
chr4	76204476	76204676	201	-1.10397	76204576	NM_011211	Ptprd	intron
chr11	68273343	68273543	201	-1.10334	68273443	NM_177320	Pik3r5	intron
chr8	54505678	54505878	201	-1.10318	54505778	NA	NA	NA
chr17	79920029	79920229	201	-1.10318	79920129	NA	NA	NA
chr17	38087283	38087483	201	-1.10188	38087383	NA	NA	NA
chr17	15160975	15161175	201	-1.10184	15161075	NA	NA	NA
chr19	49469918	49470118	201	-1.10158	49470018	NA	NA	NA
chr6	67195506	67195706	201	-1.1003	67195606	NA	NA	NA
chr3	87717934	87718312	379	-1.09731	87718123	NM_008231	Hdgf	CDS
chr11	76080716	76080916	201	-1.09659	76080816	NM_008750	Nxn	intron
chr8	60499194	60499394	201	-1.09009	60499294	NM_175032	Galntl6	intron
chr6	148324812	148325012	201	-1.08873	148324912	NM_198967	Tmtc1	intron
chr14	114968731	114968931	201	-1.08432	114968831	NA	NA	NA
chr1	35979388	35979588	201	-1.08432	35979488	NA	NA	NA
chr17	56714962	56715162	201	-1.08367	56715062	NM_001029979	Safb2	CDS
chr11	91439282	91439482	201	-1.08196	91439382	NA	NA	NA
chr11	93747629	93747829	201	-1.081	93747729	NM_134012	Mbtd1	5UTR
chr13	16612701	16612901	201	-1.08031	16612801	NA	NA	NA
chr3	94758308	94758508	201	-1.07521	94758408	NA	NA	NA
chr6	122422672	122422872	201	-1.07463	122422772	NM_027664	Rimklb	5UTR
chr2	112758102	112758302	201	-1.07246	112758202	NM_177652	Ryr3	intron
chr18	83160091	83160291	201	-1.07225	83160191	NM_183033	Zfp516	intron
chr18	83160091	83160291	201	-1.07225	83160191	NM_001177464	Zfp516	intron
chr5	32941726	32941926	201	-1.06839	32941826	NM_001205132	Yes1	intron
chr5	32941726	32941926	201	-1.06839	32941826	NM_009535	Yes1	intron
chr5	32941726	32941926	201	-1.06839	32941826	NM_001205133	Yes1	intron
chr12	4473645	4473847	203	-1.06705	4473746	NM_010881	Ncoa1	intron
chr12	19677097	19677297	201	-1.0647	19677197	NA	NA	NA
chr5	53981705	53981905	201	-1.06441	53981805	NM_001080928	Rbpj	intron
chr5	53981705	53981905	201	-1.06441	53981805	NM_001277116	Rbpj	intron
chr5	53981705	53981905	201	-1.06441	53981805	NM_009035	Rbpj	intron
chr5	53981705	53981905	201	-1.06441	53981805	NM_001080927	Rbpj	5UTR
chr2	25877024	25877224	201	-1.06386	25877124	NM_133835	Ubac1	5UTR
chr17	49243595	49243795	201	-1.0615	49243695	NA	NA	NA
chr4	149888896	149889096	201	-1.06021	149888996	NM_001085492	Rere	intron
chr4	55550247	55550447	201	-1.05879	55550347	NA	NA	NA
chr5	140895505	140895705	201	-1.05859	140895605	NM_133916	Eif3b	CDS
chr13	67515885	67516085	201	-1.05773	67515985	NM_177811	Zfp459	intron
chr10	8967970	8968170	201	-1.05699	8968070	NA	NA	NA
chr5	122380793	122380993	201	-1.0561	122380893	NM_007804	Cux2	intron
chr2	152951147	152951347	201	-1.05584	152951247	NM_001172117	Hck	intron
chr2	152951147	152951347	201	-1.05584	152951247	NM_010407	Hck	intron
chr7	148822477	148822677	201	-1.05518	148822577	NM_181729	Muc6	CDS
chr18	64154664	64154864	201	-1.05024	64154764	NA	NA	NA
chr1	180267289	180267489	201	-1.04805	180267389	NM_016805	Hnrnpu	CDS
chr4	51737739	51737939	201	-1.04673	51737839	NA	NA	NA
chr1	34247732	34247932	201	-1.04634	34247832	NM_001276764	Dst	CDS
chr1	34247732	34247932	201	-1.04634	34247832	NM_133833	Dst	intron
chr1	34247732	34247932	201	-1.04634	34247832	NM_134448	Dst	CDS
chrX	153572445	153572645	201	-1.04429	153572545	NA	NA	NA
chr2	111506372	111506572	201	-1.03871	111506472	NA	NA	NA
chr11	71867844	71868044	201	-1.03814	71867944	NM_001081641	Pitpnm3	intron
chr11	71867844	71868044	201	-1.03814	71867944	NM_001024927	Pitpnm3	intron
chr12	19315560	19315760	201	-1.03714	19315660	NA	NA	NA
chr14	9476068	9476268	201	-1.03609	9476168	NM_028934	4930452B06Rik	intron
chr5	26896107	26896307	201	-1.03474	26896207	NA	NA	NA
chr4	23158063	23158263	201	-1.02982	23158163	NA	NA	NA
chr6	111179253	111179453	201	-1.02732	111179353	NM_177328	Grm7	intron
chr12	79177556	79177756	201	-1.02661	79177656	NA	NA	NA
chr2	51934107	51934307	201	-1.02432	51934207	NM_175238	Rif1	intron
chr15	64322215	64322415	201	-1.02292	64322315	NA	NA	NA
chr17	53618662	53618862	201	-1.02075	53618762	NM_025887	Rab5a	5UTR
chr11	91530978	91531178	201	-1.02041	91531078	NA	NA	NA
chr3	148715558	148715758	201	-1.01698	148715658	NA	NA	NA
chr19	35469431	35469631	201	-1.0159	35469531	NA	NA	NA
chr5	122249579	122249784	206	-1.01565	122249681	NM_009125	Atxn2	intron
chr5	137741262	137741462	201	-1.01498	137741362	NM_001109910	Srrt	CDS
chr5	137741262	137741462	201	-1.01498	137741362	NM_001109909	Srrt	CDS
chr5	137741262	137741462	201	-1.01498	137741362	NM_031405	Srrt	CDS
chr18	49988920	49989120	201	-1.01382	49989020	NA	NA	NA
chr7	97129025	97129225	201	-1.01173	97129125	NM_021876	Eed	5UTR
chr6	144191366	144191566	201	-1.00756	144191466	NA	NA	NA
chr8	120579223	120579423	201	-1.00721	120579323	NA	NA	NA
chr4	64657919	64658119	201	-1.00646	64658019	NA	NA	NA
chr5	104183131	104183331	201	-1.006	104183231	NM_133919	Aff1	5UTR
chr7	29123319	29123653	335	-1.00568	29123486	NM_013676	Supt5	intron
chr5	134888405	134888657	253	-1.00489	134888531	NM_001081470	Gtf2ird1	intron
chr5	134888405	134888657	253	-1.00489	134888531	NM_020331	Gtf2ird1	intron
chr5	134888405	134888657	253	-1.00489	134888531	NM_001244936	Gtf2ird1	intron
chr5	134888405	134888657	253	-1.00489	134888531	NM_001081466	Gtf2ird1	intron
chr5	134888405	134888657	253	-1.00489	134888531	NM_001081465	Gtf2ird1	intron
chr5	134888405	134888657	253	-1.00489	134888531	NM_001081467	Gtf2ird1	intron
chr5	134888405	134888657	253	-1.00489	134888531	NM_001081463	Gtf2ird1	intron
chr5	134888405	134888657	253	-1.00489	134888531	NM_001081464	Gtf2ird1	intron
chr5	134888405	134888657	253	-1.00489	134888531	NM_001081468	Gtf2ird1	intron
chr5	134888405	134888657	253	-1.00489	134888531	NM_001081469	Gtf2ird1	intron
chr5	134888405	134888657	253	-1.00489	134888531	NM_001081462	Gtf2ird1	intron
chr6	53400106	53400306	201	-0.99573	53400206	NA	NA	NA
chr8	11291924	11292124	201	-0.994291	11292024	NM_009931	Col4a1	intron
chr1	75347984	75348184	201	-0.993899	75348084	NA	NA	NA
chr9	40940628	40940828	201	-0.99216	40940728	NM_176860	Ubash3b	intron
chr1	155756365	155756565	201	-0.992106	155756465	NM_008131	Glul	3UTR
chr7	35174411	35174611	201	-0.990423	35174511	NM_025948	Lsm14a	5UTR
chr11	114253816	114254016	201	-0.990185	114253916	NA	NA	NA
chr3	62842045	62842245	201	-0.988221	62842145	NA	NA	NA
chr2	160431180	160431380	201	-0.988219	160431280	NA	NA	NA
chr16	89937773	89937973	201	-0.986397	89937873	NM_009384	Tiam1	intron
chr16	89937773	89937973	201	-0.986397	89937873	NM_001145886	Tiam1	intron
chr7	26055821	26056021	201	-0.980401	26055921	NA	NA	NA
chr4	23941581	23941781	201	-0.97863	23941681	NA	NA	NA
chr13	109785656	109785856	201	-0.977241	109785756	NM_011056	Pde4d	intron
chr14	55806791	55806991	201	-0.974698	55806891	NA	NA	NA
chr4	122806508	122806708	201	-0.972776	122806608	NM_019489	Ppie	intron
chr8	109416915	109417115	201	-0.972188	109417015	NM_145412	Chtf8	intron
chrX	46180971	46181171	201	-0.970925	46181071	NA	NA	NA
chr4	102146028	102146228	201	-0.964204	102146128	NM_001177983	Pde4b	intron
chr4	102146028	102146228	201	-0.964204	102146128	NM_019840	Pde4b	intron
chr13	7271057	7271257	201	-0.963478	7271157	NA	NA	NA
chr10	24544264	24544464	201	-0.963046	24544364	NM_134005	Enpp3	intron
chr9	61416726	61416926	201	-0.962152	61416826	NA	NA	NA
chr4	123331770	123331970	201	-0.959697	123331870	NM_001199136	Macf1	intron
chr4	123331770	123331970	201	-0.959697	123331870	NM_001199137	Macf1	intron
chr18	50015593	50015793	201	-0.957113	50015693	NM_001081371	Dmxl1	intron
chr11	23490842	23491042	201	-0.955244	23490942	NM_027860	0610010F05Rik	intron
chr19	6306645	6306845	201	-0.950897	6306745	NM_001033342	Cdc42bpg	CDS
chr7	99818107	99818307	201	-0.948978	99818207	NM_029078	Pcf11	5UTR
chr11	4970262	4970462	201	-0.943112	4970362	NM_007968	Ewsr1	CDS
chr8	125565405	125565605	201	-0.9397	125565505	NM_001081379	Ankrd11	intron
chr8	125565405	125565605	201	-0.9397	125565505	NR_037865	Ankrd11	intron
chr15	10945347	10945547	201	-0.933321	10945447	NM_053077	Slc45a2	intron
chr11	83318281	83318490	210	-0.933292	83318385	NM_027427	Taf15	CDS
chr5	9381220	9381420	201	-0.933019	9381320	NM_172706	9330182L06Rik	intron
chr1	84274374	84274574	201	-0.932759	84274474	NM_001003948	Pid1	intron
chr14	115607496	115607696	201	-0.932321	115607596	NM_175500	Gpc5	intron
chr3	31113152	31113352	201	-0.932321	31113252	NM_172861	Slc7a14	intron
chr1	89275592	89275792	201	-0.930666	89275692	NM_146112	Gigyf2	intron
chr1	89275592	89275792	201	-0.930666	89275692	NM_001110212	Gigyf2	intron
chr4	147992544	147992744	201	-0.929629	147992644	NR_027864	Tardbp	intron
chr4	147992544	147992744	201	-0.929629	147992644	NM_145556	Tardbp	CDS
chr4	147992544	147992744	201	-0.929629	147992644	NM_001008546	Tardbp	intron
chr4	147992544	147992744	201	-0.929629	147992644	NM_001008545	Tardbp	intron
chr4	147992544	147992744	201	-0.929629	147992644	NM_001003899	Tardbp	intron
chr4	147992544	147992744	201	-0.929629	147992644	NM_001003898	Tardbp	intron
chr17	43138347	43138547	201	-0.928455	43138447	NA	NA	NA
chr13	106278733	106278933	201	-0.926089	106278833	NA	NA	NA
chr12	10295018	10295218	201	-0.924372	10295118	NA	NA	NA
chr6	86590488	86590781	294	-0.924213	86590634	NA	NA	NA
chr1	134387725	134387925	201	-0.923388	134387825	NM_172517	Rbbp5	intron
chr4	3280621	3280821	201	-0.921314	3280721	NA	NA	NA
chr6	119712876	119713076	201	-0.921262	119712976	NM_053204	Erc1	intron
chr3	61900672	61900872	201	-0.918515	61900772	NA	NA	NA
chr6	8100160	8100360	201	-0.907553	8100260	NM_001037865	Col28a1	intron
chr11	85493023	85493223	201	-0.907013	85493123	NM_138681	Bcas3	intron
chr11	85493023	85493223	201	-0.907013	85493123	NM_001166642	Bcas3	intron
chr11	85493023	85493223	201	-0.907013	85493123	NM_001166643	Bcas3	intron
chr14	119065221	119065421	201	-0.906786	119065321	NM_001163675	Abcc4	intron
chr14	119065221	119065421	201	-0.906786	119065321	NM_001163676	Abcc4	intron
chr14	119065221	119065421	201	-0.906786	119065321	NM_001033336	Abcc4	intron
chr19	8894846	8895046	201	-0.906323	8894946	NM_001081196	Hnrnpul2	CDS
chr13	3726491	3726691	201	-0.90422	3726591	NA	NA	NA
chrX	103040914	103041114	201	-0.899058	103041014	NM_009530	Atrx	intron
chr1	170895959	170896159	201	-0.897555	170896059	NA	NA	NA
chr18	65776760	65776960	201	-0.891679	65776860	NM_207255	Zfp532	intron
chr5	76805714	76805914	201	-0.886224	76805814	NA	NA	NA
chr7	29183790	29183990	201	-0.885891	29183890	NM_019458	Paf1	CDS
chr6	7960889	7961089	201	-0.883556	7960989	NM_001037865	Col28a1	intron
chr1	115828700	115828900	201	-0.882483	115828800	NA	NA	NA
chr3	120074774	120074974	201	-0.880824	120074874	NA	NA	NA
chr15	5644127	5644327	201	-0.880616	5644227	NA	NA	NA
chr13	37026593	37026793	201	-0.880123	37026693	NM_001166391	F13a1	intron
chr13	37026593	37026793	201	-0.880123	37026693	NM_028784	F13a1	intron
chr17	72938928	72939128	201	-0.878258	72939028	NM_007439	Alk	intron
chr7	89919649	89919849	201	-0.878164	89919749	NM_175317	Eftud1	intron
chr7	89919649	89919849	201	-0.878164	89919749	NM_001159672	Eftud1	intron
chr12	80617722	80617922	201	-0.877873	80617822	NM_009014	Rad51b	intron
chrX	88426565	88426765	201	-0.877873	88426665	NA	NA	NA
chr10	69829087	69829287	201	-0.875023	69829187	NA	NA	NA
chr13	110461276	110461476	201	-0.87168	110461376	NM_011056	Pde4d	intron
chr3	141264552	141264752	201	-0.868092	141264652	NM_009472	Unc5c	intron
chr4	44180538	44180738	201	-0.867673	44180638	NM_001038993	Rnf38	intron
chr6	48054063	48054263	201	-0.866701	48054163	NA	NA	NA
chr16	46044022	46044222	201	-0.864204	46044122	NM_032465	Cd96	intron
chr1	34256147	34256347	201	-0.864128	34256247	NM_001276764	Dst	CDS
chr1	34256147	34256347	201	-0.864128	34256247	NM_133833	Dst	CDS
chr1	34256147	34256347	201	-0.864128	34256247	NM_134448	Dst	CDS
chr12	4474689	4474889	201	-0.862705	4474789	NM_010881	Ncoa1	intron
chr13	98271301	98271501	201	-0.860069	98271401	NA	NA	NA
chr3	144879597	144879797	201	-0.856398	144879697	NA	NA	NA
chr12	8681196	8681396	201	-0.854729	8681296	NM_001160221	Pum2	intron
chr12	8681196	8681396	201	-0.854729	8681296	NM_001160222	Pum2	intron
chr12	8681196	8681396	201	-0.854729	8681296	NR_027670	Pum2	intron
chr12	8681196	8681396	201	-0.854729	8681296	NM_001160219	Pum2	intron
chr12	8681196	8681396	201	-0.854729	8681296	NM_001160220	Pum2	intron
chr5	30289679	30289879	201	-0.854685	30289779	NA	NA	NA
chr8	47792888	47793088	201	-0.853205	47792988	NA	NA	NA
chr11	38856104	38856304	201	-0.852893	38856204	NA	NA	NA
chr14	28532649	28532849	201	-0.851522	28532749	NM_177814	Erc2	intron
chr7	16417910	16418110	201	-0.844373	16418010	NA	NA	NA
chr10	91055547	91055747	201	-0.842531	91055647	NA	NA	NA
chr2	60909473	60909673	201	-0.84111	60909573	NA	NA	NA
chr1	120531644	120531844	201	-0.840398	120531744	NM_023755	Tfcp2l1	intron
chr17	49001235	49001435	201	-0.838239	49001335	NA	NA	NA
chr9	64344354	64344554	201	-0.836858	64344454	NM_172522	Megf11	intron
chr9	64344354	64344554	201	-0.836858	64344454	NM_001134399	Megf11	intron
chr8	93384638	93384838	201	-0.835826	93384738	NM_177224	Chd9	intron
chr2	158550043	158550243	201	-0.833798	158550143	NM_153089	Ppp1r16b	intron
chr2	158550043	158550243	201	-0.833798	158550143	NM_001159662	Ppp1r16b	intron
chr8	77640335	77640535	201	-0.833312	77640435	NM_008566	Mcm5	intron
chr14	11429233	11429433	201	-0.833127	11429333	NM_010210	Fhit	intron
chr12	101078427	101078627	201	-0.832785	101078527	NM_030172	Efcab11	intron
chr2	66421740	66421940	201	-0.832785	66421840	NM_018852	Scn9a	intron
chr6	105111404	105111604	201	-0.830211	105111504	NA	NA	NA
chr19	10979741	10979941	201	-0.829368	10979841	NM_001253843	Prpf19	3UTR
chr19	10979741	10979941	201	-0.829368	10979841	NM_134129	Prpf19	3UTR
chr19	10979741	10979941	201	-0.829368	10979841	NM_001253844	Prpf19	3UTR
chr18	30588467	30588667	201	-0.826317	30588567	NA	NA	NA
chr17	25779729	25779946	218	-0.82609	25779837	NR_045520	Lmf1	intron
chr17	25779729	25779946	218	-0.82609	25779837	NM_029624	Lmf1	intron
chr18	81600796	81600996	201	-0.825914	81600896	NA	NA	NA
chr12	110046142	110046342	201	-0.823726	110046242	NM_009537	Yy1	intron
chr18	14372969	14373343	375	-0.823128	14373156	NA	NA	NA
chr15	25294424	25294624	201	-0.822226	25294524	NM_027395	Basp1	CDS
chr19	6324956	6325156	201	-0.820712	6325056	NM_001033342	Cdc42bpg	3UTR
chr2	173461114	173461314	201	-0.820294	173461214	NR_027957	Ppp4r1l-ps	intron
chr4	89516086	89516286	201	-0.818022	89516186	NA	NA	NA
chr4	55363026	55363226	201	-0.817428	55363126	NM_009011	Rad23b	5UTR
chrX	98639656	98639856	201	-0.8165	98639756	NM_023144	Nono	intron
chrX	98639656	98639856	201	-0.8165	98639756	NM_001252518	Nono	intron
chr1	129516259	129516459	201	-0.814687	129516359	NM_028135	Tmem163	intron
chr9	59333894	59334094	201	-0.813954	59333994	NM_019927	Arih1	CDS
chr6	20216552	20216752	201	-0.813676	20216652	NA	NA	NA
chr16	31795106	31795306	201	-0.810798	31795206	NM_001252435	Dlg1	intron
chr16	31795106	31795306	201	-0.810798	31795206	NM_001252433	Dlg1	intron
chr16	31795106	31795306	201	-0.810798	31795206	NM_007862	Dlg1	intron
chr16	31795106	31795306	201	-0.810798	31795206	NM_001252434	Dlg1	intron
chr16	31795106	31795306	201	-0.810798	31795206	NR_045516	Dlg1	intron
chr16	31795106	31795306	201	-0.810798	31795206	NM_001252436	Dlg1	intron
chr16	70455828	70456028	201	-0.809578	70455928	NM_028803	Gbe1	intron
chr17	33968220	33968420	201	-0.80679	33968320	NM_023202	Ndufa7	intron
chr17	33968220	33968420	201	-0.80679	33968320	NR_103516	Ndufa7	intron
chr16	95959326	95959526	201	-0.804914	95959426	NA	NA	NA
chr14	105688376	105688721	346	-0.801213	105688548	NM_001190989	Ndfip2	intron
chr14	105688376	105688721	346	-0.801213	105688548	NM_029561	Ndfip2	intron
chr4	116291351	116291553	203	-0.798569	116291452	NM_016777	Nasp	intron
chr4	116291351	116291553	203	-0.798569	116291452	NM_001081475	Nasp	intron
chr5	126644340	126644540	201	-0.797607	126644440	NA	NA	NA
chr13	103944186	103944386	201	-0.794502	103944286	NM_175171	Mast4	intron
chr5	66804848	66805048	201	-0.794468	66804948	NM_001201414	Apbb2	intron
chr5	66804848	66805048	201	-0.794468	66804948	NM_001201415	Apbb2	intron
chr5	66804848	66805048	201	-0.794468	66804948	NM_001201413	Apbb2	intron
chr5	66804848	66805048	201	-0.794468	66804948	NM_009686	Apbb2	intron
chr5	120060388	120060588	201	-0.793031	120060488	NA	NA	NA
chr10	24573195	24573395	201	-0.790706	24573295	NA	NA	NA
chr6	33784902	33785102	201	-0.789949	33785002	NM_009148	Exoc4	intron
chr1	88255301	88255501	201	-0.789196	88255401	NM_010880	Ncl	intron
chr11	96680054	96680452	399	-0.787802	96680253	NM_001130452	Nfe2l1	3UTR
chr11	96680054	96680452	399	-0.787802	96680253	NM_001130451	Nfe2l1	3UTR
chr11	96680054	96680452	399	-0.787802	96680253	NM_001130450	Nfe2l1	3UTR
chr11	96680054	96680452	399	-0.787802	96680253	NM_001130453	Nfe2l1	3UTR
chr11	96680054	96680452	399	-0.787802	96680253	NM_008686	Nfe2l1	3UTR
chr11	96680054	96680452	399	-0.787802	96680253	NM_001130454	Nfe2l1	3UTR
chr14	45596362	45596562	201	-0.786981	45596462	NA	NA	NA
chr16	88439679	88439879	201	-0.786069	88439779	NA	NA	NA
chr17	72051425	72051625	201	-0.783996	72051525	NM_177087	Fam179a	intron
chr6	111223149	111223349	201	-0.780215	111223249	NM_177328	Grm7	intron
chr2	131004075	131004275	201	-0.779204	131004175	NM_007682	Cenpb	CDS
chr1	23513489	23513689	201	-0.778282	23513589	NA	NA	NA
chr15	103073121	103073321	201	-0.778265	103073221	NM_001039129	Hnrnpa1	intron
chr15	103073121	103073321	201	-0.778265	103073221	NR_002885	Gm10052	intron
chr15	103073121	103073321	201	-0.778265	103073221	NM_010447	Hnrnpa1	intron
chr15	103073121	103073321	201	-0.778265	103073221	NR_002883	Gm5643	intron
chr13	56332115	56332315	201	-0.777199	56332215	NA	NA	NA
chr7	50115950	50116150	201	-0.772441	50116050	NR_046214	Gm2381	intron
chr9	117144254	117144454	201	-0.772122	117144354	NM_178660	Rbms3	intron
chr9	117144254	117144454	201	-0.772122	117144354	NM_001172124	Rbms3	intron
chr9	117144254	117144454	201	-0.772122	117144354	NM_001172121	Rbms3	intron
chr9	117144254	117144454	201	-0.772122	117144354	NM_001172126	Rbms3	intron
chr9	117144254	117144454	201	-0.772122	117144354	NM_001172122	Rbms3	intron
chr9	117144254	117144454	201	-0.772122	117144354	NM_001172123	Rbms3	intron
chr5	115607898	115608098	201	-0.770482	115607998	NM_175403	Mlec	CDS
chr2	113688309	113688509	201	-0.76629	113688409	NM_181416	Arhgap11a	5UTR
chr6	127209940	127210140	201	-0.766261	127210040	NA	NA	NA
chr1	127583816	127584016	201	-0.762966	127583916	NM_027677	Gpr39	intron
chr18	65132562	65132762	201	-0.762396	65132662	NM_001114386	Nedd4l	intron
chr8	24048848	24049048	201	-0.757873	24048948	NM_001081149	Kat6a	CDS
chr2	179167935	179168135	201	-0.757858	179168035	NA	NA	NA
chr17	28569206	28569406	201	-0.757378	28569306	NM_010220	Fkbp5	intron
chr5	120060113	120060313	201	-0.756439	120060213	NA	NA	NA
chr19	5797452	5797652	201	-0.756129	5797552	NR_002847	Malat1	3UTR
chr2	8631125	8631325	201	-0.75133	8631225	NA	NA	NA
chr18	60928652	60928852	201	-0.751027	60928752	NA	NA	NA
chr2	117503386	117503586	201	-0.750816	117503486	NA	NA	NA
chr8	100367648	100367848	201	-0.749796	100367748	NA	NA	NA
chr3	97122797	97123150	354	-0.74906	97122973	NA	NA	NA
chr7	103543136	103543336	201	-0.745672	103543236	NM_011858	Tenm4	intron
chr4	125338595	125338795	201	-0.745193	125338695	NM_001081097	Grik3	intron
chr12	100642775	100642975	201	-0.744135	100642875	NM_183186	Foxn3	intron
chr11	69548676	69548876	201	-0.742963	69548776	NM_009089	Polr2a	CDS
chr5	100407648	100407848	201	-0.739428	100407748	NM_007516	Hnrnpd	5UTR
chr5	100407648	100407848	201	-0.739428	100407748	NM_001077266	Hnrnpd	5UTR
chr5	100407648	100407848	201	-0.739428	100407748	NM_001077267	Hnrnpd	5UTR
chr5	100407648	100407848	201	-0.739428	100407748	NM_001077265	Hnrnpd	5UTR
chr1	28982690	28982985	296	-0.739403	28982837	NA	NA	NA
chr3	36165149	36165349	201	-0.736861	36165249	NA	NA	NA
chr3	95741863	95742063	201	-0.734567	95741963	NM_001253758	Anp32e	intron
chr3	95741863	95742063	201	-0.734567	95741963	NM_001253757	Anp32e	intron
chr3	95741863	95742063	201	-0.734567	95741963	NM_023210	Anp32e	intron
chr13	67516197	67516397	201	-0.733449	67516297	NM_177811	Zfp459	intron
chr11	8365784	8365984	201	-0.733249	8365884	NM_001083587	Tns3	intron
chr16	39710460	39710660	201	-0.732533	39710560	NA	NA	NA
chr13	55698691	55698891	201	-0.728271	55698791	NM_026211	Tmed9	3UTR
chr4	127215349	127215549	201	-0.727561	127215449	NA	NA	NA
chr2	129685456	129685656	201	-0.727354	129685556	NA	NA	NA
chr7	140302806	140303006	201	-0.727076	140302906	NM_009980	Ctbp2	intron
chr6	100816278	100816478	201	-0.723762	100816378	NM_182939	Ppp4r2	CDS
chrX	166425863	166426063	201	-0.719891	166425963	NM_010797	Mid1	intron
chrX	166425863	166426063	201	-0.719891	166425963	NM_183151	Mid1	intron
chr18	50854785	50854985	201	-0.717901	50854885	NA	NA	NA
chr5	104430324	104430524	201	-0.717103	104430424	NM_053262	Hsd17b11	intron
chr2	165818411	165818611	201	-0.715522	165818511	NM_008679	Ncoa3	intron
chr6	29101117	29101317	201	-0.715181	29101217	NM_133925	Rbm28	intron
chr19	31158933	31159133	201	-0.714141	31159033	NM_011160	Prkg1	intron
chr19	31158933	31159133	201	-0.714141	31159033	NM_001013833	Prkg1	intron
chr19	31158933	31159133	201	-0.714141	31159033	NM_031249	Cstf2t	CDS
chr15	58212762	58212962	201	-0.713983	58212862	NM_027211	Anxa13	intron
chr9	39992350	39992550	201	-0.71292	39992450	NA	NA	NA
chr12	103906227	103906427	201	-0.711809	103906327	NM_172584	Itpk1	intron
chr7	148825064	148825456	393	-0.71052	148825260	NM_181729	Muc6	CDS
chr4	153188483	153188683	201	-0.710107	153188583	NA	NA	NA
chr3	114278707	114278907	201	-0.708302	114278807	NA	NA	NA
chr2	76208130	76208330	201	-0.707028	76208230	NM_153405	Rbm45	CDS
chr3	146832839	146833039	201	-0.706487	146832939	NA	NA	NA
chr5	77430916	77431116	201	-0.705406	77431016	NA	NA	NA
chr11	69548270	69548470	201	-0.70476	69548370	NM_009089	Polr2a	CDS
chr3	108707136	108707352	217	-0.702982	108707244	NM_025845	Prpf38b	CDS
chr17	88383799	88383999	201	-0.702568	88383899	NM_010830	Msh6	CDS
chr8	114018446	114018646	201	-0.701755	114018546	NM_001170742	Wdr59	intron
chr8	114018446	114018646	201	-0.701755	114018546	NM_001170743	Wdr59	intron
chr8	114018446	114018646	201	-0.701755	114018546	NM_176923	Wdr59	intron
chr1	176550457	176550657	201	-0.698929	176550557	NM_019445	Fmn2	intron
chr4	145742696	145742896	201	-0.696875	145742796	NM_001085522	Gm13251	intron
chr11	75546550	75546750	201	-0.694311	75546650	NM_009536	Ywhae	intron
chr2	135788332	135788532	201	-0.692357	135788432	NM_013829	Plcb4	intron
chr8	117017620	117017820	201	-0.692357	117017720	NM_019573	Wwox	intron
chr19	6308973	6309173	201	-0.691923	6309073	NM_001033342	Cdc42bpg	intron
chr18	34128081	34128281	201	-0.691741	34128181	NM_013512	Epb4.1l4a	intron
chr18	74938193	74938393	201	-0.691395	74938293	NA	NA	NA
chr12	80620154	80620354	201	-0.688395	80620254	NM_009014	Rad51b	intron
chr3	79623003	79623203	201	-0.688395	79623103	NM_027495	Tmem144	intron
chr18	74222894	74223094	201	-0.683922	74222994	NM_172632	Mapk4	intron
chr1	13531907	13532107	201	-0.682366	13532007	NA	NA	NA
chr17	78773927	78774127	201	-0.681777	78774027	NM_015800	Crim1	3UTR
chr5	137740903	137741103	201	-0.675571	137741003	NM_001109910	Srrt	CDS
chr5	137740903	137741103	201	-0.675571	137741003	NM_001109909	Srrt	CDS
chr5	137740903	137741103	201	-0.675571	137741003	NM_031405	Srrt	CDS
chr6	60598332	60598532	201	-0.674315	60598432	NA	NA	NA
chr5	112440710	112440910	201	-0.672172	112440810	NA	NA	NA
chr11	101601690	101601900	211	-0.668343	101601795	NM_144831	Dhx8	intron
chr13	55741189	55741389	201	-0.665471	55741289	NM_145975	Ddx46	CDS
chr13	59979650	59979850	201	-0.660886	59979750	NA	NA	NA
chr11	102977697	102977897	201	-0.657329	102977797	NM_138753	Hexim1	5UTR
chr15	20824800	20825000	201	-0.656606	20824900	NA	NA	NA
chr10	127748458	127748658	201	-0.65464	127748558	NM_001252327	Pan2	intron
chr10	127748458	127748658	201	-0.65464	127748558	NM_001252326	Pan2	intron
chr10	127748458	127748658	201	-0.65464	127748558	NM_133992	Pan2	intron
chr14	87224705	87225058	354	-0.649921	87224881	NM_019670	Diap3	intron
chr8	87366505	87366705	201	-0.649298	87366605	NM_007591	Calr	CDS
chr7	51734147	51734347	201	-0.64836	51734247	NA	NA	NA
chr16	39990984	39991184	201	-0.647913	39991084	NA	NA	NA
chr7	141898223	141898423	201	-0.647626	141898323	NM_001033420	Dock1	intron
chr11	25130628	25130828	201	-0.646476	25130728	NA	NA	NA
chr13	16910540	16910740	201	-0.643052	16910640	NA	NA	NA
chr8	89590893	89591093	201	-0.643019	89590993	NA	NA	NA
chr9	70526805	70527005	201	-0.641845	70526905	NM_007399	Adam10	5UTR
chr7	17006663	17006863	201	-0.639471	17006763	NM_198631	Zc3h4	CDS
chr7	123449880	123450080	201	-0.635339	123449980	NA	NA	NA
chr7	19781050	19781250	201	-0.633881	19781150	NM_028153	Eml2	intron
chr7	19781050	19781250	201	-0.633881	19781150	NM_001162996	Eml2	intron
chr10	15090896	15091096	201	-0.631527	15090996	NA	NA	NA
chr7	148725124	148725324	201	-0.627818	148725224	NM_001142681	Chid1	intron
chr7	148725124	148725324	201	-0.627818	148725224	NM_026522	Chid1	intron
chr2	72803949	72804149	201	-0.626512	72804049	NM_001098425	Sp3	intron
chr2	72803949	72804149	201	-0.626512	72804049	NM_001018042	Sp3	intron
chr4	138138121	138138321	201	-0.61978	138138221	NM_029401	Vwa5b1	intron
chr10	12951897	12952097	201	-0.617447	12951997	NM_001195096	Phactr2	intron
chr10	12951897	12952097	201	-0.617447	12951997	NM_001195066	Phactr2	intron
chr10	12951897	12952097	201	-0.617447	12951997	NM_001195065	Phactr2	intron
chr10	12951897	12952097	201	-0.617447	12951997	NM_001033257	Phactr2	intron
chr15	24397368	24397568	201	-0.615645	24397468	NA	NA	NA
chr5	64318582	64318782	201	-0.610973	64318682	NM_145923	Rell1	intron
chr1	37491190	37491390	201	-0.610759	37491290	NM_026123	Unc50	intron
chr4	58266896	58267096	201	-0.609279	58266996	NA	NA	NA
chr9	61102397	61102597	201	-0.607572	61102497	NA	NA	NA
chr1	84730176	84730376	201	-0.601812	84730276	NM_133975	Trip12	intron
chr7	107856017	107856217	201	-0.601072	107856117	NM_178764	Fam168a	intron
chrX	21230399	21230599	201	-0.599422	21230499	NA	NA	NA
chr15	76010004	76010204	201	-0.598229	76010104	NM_011117	Plec	CDS
chr15	76010004	76010204	201	-0.598229	76010104	NM_201393	Plec	CDS
chr15	76010004	76010204	201	-0.598229	76010104	NM_201385	Plec	CDS
chr15	76010004	76010204	201	-0.598229	76010104	NM_001163542	Plec	CDS
chr15	76010004	76010204	201	-0.598229	76010104	NM_001163540	Plec	CDS
chr15	76010004	76010204	201	-0.598229	76010104	NM_201387	Plec	CDS
chr15	76010004	76010204	201	-0.598229	76010104	NM_201386	Plec	CDS
chr15	76010004	76010204	201	-0.598229	76010104	NM_201390	Plec	CDS
chr15	76010004	76010204	201	-0.598229	76010104	NM_201392	Plec	CDS
chr15	76010004	76010204	201	-0.598229	76010104	NM_001163549	Plec	CDS
chr15	76010004	76010204	201	-0.598229	76010104	NM_201388	Plec	CDS
chr15	76010004	76010204	201	-0.598229	76010104	NM_201389	Plec	CDS
chr15	76010004	76010204	201	-0.598229	76010104	NM_001164203	Plec	CDS
chr15	76010004	76010204	201	-0.598229	76010104	NM_201391	Plec	CDS
chr15	76010004	76010204	201	-0.598229	76010104	NM_201394	Plec	CDS
chr15	35432131	35432331	201	-0.594155	35432231	NM_177151	Vps13b	intron
chr17	9767576	9767776	201	-0.588999	9767676	NA	NA	NA
chr10	97874116	97874316	201	-0.585576	97874216	NA	NA	NA
chr6	29316094	29316294	201	0.598581	29316194	NM_007594	Calu	CDS
chr6	29316094	29316294	201	0.598581	29316194	NM_184053	Calu	CDS
chr2	5878721	5878921	201	0.610263	5878821	NM_001081132	Upf2	CDS
chr16	36916217	36916417	201	0.611373	36916317	NM_030035	Golgb1	CDS
chr12	85005023	85005223	201	0.612137	85005123	NM_027349	Rbm25	CDS
chr4	145740844	145741044	201	0.621781	145740944	NM_001085522	Gm13251	intron
chr1	85080935	85081135	201	0.624114	85081035	NA	NA	NA
chr17	13914099	13914299	201	0.626941	13914199	NM_010806	Mllt4	intron
chr7	135124587	135124787	201	0.628248	135124687	NM_139149	Fus	intron
chr9	70421348	70421548	201	0.632415	70421448	NM_026337	Sltm	CDS
chr9	70421348	70421548	201	0.632415	70421448	NM_025690	Sltm	CDS
chr14	15506391	15506591	201	0.635069	15506491	NA	NA	NA
chr8	125417750	125417981	232	0.63613	125417865	NM_001081379	Ankrd11	CDS
chr8	125417750	125417981	232	0.63613	125417865	NR_037865	Ankrd11	3UTR
chr10	27837242	27837442	201	0.638836	27837342	NM_008983	Ptprk	intron
chr14	117333157	117333357	201	0.640219	117333257	NM_011821	Gpc6	intron
chr14	117333157	117333357	201	0.640219	117333257	NM_001079844	Gpc6	intron
chr8	126708764	126708964	201	0.641112	126708864	NA	NA	NA
chr7	107115780	107116010	231	0.64427	107115895	NM_175388	Rnf169	intron
chr4	123332232	123332432	201	0.648673	123332332	NM_001199136	Macf1	intron
chr4	123332232	123332432	201	0.648673	123332332	NM_001199137	Macf1	intron
chr7	148822875	148823075	201	0.649152	148822975	NM_181729	Muc6	CDS
chr8	37631952	37632152	201	0.6508	37632052	NM_015802	Dlc1	3UTR
chr8	37631952	37632152	201	0.6508	37632052	NM_001194941	Dlc1	3UTR
chr8	37631952	37632152	201	0.6508	37632052	NM_001194940	Dlc1	3UTR
chr13	63962230	63962430	201	0.654865	63962330	NM_001013608	Ercc6l2	intron
chr13	63962230	63962430	201	0.654865	63962330	NM_023507	Ercc6l2	intron
chr1	180260666	180260866	201	0.662814	180260766	NM_016805	Hnrnpu	CDS
chr11	94158192	94158392	201	0.67112	94158292	NM_026313	Luc7l3	CDS
chr1	38076016	38076378	363	0.682658	38076197	NM_198303	Eif5b	CDS
chr8	125418534	125418734	201	0.682813	125418634	NM_001081379	Ankrd11	CDS
chr8	125418534	125418734	201	0.682813	125418634	NR_037865	Ankrd11	3UTR
chr5	145895825	145896025	201	0.68323	145895925	NM_001033313	Pdap1	intron
chr11	21170776	21170976	201	0.683967	21170876	NM_139061	Vps54	intron
chr5	34993149	34993349	201	0.684006	34993249	NM_029278	Nop14	CDS
chr18	35097937	35098137	201	0.684664	35098037	NM_010481	Hspa9	CDS
chr13	47200975	47201175	201	0.686607	47201075	NM_025900	Dek	CDS
chr14	100492009	100492209	201	0.689631	100492109	NM_010636	Klf12	intron
chr8	3154614	3154814	201	0.690372	3154714	NM_010568	Insr	3UTR
chr3	9605867	9606067	201	0.691587	9605967	NM_133218	Zfp704	intron
chr1	152287045	152287445	401	0.698262	152287245	NM_133780	Tpr	CDS
chr9	48300140	48300340	201	0.700647	48300240	NM_144948	Rbm7	intron
chr9	48300140	48300340	201	0.700647	48300240	NR_037589	Rbm7	intron
chrX	148461219	148461419	201	0.700762	148461319	NM_019710	Smc1a	intron
chr2	143814281	143814481	201	0.702834	143814381	NM_024281	Rrbp1	CDS
chr2	143814281	143814481	201	0.702834	143814381	NM_133626	Rrbp1	CDS
chr13	65411403	65411603	201	0.705588	65411503	NA	NA	NA
chr17	68074181	68074399	219	0.708197	68074290	NM_008480	Lama1	intron
chr8	114365733	114365933	201	0.712313	114365833	NM_011801	Cfdp1	CDS
chr8	32270956	32271156	201	0.714979	32271056	NM_001199988	Tti2	intron
chr8	32270956	32271156	201	0.714979	32271056	NM_001112729	Tti2	intron
chr8	32270956	32271156	201	0.714979	32271056	NR_103719	Tti2	intron
chr8	32270956	32271156	201	0.714979	32271056	NM_026453	Mak16	intron
chr6	29095854	29096054	201	0.716554	29095954	NM_133925	Rbm28	intron
chrX	141884132	141884332	201	0.728218	141884232	NM_153319	Amot	3UTR
chrX	103047336	103047536	201	0.73448	103047436	NM_009530	Atrx	intron
chr7	52632413	52632636	224	0.741153	52632524	NM_009224	Snrnp70	CDS
chr9	107667862	107668062	201	0.752177	107667962	NM_148930	Rbm5	CDS
chr15	99130518	99130718	201	0.756264	99130618	NM_018786	Prpf40b	intron
chr4	142980272	142980472	201	0.75829	142980372	NA	NA	NA
chr5	124189498	124189865	368	0.758712	124189681	NM_001005525	Rsrc2	CDS
chr6	51416391	51416611	221	0.765389	51416501	NM_016806	Hnrnpa2b1	CDS
chr6	51416391	51416611	221	0.765389	51416501	NM_182650	Hnrnpa2b1	CDS
chr4	32845274	32845474	201	0.767374	32845374	NM_001081392	Mdn1	CDS
chr2	124921823	124922023	201	0.770337	124921923	NM_001162417	Myef2	intron
chr2	124921823	124922023	201	0.770337	124921923	NM_010852	Myef2	intron
chr2	124921823	124922023	201	0.770337	124921923	NM_001162418	Myef2	intron
chr18	32243016	32243216	201	0.771806	32243116	NM_173441	Iws1	intron
chr17	23944344	23944544	201	0.778859	23944444	NM_175229	Srrm2	intron
chr7	134673976	134674187	212	0.783861	134674081	NA	NA	NA
chr10	5989755	5989955	201	0.788265	5989855	NM_031185	Akap12	CDS
chr12	80716571	80716771	201	0.792819	80716671	NM_009014	Rad51b	intron
chr14	113714037	113714299	263	0.801759	113714168	NA	NA	NA
chr13	79300347	79300547	201	0.819661	79300447	NA	NA	NA
chr16	33381355	33381555	201	0.820196	33381455	NM_011749	Zfp148	intron
chr7	13622500	13622700	201	0.822567	13622600	NM_001243968	Ube2m	intron
chr7	13622500	13622700	201	0.822567	13622600	NM_145578	Ube2m	intron
chr7	13622500	13622700	201	0.822567	13622600	NM_001168469	Ube2m	intron
chr13	100830851	100831051	201	0.825387	100830951	NM_001081061	Bdp1	CDS
chrX	140773155	140773355	201	0.845287	140773255	NR_037145	Alg13	intron
chr6	67231533	67231733	201	0.84695	67231633	NM_001113565	Serbp1	intron
chr6	67231533	67231733	201	0.84695	67231633	NM_001113566	Serbp1	intron
chr6	67231533	67231733	201	0.84695	67231633	NM_001113564	Serbp1	intron
chr6	67231533	67231733	201	0.84695	67231633	NM_025814	Serbp1	intron
chr6	4709713	4709933	221	0.852608	4709823	NM_130877	Peg10	3UTR
chr6	4709713	4709933	221	0.852608	4709823	NM_001040611	Peg10	3UTR
chr7	37071657	37071857	201	0.854276	37071757	NA	NA	NA
chr11	50110796	50110996	201	0.854439	50110896	NM_001110500	Canx	CDS
chr11	50110796	50110996	201	0.854439	50110896	NM_007597	Canx	CDS
chr11	50110796	50110996	201	0.854439	50110896	NM_001110499	Canx	CDS
chr8	114368857	114369057	201	0.855758	114368957	NM_011801	Cfdp1	intron
chr15	76712146	76712346	201	0.857609	76712246	NM_145916	Zfp7	intron
chr12	77419463	77419663	201	0.858605	77419563	NM_138745	Mthfd1	intron
chr18	25528173	25528373	201	0.863209	25528273	NM_001033532	AW554918	intron
chr12	117118297	117118497	201	0.868691	117118397	NA	NA	NA
chrX	148462216	148462416	201	0.869297	148462316	NM_019710	Smc1a	CDS
chr9	77379745	77379945	201	0.870822	77379845	NM_172528	Lrrc1	intron
chr9	77379745	77379945	201	0.870822	77379845	NM_001146048	Lrrc1	intron
chr4	126703963	126704163	201	0.877605	126704063	NM_023603	Sfpq	CDS
chr4	126703963	126704163	201	0.877605	126704063	NR_045010	Sfpq	5UTR
chrX	155928481	155928681	201	0.881456	155928581	NM_001081124	Map7d2	intron
chr11	94158989	94159189	201	0.906831	94159089	NM_026313	Luc7l3	CDS
chr15	103035926	103036126	201	0.918804	103036026	NM_001110216	Cbx5	CDS
chr15	103035926	103036126	201	0.918804	103036026	NM_007626	Cbx5	CDS
chr15	103035926	103036126	201	0.918804	103036026	NM_001076789	Cbx5	CDS
chr2	109880744	109880944	201	0.933908	109880844	NM_026613	Ccdc34	CDS
chr2	109880744	109880944	201	0.933908	109880844	NR_040508	1700024P03Rik	intron
chr6	116201739	116201971	233	0.934977	116201855	NM_026585	Fam21	intron
chr2	69587396	69587596	201	0.942072	69587496	NM_001081086	Ppig	CDS
chr5	104951080	104951280	201	0.963201	104951180	NM_001166581	BC005561	CDS
chr4	32843369	32843569	201	0.965984	32843469	NM_001081392	Mdn1	CDS
chr2	9873031	9873275	245	0.970646	9873153	NM_027748	Taf3	CDS
chr17	66334873	66335073	201	0.979807	66334973	NM_001025572	Ankrd12	CDS
chr14	48343656	48343856	201	0.979807	48343756	NM_008477	Ktn1	intron
chr4	32844778	32844978	201	0.983784	32844878	NM_001081392	Mdn1	CDS
chr17	66335147	66335347	201	0.985891	66335247	NM_001025572	Ankrd12	CDS
chr3	157199475	157199675	201	0.992524	157199575	NM_017381	Zranb2	intron
chr7	134672687	134672887	201	0.992629	134672787	NA	NA	NA
chr14	17709909	17710109	201	1.00279	17710009	NA	NA	NA
chr9	70428489	70428689	201	1.00284	70428589	NM_026337	Sltm	CDS
chr9	70428489	70428689	201	1.00284	70428589	NM_025690	Sltm	CDS
chr5	8806712	8806912	201	1.00398	8806812	NM_011075	Abcb1b	intron
chr7	80596475	80596675	201	1.01111	80596575	NM_001081345	Chd2	intron
chr14	65109814	65110014	201	1.01928	65109914	NA	NA	NA
chr6	117874030	117874230	201	1.02814	117874130	NM_001166432	Hnrnpf	CDS
chr6	117874030	117874230	201	1.02814	117874130	NM_001166431	Hnrnpf	CDS
chr6	117874030	117874230	201	1.02814	117874130	NM_001166430	Hnrnpf	CDS
chr6	117874030	117874230	201	1.02814	117874130	NM_133834	Hnrnpf	CDS
chr6	117874030	117874230	201	1.02814	117874130	NM_001166429	Hnrnpf	CDS
chr6	117874030	117874230	201	1.02814	117874130	NM_001166428	Hnrnpf	CDS
chr6	117874030	117874230	201	1.02814	117874130	NM_001166427	Hnrnpf	CDS
chr11	106110759	106111012	254	1.03652	106110885	NM_025310	Ftsj3	CDS
chrX	103048510	103048710	201	1.04759	103048610	NM_009530	Atrx	intron
chr2	11666066	11666266	201	1.05393	11666166	NM_015792	Fbxo18	intron
chr4	32847506	32847706	201	1.06523	32847606	NM_001081392	Mdn1	CDS
chr1	107440405	107440605	201	1.06962	107440505	NM_013784	Pign	intron
chr6	67221949	67222149	201	1.07102	67222049	NM_001113565	Serbp1	intron
chr6	67221949	67222149	201	1.07102	67222049	NM_001113566	Serbp1	intron
chr6	67221949	67222149	201	1.07102	67222049	NM_001113564	Serbp1	intron
chr6	67221949	67222149	201	1.07102	67222049	NM_025814	Serbp1	intron
chr4	84898717	84898917	201	1.08525	84898817	NM_019535	Sh3gl2	intron
chr1	152286229	152286429	201	1.08766	152286329	NM_133780	Tpr	CDS
chr17	66335368	66335762	395	1.10099	66335565	NM_001025572	Ankrd12	CDS
chr9	106109815	106110015	201	1.10232	106109915	NM_011876	Twf2	intron
chr12	85012848	85013048	201	1.10239	85012948	NM_027349	Rbm25	intron
chr7	134006994	134007194	201	1.11291	134007094	NM_172746	Hirip3	CDS
chr6	67222776	67222976	201	1.11719	67222876	NM_001113565	Serbp1	CDS
chr6	67222776	67222976	201	1.11719	67222876	NM_001113566	Serbp1	CDS
chr6	67222776	67222976	201	1.11719	67222876	NM_001113564	Serbp1	CDS
chr6	67222776	67222976	201	1.11719	67222876	NM_025814	Serbp1	CDS
chr11	114958775	114958975	201	1.11778	114958875	NM_001163753	Rab37	intron
chr1	15828151	15828351	201	1.12218	15828251	NM_009352	Terf1	intron
chr12	85013577	85013777	201	1.12595	85013677	NM_027349	Rbm25	intron
chr19	45081272	45081472	201	1.13191	45081372	NM_153796	Peo1	5UTR
chr5	21267449	21267649	201	1.13341	21267549	NM_009584	Dnajc2	intron
chr12	110799056	110799256	201	1.13514	110799156	NR_027651	Meg3	5UTR
chr12	110799056	110799256	201	1.13514	110799156	NR_027652	Meg3	intron
chr12	110799056	110799256	201	1.13514	110799156	NR_046475	Meg3	intron
chr12	110799056	110799256	201	1.13514	110799156	NR_003633	Meg3	5UTR
chrX	100662683	100662883	201	1.14264	100662783	NR_002844	Tsix	intron
chrX	100662683	100662883	201	1.14264	100662783	NR_001570	Xist	3UTR
chrX	100662683	100662883	201	1.14264	100662783	NR_001463	Xist	3UTR
chr15	103043365	103043760	396	1.147	103043562	NM_001110216	Cbx5	CDS
chr15	103043365	103043760	396	1.147	103043562	NM_007626	Cbx5	CDS
chr15	103043365	103043760	396	1.147	103043562	NM_001076789	Cbx5	CDS
chr2	69587658	69587858	201	1.15977	69587758	NM_001081086	Ppig	CDS
chr1	88253032	88253343	312	1.16351	88253187	NM_010880	Ncl	CDS
chr4	120081106	120081306	201	1.17271	120081206	NM_001159630	Scmh1	intron
chr4	120081106	120081306	201	1.17271	120081206	NM_013883	Scmh1	intron
chr5	77431331	77431531	201	1.17923	77431431	NA	NA	NA
chr9	95394018	95394218	201	1.18354	95394118	NM_026476	U2surp	intron
chr9	95394018	95394218	201	1.18354	95394118	NM_001114977	U2surp	intron
chr12	85009160	85009360	201	1.18358	85009260	NM_027349	Rbm25	intron
chr3	157675109	157675309	201	1.18362	157675209	NM_026989	Srsf11	intron
chr3	157675109	157675309	201	1.18362	157675209	NM_001093753	Srsf11	intron
chr3	157675109	157675309	201	1.18362	157675209	NM_001093752	Srsf11	intron
chr17	46547731	46547931	201	1.18959	46547831	NM_021346	Zfp318	intron
chr17	46547731	46547931	201	1.18959	46547831	NM_207671	Zfp318	CDS
chr1	63268707	63268934	228	1.19089	63268820	NA	NA	NA
chr4	83109521	83109721	201	1.20057	83109621	NM_133948	Psip1	intron
chr6	67227707	67227907	201	1.20425	67227807	NM_001113565	Serbp1	CDS
chr6	67227707	67227907	201	1.20425	67227807	NM_001113566	Serbp1	CDS
chr6	67227707	67227907	201	1.20425	67227807	NM_001113564	Serbp1	CDS
chr6	67227707	67227907	201	1.20425	67227807	NM_025814	Serbp1	CDS
chr10	62219213	62219413	201	1.20666	62219313	NM_026201	Ccar1	CDS
chr5	102327537	102327737	201	1.21726	102327637	NM_172882	Wdfy3	intron
chr8	119131739	119131939	201	1.22597	119131839	NM_029441	Cdyl2	intron
chr4	108686230	108686430	201	1.23038	108686330	NM_146150	Nrd1	CDS
chr19	60845770	60845970	201	1.24134	60845870	NM_010123	Eif3a	CDS
chr3	82187276	82187476	201	1.24522	82187376	NM_001081230	Map9	intron
chr12	85015217	85015443	227	1.24872	85015330	NM_027349	Rbm25	CDS
chr9	70431716	70431916	201	1.25334	70431816	NM_026337	Sltm	CDS
chr9	70431716	70431916	201	1.25334	70431816	NM_025690	Sltm	CDS
chr18	46767484	46767684	201	1.26032	46767584	NM_010120	Eif1a	CDS
chr3	134905130	134905330	201	1.26534	134905230	NM_173762	Cenpe	CDS
chr4	116283697	116283922	226	1.28619	116283809	NM_016777	Nasp	CDS
chr4	116283697	116283922	226	1.28619	116283809	NM_001081475	Nasp	intron
chr10	36718214	36718414	201	1.29254	36718314	NM_008229	Hdac2	CDS
chr5	77710140	77710340	201	1.30799	77710240	NM_011263	Rest	CDS
chr14	15501455	15501655	201	1.30857	15501555	NA	NA	NA
chr16	84819835	84820035	201	1.31212	84819935	NM_023844	Jam2	intron
chr19	5801687	5801906	220	1.33206	5801796	NR_002847	Malat1	3UTR
chr15	99835213	99835413	201	1.33295	99835313	NM_001080948	Larp4	intron
chr15	99835213	99835413	201	1.33295	99835313	NM_001024526	Larp4	intron
chr4	32845966	32846166	201	1.33668	32846066	NM_001081392	Mdn1	CDS
chr12	78763578	78763778	201	1.37916	78763678	NA	NA	NA
chr19	60848615	60848820	206	1.39059	60848717	NM_010123	Eif3a	CDS
chr7	144224854	144225054	201	1.39135	144224954	NM_008598	Mgmt	intron
chr18	64674849	64675049	201	1.39638	64674949	NM_001142950	Nars	intron
chr18	64674849	64675049	201	1.39638	64674949	NM_027350	Nars	intron
chr11	94157275	94157475	201	1.40645	94157375	NM_026313	Luc7l3	CDS
chr1	88253542	88253821	280	1.41177	88253681	NM_010880	Ncl	CDS
chr1	63337422	63337622	201	1.43025	63337522	NM_001267872	Zdbf2	intron
chr1	63337422	63337622	201	1.43025	63337522	NM_028673	Zdbf2	intron
chr9	70428997	70429197	201	1.43317	70429097	NM_026337	Sltm	intron
chr9	70428997	70429197	201	1.43317	70429097	NM_025690	Sltm	intron
chr4	116284469	116284669	201	1.43659	116284569	NM_016777	Nasp	intron
chr4	116284469	116284669	201	1.43659	116284569	NM_001081475	Nasp	intron
chr11	11894379	11894716	338	1.43728	11894547	NM_001177629	Grb10	intron
chr11	11894379	11894716	338	1.43728	11894547	NM_010345	Grb10	intron
chr9	111078812	111079012	201	1.43881	111078912	NM_001164838	Lrrfip2	intron
chr9	111078812	111079012	201	1.43881	111078912	NM_027742	Lrrfip2	intron
chr13	8976459	8976677	219	1.44176	8976568	NM_027000	Gtpbp4	CDS
chr9	53012182	53012382	201	1.44426	53012282	NM_029936	Ddx10	CDS
chr10	62061029	62061229	201	1.45573	62061129	NM_019553	Ddx21	CDS
chr5	145892288	145892488	201	1.46947	145892388	NM_001033313	Pdap1	intron
chr9	70427867	70428215	349	1.47128	70428041	NM_026337	Sltm	CDS
chr9	70427867	70428215	349	1.47128	70428041	NM_025690	Sltm	CDS
chr17	87834999	87835199	201	1.47258	87835099	NM_007589	Calm2	intron
chr12	114023154	114023354	201	1.47302	114023254	NA	NA	NA
chr6	122280051	122280251	201	1.47576	122280151	NM_001271579	Phc1	intron
chr6	122280051	122280251	201	1.47576	122280151	NM_007905	Phc1	intron
chr6	122280051	122280251	201	1.47576	122280151	NM_001042623	Phc1	intron
chr6	122280051	122280251	201	1.47576	122280151	NR_073364	Phc1	intron
chr1	38079039	38079239	201	1.48164	38079139	NM_198303	Eif5b	CDS
chr19	5802170	5802371	202	1.48221	5802270	NR_002847	Malat1	3UTR
chr13	66244583	66244843	261	1.48524	66244713	NA	NA	NA
chr17	15868799	15868999	201	1.50064	15868899	NM_007690	Chd1	CDS
chr7	112528800	112529000	201	1.50975	112528900	NM_001242363	Fam160a2	intron
chr7	112528800	112529000	201	1.50975	112528900	NM_001242365	Fam160a2	intron
chr7	112528800	112529000	201	1.50975	112528900	NM_001242364	Fam160a2	intron
chr7	112528800	112529000	201	1.50975	112528900	NM_199009	Fam160a2	intron
chr18	46396891	46397091	201	1.51164	46396991	NA	NA	NA
chr5	138173762	138173962	201	1.5118	138173862	NM_175521	Nyap1	intron
chr6	119920802	119921002	201	1.51219	119920902	NM_001199083	Wnk1	CDS
chr6	119920802	119921002	201	1.51219	119920902	NM_001185020	Wnk1	CDS
chr6	119920802	119921002	201	1.51219	119920902	NM_198703	Wnk1	CDS
chr6	119920802	119921002	201	1.51219	119920902	NM_001185021	Wnk1	CDS
chr6	119920802	119921002	201	1.51219	119920902	NM_001199084	Wnk1	CDS
chr7	148823554	148823754	201	1.51375	148823654	NM_181729	Muc6	CDS
chrX	103046420	103046621	202	1.52555	103046520	NM_009530	Atrx	CDS
chr4	104179264	104179464	201	1.52979	104179364	NM_010014	Dab1	intron
chr4	104179264	104179464	201	1.52979	104179364	NM_177259	Dab1	intron
chr10	42534862	42535062	201	1.53969	42534962	NM_153055	Sec63	CDS
chr16	33271693	33271893	201	1.54437	33271793	NM_080557	Snx4	intron
chr11	50109671	50109947	277	1.54463	50109809	NM_001110500	Canx	CDS
chr11	50109671	50109947	277	1.54463	50109809	NM_007597	Canx	CDS
chr11	50109671	50109947	277	1.54463	50109809	NM_001110499	Canx	CDS
chr1	152271857	152272057	201	1.54973	152271957	NM_133780	Tpr	intron
chr6	120381914	120382114	201	1.55953	120382014	NM_145997	Kdm5a	CDS
chr2	69587114	69587314	201	1.56002	69587214	NM_001081086	Ppig	intron
chr2	160508398	160508598	201	1.56151	160508498	NM_009408	Top1	CDS
chr8	125417467	125417667	201	1.56565	125417567	NM_001081379	Ankrd11	CDS
chr8	125417467	125417667	201	1.56565	125417567	NR_037865	Ankrd11	3UTR
chr6	17773145	17773345	201	1.5683	17773245	NM_022332	St7	intron
chr6	17773145	17773345	201	1.5683	17773245	NM_001083315	St7	intron
chr4	132108890	132109090	201	1.57485	132108990	NM_172400	Dnajc8	CDS
chr17	72006882	72007091	210	1.59623	72006986	NM_175639	Wdr43	CDS
chr5	34994316	34994516	201	1.61719	34994416	NM_029278	Nop14	CDS
chr8	88243630	88243830	201	1.63188	88243730	NM_028007	Itfg1	intron
chr1	63528874	63529074	201	1.63218	63528974	NM_011780	Adam23	intron
chr1	63528874	63529074	201	1.63218	63528974	NM_001177600	Adam23	intron
chrX	12863179	12863379	201	1.63576	12863279	NM_010028	Ddx3x	CDS
chr10	62213564	62213764	201	1.64148	62213664	NM_026201	Ccar1	intron
chr9	110106764	110106964	201	1.64936	110106864	NM_009211	Smarcc1	intron
chrX	148472122	148472350	229	1.65309	148472236	NM_019710	Smc1a	CDS
chr6	122279830	122280030	201	1.65462	122279930	NM_001271579	Phc1	intron
chr6	122279830	122280030	201	1.65462	122279930	NM_007905	Phc1	intron
chr6	122279830	122280030	201	1.65462	122279930	NM_001042623	Phc1	intron
chr6	122279830	122280030	201	1.65462	122279930	NR_073364	Phc1	intron
chr14	79044441	79044641	201	1.65887	79044541	NM_001081336	Dgkh	intron
chr13	52937031	52937421	391	1.66132	52937226	NM_016709	Auh	intron
chr7	117196250	117196450	201	1.66949	117196350	NM_181517	Ipo7	CDS
chr5	42210031	42210231	201	1.6702	42210131	NM_001081422	Bod1l	CDS
chr11	62196678	62196878	201	1.6726	62196778	NM_001252313	Ncor1	CDS
chr11	62196678	62196878	201	1.6726	62196778	NM_011308	Ncor1	CDS
chr4	155554337	155554537	201	1.67773	155554437	NM_021604	Agrn	intron
chr1	63608690	63608890	201	1.68397	63608790	NM_011780	Adam23	intron
chr1	63608690	63608890	201	1.68397	63608790	NM_001177600	Adam23	intron
chr9	52965251	52965451	201	1.68699	52965351	NM_029936	Ddx10	CDS
chr14	57293125	57293325	201	1.69841	57293225	NM_023773	Mphosph8	CDS
chr11	50110409	50110790	382	1.69944	50110599	NM_001110500	Canx	CDS
chr11	50110409	50110790	382	1.69944	50110599	NM_007597	Canx	CDS
chr11	50110409	50110790	382	1.69944	50110599	NM_001110499	Canx	CDS
chr1	38078461	38078661	201	1.72115	38078561	NM_198303	Eif5b	CDS
chrX	148475805	148476005	201	1.7239	148475905	NM_019710	Smc1a	CDS
chr10	62214484	62214684	201	1.73346	62214584	NM_026201	Ccar1	CDS
chr2	103619387	103619615	229	1.73533	103619501	NM_016739	Caprin1	CDS
chr2	103619387	103619615	229	1.73533	103619501	NM_001111289	Caprin1	CDS
chr2	103619387	103619615	229	1.73533	103619501	NM_001111290	Caprin1	CDS
chr2	103619387	103619615	229	1.73533	103619501	NM_001111292	Caprin1	CDS
chr2	103619387	103619615	229	1.73533	103619501	NM_001111291	Caprin1	CDS
chr1	154709421	154709621	201	1.74145	154709521	NM_001160256	Smg7	intron
chr1	154709421	154709621	201	1.74145	154709521	NM_001160257	Smg7	intron
chr1	154709421	154709621	201	1.74145	154709521	NM_001005507	Smg7	intron
chr12	29467553	29467753	201	1.74645	29467653	NM_201357	Tssc1	intron
chr4	83110780	83110980	201	1.75393	83110880	NM_133948	Psip1	CDS
chrX	12733453	12733663	211	1.77718	12733558	NM_009481	Usp9x	CDS
chr19	32577182	32577382	201	1.77741	32577282	NM_010799	Minpp1	intron
chr4	126703193	126703393	201	1.78885	126703293	NM_023603	Sfpq	CDS
chr4	126703193	126703393	201	1.78885	126703293	NR_045010	Sfpq	5UTR
chr9_random	178962	179162	201	1.7933	179062	NA	NA	NA
chr18	64671301	64671643	343	1.79757	64671472	NM_001142950	Nars	CDS
chr18	64671301	64671643	343	1.79757	64671472	NM_027350	Nars	CDS
chr17	33802416	33802616	201	1.8165	33802516	NM_029804	Hnrnpm	CDS
chr17	33802416	33802616	201	1.8165	33802516	NM_001109913	Hnrnpm	CDS
chr1	152272667	152273039	373	1.83535	152272853	NM_133780	Tpr	CDS
chr14	57287198	57287514	317	1.83791	57287356	NM_023773	Mphosph8	CDS
chr7	120000744	120000944	201	1.85221	120000844	NM_001166584	Tead1	intron
chr7	120000744	120000944	201	1.85221	120000844	NM_009346	Tead1	intron
chr7	120000744	120000944	201	1.85221	120000844	NM_001166585	Tead1	intron
chr14	15507142	15507425	284	1.86256	15507283	NA	NA	NA
chr5	3960359	3960559	201	1.87374	3960459	NM_194462	Akap9	CDS
chr12	111932280	111932480	201	1.87636	111932380	NM_010480	Hsp90aa1	CDS
chr14	15506896	15507096	201	1.90503	15506996	NA	NA	NA
chr10	62215907	62216107	201	1.90942	62216007	NM_026201	Ccar1	CDS
chr18	32378939	32379139	201	1.90968	32379039	NM_011946	Map3k2	intron
chr3	10088174	10088374	201	1.92052	10088274	NA	NA	NA
chr16	36915134	36915334	201	1.92845	36915234	NM_030035	Golgb1	CDS
chr6	71234476	71234676	201	1.93822	71234576	NM_145568	Krcc1	CDS
chrX	140789674	140789874	201	1.94271	140789774	NR_037145	Alg13	intron
chr18	35098457	35098657	201	1.98069	35098557	NM_010481	Hspa9	intron
chr15	61952206	61952406	201	1.98368	61952306	NR_003368	Pvt1	intron
chr13	14262243	14262443	201	1.98706	14262343	NM_198122	Arid4b	intron
chr13	14262243	14262443	201	1.98706	14262343	NM_194262	Arid4b	CDS
chrX	103070286	103070486	201	1.98724	103070386	NM_009530	Atrx	CDS
chrX	100663084	100663284	201	1.98936	100663184	NR_002844	Tsix	intron
chrX	100663084	100663284	201	1.98936	100663184	NR_001570	Xist	3UTR
chrX	100663084	100663284	201	1.98936	100663184	NR_001463	Xist	3UTR
chr6	65860548	65860748	201	1.99146	65860648	NM_027547	Prdm5	intron
chr16	11194597	11194797	201	1.99999	11194697	NM_025546	Rsl1d1	CDS
chr3	17909433	17909633	201	2.00291	17909533	NA	NA	NA
chr19	53697514	53697714	201	2.00583	53697614	NM_007790	Smc3	CDS
chr2	152648628	152648828	201	2.03521	152648728	NM_009743	Bcl2l1	intron
chr13	34975432	34975632	201	2.03799	34975532	NM_013830	Prpf4b	CDS
chr10	5993060	5993260	201	2.05427	5993160	NM_031185	Akap12	CDS
chr11	84323773	84323973	201	2.06768	84323873	NM_019816	Aatf	CDS
chrX	34639411	34639611	201	2.08644	34639511	NM_026573	Upf3b	CDS
chr13	100203957	100204157	201	2.102	100204057	NM_008634	Map1b	CDS
chr3	157203606	157203806	201	2.10671	157203706	NM_017381	Zranb2	intron
chr9	118467513	118467729	217	2.11233	118467621	NM_018748	Golga4	CDS
chr11	74591265	74591465	201	2.15254	74591365	NM_026197	Mettl16	intron
chr19	3524621	3524821	201	2.16325	3524721	NM_001164159	Ppp6r3	intron
chr19	3524621	3524821	201	2.16325	3524721	NM_029456	Ppp6r3	intron
chr19	3524621	3524821	201	2.16325	3524721	NM_028999	Ppp6r3	intron
chr11	77107759	77107972	214	2.17478	77107865	NM_177710	Ssh2	intron
chr10	20059506	20059706	201	2.18073	20059606	NM_153787	Bclaf1	CDS
chr10	20059506	20059706	201	2.18073	20059606	NM_001025392	Bclaf1	CDS
chr10	20059506	20059706	201	2.18073	20059606	NM_001025393	Bclaf1	CDS
chr15	37947566	37947766	201	2.2221	37947666	NM_001081359	Ubr5	intron
chr15	37947566	37947766	201	2.2221	37947666	NM_001112721	Ubr5	intron
chr4	21801256	21801456	201	2.26719	21801356	NM_025669	Sfrs18	CDS
chr2	34631322	34631537	216	2.28437	34631429	NM_001163434	Hspa5	CDS
chr2	34631322	34631537	216	2.28437	34631429	NM_022310	Hspa5	CDS
chr10	20045070	20045270	201	2.30191	20045170	NM_153787	Bclaf1	CDS
chr10	20045070	20045270	201	2.30191	20045170	NM_001025392	Bclaf1	CDS
chr10	20045070	20045270	201	2.30191	20045170	NM_001025393	Bclaf1	CDS
chr11	53076420	53076620	201	2.33335	53076520	NM_008300	Hspa4	intron
chr14	22320838	22321038	201	2.34103	22320938	NM_001205241	Kat6b	intron
chr14	22320838	22321038	201	2.34103	22320938	NM_017479	Kat6b	intron
chr5	21274150	21274504	355	2.36373	21274327	NM_009584	Dnajc2	CDS
chr2	160510166	160510366	201	2.36988	160510266	NM_009408	Top1	intron
chr7	103588237	103588437	201	2.37545	103588337	NM_011858	Tenm4	intron
chr18	84690228	84690520	293	2.40597	84690374	NM_001033341	Zfp407	intron
chr12	70419053	70419253	201	2.41514	70419153	NM_025441	Nemf	CDS
chr12	111930671	111930871	201	2.45983	111930771	NM_010480	Hsp90aa1	intron
chr18	32245816	32246016	201	2.47041	32245916	NM_173441	Iws1	intron
chr18	36957478	36957678	201	2.47854	36957578	NM_025594	Zmat2	CDS
chr10	69871614	69871814	201	2.49699	69871714	NA	NA	NA
chrX	148463630	148463830	201	2.52432	148463730	NM_019710	Smc1a	intron
chr19	53699442	53699642	201	2.60337	53699542	NM_007790	Smc3	CDS
chr13	14257092	14257292	201	2.68963	14257192	NM_198122	Arid4b	CDS
chr13	14257092	14257292	201	2.68963	14257192	NM_194262	Arid4b	CDS
chr7	87628089	87628289	201	2.69011	87628189	NM_001042527	Blm	intron
chr7	87628089	87628289	201	2.69011	87628189	NM_007550	Blm	intron
chr12	34122642	34122857	216	2.75723	34122749	NM_172253	Twistnb	CDS
chr4	27794287	27794487	201	2.79762	27794387	NA	NA	NA
chr9	31938078	31938278	201	2.8315	31938178	NM_001195632	Arhgap32	intron
chr10	52088856	52089059	204	2.83298	52088957	NM_001199272	Gopc	intron
chr10	52088856	52089059	204	2.83298	52088957	NM_053187	Gopc	intron
chr16	38572552	38572752	201	2.84184	38572652	NM_001205286	Tmem39a	intron
chr16	38572552	38572752	201	2.84184	38572652	NM_001205287	Tmem39a	intron
chr16	38572552	38572752	201	2.84184	38572652	NM_026407	Tmem39a	intron
chr12	103094814	103095040	227	2.86395	103094927	NM_028446	Trip11	intron
chr2	180394139	180394339	201	2.86458	180394239	NM_175551	Dido1	CDS
chr4	116278150	116278350	201	2.89254	116278250	NM_016777	Nasp	intron
chr4	116278150	116278350	201	2.89254	116278250	NM_001081475	Nasp	intron
chr2	160519298	160519498	201	2.93418	160519398	NM_009408	Top1	intron
chr9	52957471	52957807	337	2.9963	52957639	NM_029936	Ddx10	CDS
chr2	9914088	9914426	339	3.00264	9914257	NM_027748	Taf3	intron
chr5	138529897	138530097	201	3.04718	138529997	NM_133906	Zkscan1	intron
chr5	138529897	138530097	201	3.04718	138529997	NM_029869	Zkscan1	intron
chr4	56834311	56834517	207	3.06662	56834414	NM_018761	Ctnnal1	intron
chr9	52925235	52925435	201	3.09437	52925335	NM_029936	Ddx10	CDS
chr2	139974408	139974608	201	3.23888	139974508	NM_001081090	Esf1	CDS
chr9	31939093	31939293	201	3.27446	31939193	NM_001195632	Arhgap32	intron
chr19	53715418	53715618	201	3.28809	53715518	NM_007790	Smc3	intron
chr2	69708561	69708761	201	3.28814	69708661	NM_009278	Ssb	intron
chr2	69708561	69708761	201	3.28814	69708661	NM_001110145	Ssb	intron
chr8_random	582845	583055	211	3.29731	582950	NM_016909	Tsnax	intron
chrX	54319682	54319914	233	3.39748	54319798	NM_028242	Htatsf1	CDS
chrX	54319682	54319914	233	3.39748	54319798	NM_029371	Htatsf1	CDS
chr9	118310623	118310823	201	3.93926	118310723	NA	NA	NA
chr1	154709649	154709849	201	3.9453	154709749	NM_001160256	Smg7	intron
chr1	154709649	154709849	201	3.9453	154709749	NM_001160257	Smg7	intron
chr1	154709649	154709849	201	3.9453	154709749	NM_001005507	Smg7	intron
chrX	103051067	103051267	201	4.17619	103051167	NM_009530	Atrx	intron
chr10	20055110	20055310	201	4.22088	20055210	NM_153787	Bclaf1	intron
chr10	20055110	20055310	201	4.22088	20055210	NM_001025392	Bclaf1	intron
chr10	20055110	20055310	201	4.22088	20055210	NM_001025393	Bclaf1	intron
chr1	173258243	173258443	201	4.22857	173258343	NA	NA	NA
chrX	39159624	39159824	201	4.35896	39159724	NM_001033422	Thoc2	CDS
chr9	118465876	118466076	201	4.52884	118465976	NM_018748	Golga4	CDS
chr18	53377773	53377973	201	4.69078	53377873	NM_026386	Snx2	intron
chr9	52907164	52907466	303	4.84135	52907315	NM_029936	Ddx10	CDS
chr19	35025047	35025247	201	4.89871	35025147	NM_183046	Kif20b	CDS
chr7	99809828	99810028	201	5.11286	99809928	NM_029078	Pcf11	CDS
