# Supplementary material for: Functional role of Tet-mediated RNA hydroxymethylcytosine in mouse ES cells and during differentiation
Source: Nat Commun. 2020 Oct 2;11:4956. doi: 10.1038/s41467-020-18729-6 (PMC7532169; doi:10.1038/s41467-020-18729-6)
Supplement: Supplementary file 8 — Supplementary Data 4 [file 41467_2020_18729_MOESM8_ESM.xlsx]

## Sheet: hMeRIP-Seq ESC (TKO vs WT) 
Chromosome	Start	End	Length	Log ratio(LR)	abs_summit	RefSeq ID	GeneSymbol	Position in transcript
chr17	68051433	68051633	201	-6.93447	68051533	NM_008480	Lama1	intron
chr1	77464726	77464926	201	-6.87636	77464826	NM_007936	Epha4	intron
chr17	68050974	68051174	201	-6.47138	68051074	NM_008480	Lama1	intron
chr1	183836249	183836449	201	-5.54177	183836349	NM_001083121	Enah	intron
chr1	183836249	183836449	201	-5.54177	183836349	NM_008680	Enah	intron
chr1	183836249	183836449	201	-5.54177	183836349	NM_001083120	Enah	intron
chr1	183836249	183836449	201	-5.54177	183836349	NM_010135	Enah	intron
chr4	126115706	126115906	201	-5.3368	126115806	NM_153403	Ago1	3UTR
chr18	35427432	35427632	201	-5.2963	35427532	NM_030749	Sil1	intron
chr1	104126801	104127001	201	-4.76836	104126901	NA	NA	NA
chr7	133394520	133394720	201	-4.69965	133394620	NA	NA	NA
chr7	87200504	87200704	201	-4.5052	87200604	NM_001145999	Zfp710	intron
chr7	87200504	87200704	201	-4.5052	87200604	NM_001146000	Zfp710	intron
chr7	87200504	87200704	201	-4.5052	87200604	NM_175433	Zfp710	intron
chrX	166412622	166412822	201	-4.49315	166412722	NM_010797	Mid1	intron
chrX	166412622	166412822	201	-4.49315	166412722	NM_183151	Mid1	intron
chrX	87408319	87408519	201	-4.33528	87408419	NA	NA	NA
chr1	136667597	136667797	201	-4.32017	136667697	NM_001081307	Ppp1r12b	intron
chr10	105010901	105011101	201	-4.26489	105011001	NM_177368	Tmtc2	5UTR
chr5	120867423	120867623	201	-4.24899	120867523	NA	NA	NA
chr14	99519159	99519359	201	-4.12856	99519259	NM_029320	Pibf1	intron
chr14	99519159	99519359	201	-4.12856	99519259	NM_029454	Pibf1	intron
chr1	134357322	134357522	201	-4.07224	134357422	NM_172516	Dstyk	intron
chr15	73155396	73155596	201	-4.06457	73155496	NM_007982	Ptk2	intron
chr15	73155396	73155596	201	-4.06457	73155496	NM_001130409	Ptk2	intron
chr9	74336325	74336525	201	-4.02318	74336425	NA	NA	NA
chr17	32381396	32381596	201	-3.82713	32381496	NM_020508	Brd4	intron
chr17	32381396	32381596	201	-3.82713	32381496	NM_198094	Brd4	intron
chr13	40982405	40982605	201	-3.74508	40982505	NM_023887	Gcnt2	intron
chr13	40982405	40982605	201	-3.74508	40982505	NM_008105	Gcnt2	5UTR
chr9	121299616	121299816	201	-3.7016	121299716	NM_175114	Trak1	intron
chr3	84472782	84472982	201	-3.68787	84472882	NM_177260	Tmem154	intron
chr7	146621595	146621795	201	-3.61894	146621695	NM_183144	Inpp5a	intron
chr7	146621595	146621795	201	-3.61894	146621695	NM_001127363	Inpp5a	intron
chr12	82512897	82513097	201	-3.61822	82512997	NA	NA	NA
chr5	119074932	119075132	201	-3.59003	119075032	NM_172424	Med13l	intron
chr8	3620740	3620940	201	-3.59003	3620840	NM_026156	Xab2	intron
chr18	5275259	5275459	201	-3.57474	5275359	NM_178722	Zfp438	intron
chr8	114508672	114508872	201	-3.54177	114508772	NM_013925	Adat1	intron
chr1	124129439	124129639	201	-3.48346	124129539	NA	NA	NA
chr4	149089837	149090037	201	-3.43902	149089937	NM_001025106	Tmem201	3UTR
chr6	14370029	14370229	201	-3.4201	14370129	NA	NA	NA
chr2	128479125	128479325	201	-3.40511	128479225	NM_008569	Anapc1	intron
chr7	103392145	103392345	201	-3.39417	103392245	NM_011858	Tenm4	intron
chr4	44181176	44181376	201	-3.38344	44181276	NA	NA	NA
chr8	75559564	75559764	201	-3.31617	75559664	NM_010687	Large	intron
chr17	5174155	5174355	201	-3.30928	5174255	NM_001085355	Arid1b	intron
chr11	113850108	113850308	201	-3.29319	113850208	NM_172800	Sdk2	intron
chr4	45421267	45421467	201	-3.2807	45421367	NM_001009949	Slc25a51	intron
chr5	150067608	150067808	201	-3.27284	150067708	NA	NA	NA
chrX	102255802	102256002	201	-3.2641	102255902	NR_015467	5530601H04Rik	intron
chr11	110007590	110007790	201	-3.25281	110007690	NM_147220	Abca9	intron
chr8	119938544	119938744	201	-3.24217	119938644	NM_001163262	Cmip	intron
chr8	119938544	119938744	201	-3.24217	119938644	NM_028941	Cmip	intron
chr7	133519001	133519201	201	-3.23194	133519101	NM_023712	Spns1	intron
chr7	133519001	133519201	201	-3.23194	133519101	NR_045537	Spns1	intron
chr6	32128930	32129130	201	-3.22252	32129030	NM_175750	Plxna4	intron
chrX	100428161	100428361	201	-3.21801	100428261	NM_029170	4930519F16Rik	CDS
chr2	162947458	162947658	201	-3.09699	162947558	NA	NA	NA
chr15	48178623	48178823	201	-3.07002	48178723	NM_001081391	Csmd3	intron
chr6	134871826	134872026	201	-3.06967	134871926	NM_009875	Cdkn1b	intron
chr6	100362550	100362750	201	-3.0317	100362650	NA	NA	NA
chr8	11382929	11383129	201	-2.99706	11383029	NM_009932	Col4a2	intron
chr2	53025220	53025420	201	-2.9966	53025320	NM_018785	Prpf40a	intron
chr7	89406759	89406959	201	-2.98978	89406859	NA	NA	NA
chr9	108451940	108452140	201	-2.98978	108452040	NM_175143	Qrich1	intron
chr9	108451940	108452140	201	-2.98978	108452040	NM_001114119	Qrich1	intron
chr5	122380793	122380993	201	-2.98596	122380893	NM_007804	Cux2	intron
chr12	103906227	103906427	201	-2.97287	103906327	NM_172584	Itpk1	intron
chrX	155928481	155928681	201	-2.94351	155928581	NM_001081124	Map7d2	intron
chr1	39239904	39240104	201	-2.94074	39240004	NA	NA	NA
chr7	127821316	127821516	201	-2.92706	127821416	NM_001164580	BC030336	intron
chr8	11325683	11325883	201	-2.90398	11325783	NM_009932	Col4a2	intron
chr17	92914928	92915128	201	-2.88959	92915028	NA	NA	NA
chr13	31443129	31443329	201	-2.87913	31443229	NA	NA	NA
chrX	7641407	7641607	201	-2.86871	7641507	NM_011514	Suv39h1	intron
chr1	157022170	157022370	201	-2.86197	157022270	NM_021433	Stx6	intron
chr19	46280712	46280912	201	-2.83686	46280812	NM_178930	Gbf1	intron
chr1	155755747	155755947	201	-2.82805	155755847	NM_008131	Glul	3UTR
chr6	33838146	33838346	201	-2.82753	33838246	NM_009148	Exoc4	intron
chr4	128886208	128886408	201	-2.80663	128886308	NM_134151	Yars	intron
chr11	35782195	35782395	201	-2.79743	35782295	NM_170779	Wwc1	intron
chr3	108186890	108187090	201	-2.79582	108186990	NM_001190161	Psrc1	intron
chr3	108186890	108187090	201	-2.79582	108186990	NM_019976	Psrc1	intron
chr6	144191366	144191566	201	-2.79573	144191466	NA	NA	NA
chr1	181891673	181891873	201	-2.78587	181891773	NM_001033285	Cdc42bpa	intron
chr12	80617722	80617922	201	-2.77951	80617822	NM_009014	Rad51b	intron
chr13	114683932	114684132	201	-2.77951	114684032	NM_172595	Arl15	intron
chr13	79300347	79300547	201	-2.76938	79300447	NA	NA	NA
chr7	54117530	54117730	201	-2.76836	54117630	NM_013580	Ldhc	intron
chr11	61701151	61701351	201	-2.72482	61701251	NM_019921	Akap10	intron
chr5	113576124	113576427	304	-2.71591	113576275	NM_172884	2900026A02Rik	intron
chr5	111512107	111512307	201	-2.71133	111512207	NM_001267622	Ttc28	intron
chr4	121592956	121593156	201	-2.68891	121593056	NA	NA	NA
chr7	107108978	107109269	292	-2.67508	107109123	NM_175388	Rnf169	intron
chr11	75547060	75547260	201	-2.67225	75547160	NM_009536	Ywhae	intron
chr12	40932424	40932624	201	-2.66403	40932524	NM_013562	Ifrd1	intron
chr8	54505678	54505878	201	-2.66403	54505778	NA	NA	NA
chr3	85912153	85912353	201	-2.6572	85912253	NM_001082414	Sh3d19	intron
chr19	43594532	43594755	224	-2.63891	43594643	NM_010324	Got1	intron
chr18	65776760	65776960	201	-2.59691	65776860	NM_207255	Zfp532	intron
chr14	99519532	99519732	201	-2.59106	99519632	NM_029320	Pibf1	intron
chr14	99519532	99519732	201	-2.59106	99519632	NM_029454	Pibf1	intron
chr3	135898740	135898940	201	-2.58424	135898840	NM_001033350	Bank1	intron
chr4	49665272	49665472	201	-2.55463	49665372	NM_001163263	Rnf20	intron
chr4	49665272	49665472	201	-2.55463	49665372	NM_182999	Rnf20	intron
chr1	134921485	134921685	201	-2.52652	134921585	NM_008575	Mdm4	intron
chr3	153241718	153241918	201	-2.51202	153241818	NM_011372	St6galnac3	intron
chr12	25200759	25200959	201	-2.50791	25200859	NR_028341	Taf1b	intron
chr12	25200759	25200959	201	-2.50791	25200859	NM_020614	Taf1b	intron
chr2	81141540	81141740	201	-2.49964	81141640	NA	NA	NA
chrX	113780317	113780517	201	-2.49185	113780417	NA	NA	NA
chr7	103505404	103505604	201	-2.48728	103505504	NM_011858	Tenm4	intron
chr6	97416427	97416627	201	-2.46817	97416527	NM_145148	Frmd4b	intron
chrX	45859829	45860029	201	-2.44902	45859929	NM_012019	Aifm1	intron
chr12	54148587	54148787	201	-2.4394	54148687	NM_198111	Akap6	intron
chr5	134888457	134888657	201	-2.43724	134888557	NM_001081470	Gtf2ird1	intron
chr5	134888457	134888657	201	-2.43724	134888557	NM_020331	Gtf2ird1	intron
chr5	134888457	134888657	201	-2.43724	134888557	NM_001244936	Gtf2ird1	intron
chr5	134888457	134888657	201	-2.43724	134888557	NM_001081466	Gtf2ird1	intron
chr5	134888457	134888657	201	-2.43724	134888557	NM_001081465	Gtf2ird1	intron
chr5	134888457	134888657	201	-2.43724	134888557	NM_001081467	Gtf2ird1	intron
chr5	134888457	134888657	201	-2.43724	134888557	NM_001081463	Gtf2ird1	intron
chr5	134888457	134888657	201	-2.43724	134888557	NM_001081464	Gtf2ird1	intron
chr5	134888457	134888657	201	-2.43724	134888557	NM_001081468	Gtf2ird1	intron
chr5	134888457	134888657	201	-2.43724	134888557	NM_001081469	Gtf2ird1	intron
chr5	134888457	134888657	201	-2.43724	134888557	NM_001081462	Gtf2ird1	intron
chr1	157020122	157020322	201	-2.42227	157020222	NM_021433	Stx6	intron
chr3	9521884	9522084	201	-2.4201	9521984	NM_133218	Zfp704	intron
chr7	88290009	88290209	201	-2.39417	88290109	NM_001004184	Slc28a1	intron
chr2	163961123	163961323	201	-2.39159	163961223	NM_021420	Stk4	intron
chr12	109797504	109797704	201	-2.38175	109797604	NM_007965	Evl	intron
chr12	109797504	109797704	201	-2.38175	109797604	NM_001163394	Evl	intron
chr11	69394181	69394381	201	-2.37957	69394281	NM_011640	Trp53	intron
chr11	69394181	69394381	201	-2.37957	69394281	NM_001127233	Trp53	intron
chr13	24835524	24835724	201	-2.35235	24835624	NA	NA	NA
chr5	31932357	31932557	201	-2.3421	31932457	NM_153196	Rbks	intron
chr6	5982643	5982843	201	-2.32842	5982743	NA	NA	NA
chr11	52945499	52945699	201	-2.32699	52945599	NM_177059	Fstl4	intron
chr7	144224854	144225054	201	-2.3161	144224954	NM_008598	Mgmt	intron
chr16	95979952	95980152	201	-2.31409	95980052	NA	NA	NA
chrX	90754642	90754842	201	-2.30557	90754742	NM_008892	Pola1	intron
chr16	70455828	70456028	201	-2.29521	70455928	NM_028803	Gbe1	intron
chr4	137191858	137192058	201	-2.29463	137191958	NM_130879	Usp48	intron
chr12	107760790	107760990	201	-2.284	107760890	NA	NA	NA
chr7	124665001	124665201	201	-2.27853	124665101	NM_175645	Xylt1	intron
chr17	72938928	72939128	201	-2.27621	72939028	NM_007439	Alk	intron
chr4	117324889	117325089	201	-2.27499	117324989	NM_080469	Eri3	intron
chr10	100028176	100028376	201	-2.27388	100028276	NM_146009	Cep290	intron
chr12	24860027	24860227	201	-2.2681	24860127	NA	NA	NA
chr7	148725124	148725324	201	-2.22167	148725224	NM_001142681	Chid1	intron
chr7	148725124	148725324	201	-2.22167	148725224	NM_026522	Chid1	intron
chr3	82187500	82187700	201	-2.20717	82187600	NM_001081230	Map9	intron
chr6	17203071	17203271	201	-2.20192	17203171	NA	NA	NA
chr16	51849871	51850071	201	-2.20008	51849971	NA	NA	NA
chr14	122296683	122296883	201	-2.20008	122296783	NM_026861	Ubac2	intron
chr2	137813391	137813591	201	-2.1901	137813491	NA	NA	NA
chr10	108731423	108731623	201	-2.1901	108731523	NA	NA	NA
chr1	40082231	40082446	216	-2.17168	40082338	NM_008696	Map4k4	3UTR
chr1	40082231	40082446	216	-2.17168	40082338	NM_001252200	Map4k4	3UTR
chr1	40082231	40082446	216	-2.17168	40082338	NM_001252201	Map4k4	3UTR
chr1	40082231	40082446	216	-2.17168	40082338	NM_001252202	Map4k4	3UTR
chr4	104179264	104179464	201	-2.14012	104179364	NM_010014	Dab1	intron
chr4	104179264	104179464	201	-2.14012	104179364	NM_177259	Dab1	intron
chr12	78763578	78763778	201	-2.13565	78763678	NA	NA	NA
chr4	155554337	155554537	201	-2.13406	155554437	NM_021604	Agrn	intron
chr2	144616550	144616750	201	-2.12969	144616650	NA	NA	NA
chr17	78773927	78774127	201	-2.12969	78774027	NM_015800	Crim1	3UTR
chr11	46265442	46265642	201	-2.11703	46265542	NA	NA	NA
chr4	54977116	54977316	201	-2.11348	54977216	NM_172867	Zfp462	intron
chr1	190812517	190812771	255	-2.11249	190812644	NM_172650	Kctd3	intron
chr4	123331770	123331970	201	-2.11003	123331870	NM_001199136	Macf1	intron
chr4	123331770	123331970	201	-2.11003	123331870	NM_001199137	Macf1	intron
chr8	117017620	117017820	201	-2.10763	117017720	NM_019573	Wwox	intron
chr19	3557386	3557586	201	-2.10619	3557486	NM_001164159	Ppp6r3	intron
chr19	3557386	3557586	201	-2.10619	3557486	NM_029456	Ppp6r3	intron
chr19	3557386	3557586	201	-2.10619	3557486	NM_028999	Ppp6r3	intron
chr4	82072495	82072695	201	-2.09881	82072595	NM_001113210	Nfib	intron
chr4	82072495	82072695	201	-2.09881	82072595	NM_001113209	Nfib	intron
chr4	82072495	82072695	201	-2.09881	82072595	NM_008687	Nfib	intron
chr2	20641924	20642124	201	-2.09056	20642024	NM_001081006	Etl4	intron
chr2	20641924	20642124	201	-2.09056	20642024	NM_029895	Etl4	intron
chr2	20641924	20642124	201	-2.09056	20642024	NM_178059	Etl4	intron
chr2	20641924	20642124	201	-2.09056	20642024	NM_001177630	Etl4	intron
chr2	20641924	20642124	201	-2.09056	20642024	NM_001177631	Etl4	intron
chr2	49791792	49791992	201	-2.08805	49791892	NM_027990	Lypd6b	intron
chr7	52184464	52184664	201	-2.08626	52184564	NM_007458	Ap2a1	intron
chr7	52184464	52184664	201	-2.08626	52184564	NM_001077264	Ap2a1	intron
chr9	68511309	68511509	201	-2.07907	68511409	NM_013646	Rora	intron
chr10	89019773	89019973	201	-2.07681	89019873	NA	NA	NA
chr12	100775804	100776004	201	-2.07224	100775904	NA	NA	NA
chr7	25862344	25862544	201	-2.05044	25862444	NM_001168506	Zfp574	intron
chr7	25862344	25862544	201	-2.05044	25862444	NM_175477	Zfp574	5UTR
chr15	74387548	74387748	201	-2.0459	74387648	NM_174991	Bai1	intron
chr14	117333157	117333357	201	-2.0266	117333257	NM_011821	Gpc6	intron
chr14	117333157	117333357	201	-2.0266	117333257	NM_001079844	Gpc6	intron
chr1	157020606	157020806	201	-2.02575	157020706	NM_021433	Stx6	intron
chr15	84511625	84511825	201	-2.02317	84511725	NM_146061	Prr5	CDS
chr11	104232014	104232214	201	-2.01977	104232114	NM_001081045	Kansl1	intron
chr12	4276813	4277013	201	-2.01529	4276913	NM_010881	Ncoa1	intron
chr1	120754818	120755018	201	-2.01113	120754918	NM_001081125	Gli2	intron
chr5	39742147	39742347	201	-2.0021	39742247	NA	NA	NA
chr16	71235819	71236019	201	-1.9988	71235919	NA	NA	NA
chr7	117463188	117463388	201	-1.99629	117463288	NM_177324	Sbf2	intron
chr1	84730176	84730376	201	-1.99191	84730276	NM_133975	Trip12	intron
chr8	94111258	94111458	201	-1.97215	94111358	NM_011936	Fto	intron
chr14	65614824	65615024	201	-1.97013	65614924	NM_001253731	Ints9	intron
chr14	65614824	65615024	201	-1.97013	65614924	NM_153414	Ints9	intron
chr15	103076706	103076906	201	-1.95563	103076806	NA	NA	NA
chr9	55664365	55664565	201	-1.94909	55664465	NM_001081341	Scaper	CDS
chr13	42669894	42670094	201	-1.94782	42669994	NA	NA	NA
chr3	134903833	134904033	201	-1.94606	134903933	NM_173762	Cenpe	CDS
chr2	16458653	16458853	201	-1.94498	16458753	NM_026162	Plxdc2	intron
chrX	155927277	155927477	201	-1.93025	155927377	NM_001081124	Map7d2	CDS
chr7	134911792	134911992	201	-1.92706	134911892	NM_172748	Fbxl19	3UTR
chr10	125380835	125381035	201	-1.92706	125380935	NA	NA	NA
chr1	38973368	38973568	201	-1.92706	38973468	NA	NA	NA
chr19	14576429	14576629	201	-1.92706	14576529	NM_011600	Tle4	intron
chr19	37779086	37779286	201	-1.92706	37779186	NA	NA	NA
chr7	3352000	3352200	201	-1.91299	3352100	NM_133189	Cacng7	intron
chr11	68203494	68203694	201	-1.90716	68203594	NA	NA	NA
chr8	71066327	71066527	201	-1.89464	71066427	NM_172753	Csgalnact1	intron
chr8	71066327	71066527	201	-1.89464	71066427	NM_001252623	Csgalnact1	intron
chr11	42834620	42834820	201	-1.89011	42834720	NA	NA	NA
chr5	139751105	139751305	201	-1.88642	139751205	NM_172723	Adap1	intron
chr4	40138908	40139108	201	-1.8737	40139008	NM_007386	Aco1	intron
chr14	24733438	24733638	201	-1.86566	24733538	NM_001253360	Kcnma1	intron
chr14	24733438	24733638	201	-1.86566	24733538	NM_001253366	Kcnma1	intron
chr14	24733438	24733638	201	-1.86566	24733538	NM_001253361	Kcnma1	intron
chr14	24733438	24733638	201	-1.86566	24733538	NM_010610	Kcnma1	intron
chr14	24733438	24733638	201	-1.86566	24733538	NM_001253367	Kcnma1	intron
chr14	24733438	24733638	201	-1.86566	24733538	NM_001253363	Kcnma1	intron
chr14	24733438	24733638	201	-1.86566	24733538	NM_001253373	Kcnma1	intron
chr14	24733438	24733638	201	-1.86566	24733538	NM_001253372	Kcnma1	intron
chr14	24733438	24733638	201	-1.86566	24733538	NM_001253378	Kcnma1	intron
chr14	24733438	24733638	201	-1.86566	24733538	NM_001253377	Kcnma1	intron
chr14	24733438	24733638	201	-1.86566	24733538	NM_001253359	Kcnma1	intron
chr14	24733438	24733638	201	-1.86566	24733538	NM_001253358	Kcnma1	intron
chr14	24733438	24733638	201	-1.86566	24733538	NM_001253369	Kcnma1	intron
chr14	24733438	24733638	201	-1.86566	24733538	NM_001253374	Kcnma1	intron
chr14	24733438	24733638	201	-1.86566	24733538	NM_001253371	Kcnma1	intron
chr14	24733438	24733638	201	-1.86566	24733538	NM_001253365	Kcnma1	intron
chr14	24733438	24733638	201	-1.86566	24733538	NM_001253362	Kcnma1	intron
chr14	24733438	24733638	201	-1.86566	24733538	NM_001253375	Kcnma1	intron
chr14	24733438	24733638	201	-1.86566	24733538	NM_001253370	Kcnma1	intron
chr14	24733438	24733638	201	-1.86566	24733538	NM_001253364	Kcnma1	intron
chr14	24733438	24733638	201	-1.86566	24733538	NM_001253376	Kcnma1	intron
chr14	24733438	24733638	201	-1.86566	24733538	NM_001253368	Kcnma1	intron
chr1	168008266	168008466	201	-1.86405	168008366	NA	NA	NA
chr13	65411403	65411603	201	-1.85229	65411503	NA	NA	NA
chr6	143336628	143336828	201	-1.85151	143336728	NA	NA	NA
chr3	134912304	134912504	201	-1.83578	134912404	NM_173762	Cenpe	intron
chr8	4342954	4343154	201	-1.83514	4343054	NR_033527	Ccl25	intron
chr1	104381167	104381367	201	-1.82015	104381267	NA	NA	NA
chr14	14793244	14793444	201	-1.81603	14793344	NM_025435	Thoc7	intron
chr14	14793244	14793444	201	-1.81603	14793344	NM_001013578	Thoc7	intron
chr13	58102927	58103127	201	-1.81417	58103027	NA	NA	NA
chrX	100650554	100650767	214	-1.81248	100650660	NR_002844	Tsix	intron
chr4	55093883	55094083	201	-1.80605	55093983	NM_172867	Zfp462	3UTR
chr3	95733509	95733709	201	-1.80576	95733609	NM_001253758	Anp32e	intron
chr3	95733509	95733709	201	-1.80576	95733609	NM_001253757	Anp32e	intron
chr3	95733509	95733709	201	-1.80576	95733609	NM_023210	Anp32e	intron
chr7	95694095	95694295	201	-1.80444	95694195	NA	NA	NA
chr8	74817900	74818100	201	-1.79729	74818000	NA	NA	NA
chr15	79359876	79360076	201	-1.79545	79359976	NM_199080	Ddx17	3UTR
chr15	79359876	79360076	201	-1.79545	79359976	NM_152806	Ddx17	3UTR
chr15	79359876	79360076	201	-1.79545	79359976	NM_001040187	Ddx17	3UTR
chr5	105268487	105268687	201	-1.79331	105268587	NM_001039231	Zfp951	intron
chr6	104183577	104183777	201	-1.79056	104183677	NA	NA	NA
chr4	139702438	139702638	201	-1.78274	139702538	NM_198610	Igsf21	intron
chr1	41437949	41438149	201	-1.78267	41438049	NA	NA	NA
chr3	9251449	9251649	201	-1.78247	9251549	NM_177660	Zbtb10	CDS
chr17	54301525	54301725	201	-1.7765	54301625	NA	NA	NA
chr11	23264224	23264424	201	-1.76741	23264324	NM_001190401	Usp34	CDS
chr16	11585810	11586010	201	-1.76433	11585910	NM_028964	Snx29	intron
chr3	86630082	86630282	201	-1.762	86630182	NM_001195499	Dclk2	intron
chr3	86630082	86630282	201	-1.762	86630182	NM_027539	Dclk2	intron
chr3	86630082	86630282	201	-1.762	86630182	NM_001195498	Dclk2	intron
chr3	86630082	86630282	201	-1.762	86630182	NM_001195497	Dclk2	intron
chr3	86630082	86630282	201	-1.762	86630182	NM_001195496	Dclk2	intron
chr3	86630082	86630282	201	-1.762	86630182	NM_001195500	Dclk2	intron
chr12	111451384	111451584	201	-1.75908	111451484	NA	NA	NA
chr4	117223163	117223363	201	-1.75714	117223263	NM_080469	Eri3	CDS
chr15	39038435	39038635	201	-1.75714	39038535	NM_053271	Rims2	intron
chr15	39038435	39038635	201	-1.75714	39038535	NM_001256382	Rims2	intron
chr15	39038435	39038635	201	-1.75714	39038535	NM_001256383	Rims2	intron
chr6	31104063	31104263	201	-1.75031	31104163	NA	NA	NA
chr1	4725900	4726100	201	-1.74209	4726000	NA	NA	NA
chr17	74702287	74702487	201	-1.74104	74702387	NM_001146222	Dpy30	intron
chr17	74702287	74702487	201	-1.74104	74702387	NM_001146224	Dpy30	intron
chr17	74702287	74702487	201	-1.74104	74702387	NM_001146223	Dpy30	intron
chr17	74702287	74702487	201	-1.74104	74702387	NM_024428	Dpy30	intron
chr9	77264989	77265189	201	-1.73638	77265089	NA	NA	NA
chr8	93384638	93384838	201	-1.72753	93384738	NM_177224	Chd9	intron
chr13	14257092	14257292	201	-1.72237	14257192	NM_198122	Arid4b	CDS
chr13	14257092	14257292	201	-1.72237	14257192	NM_194262	Arid4b	CDS
chr5	141883544	141883744	201	-1.72061	141883644	NM_177879	Sdk1	intron
chr3	63422879	63423079	201	-1.70888	63422979	NA	NA	NA
chr4	139750668	139750868	201	-1.70888	139750768	NM_198610	Igsf21	intron
chr7	49985220	49985420	201	-1.70855	49985320	NA	NA	NA
chr6	122436334	122436534	201	-1.70716	122436434	NA	NA	NA
chr16	10088148	10088348	201	-1.7071	10088248	NA	NA	NA
chrX	154823064	154823264	201	-1.70525	154823164	NA	NA	NA
chr8	61933779	61933979	201	-1.69462	61933879	NA	NA	NA
chr3	144712391	144712591	201	-1.69115	144712491	NA	NA	NA
chr14	13549417	13549617	201	-1.68069	13549517	NM_012061	Cadps	intron
chr14	13549417	13549617	201	-1.68069	13549517	NM_001042617	Cadps	intron
chr11	120119723	120119923	201	-1.67796	120119823	NM_198423	Bahcc1	intron
chr18	19078540	19078740	201	-1.67249	19078640	NA	NA	NA
chr2	93056402	93056602	201	-1.66805	93056502	NM_183180	Tspan18	intron
chr11	33207440	33207640	201	-1.66403	33207540	NM_023146	Ranbp17	intron
chr6	105385744	105385944	201	-1.6576	105385844	NA	NA	NA
chrX	135535898	135536098	201	-1.65244	135535998	NM_013724	Nrk	intron
chr7	83838130	83838330	201	-1.64843	83838230	NM_001199224	Agbl1	intron
chr12	28147526	28147726	201	-1.64765	28147626	NA	NA	NA
chr5	77032487	77032687	201	-1.63671	77032587	NM_199032	Cep135	intron
chr1	11966547	11966785	239	-1.63278	11966666	NA	NA	NA
chr3	157556172	157556372	201	-1.62221	157556272	NA	NA	NA
chr4	78878832	78879032	201	-1.6111	78878932	NA	NA	NA
chr16	57582926	57583126	201	-1.6103	57583026	NM_025599	Cmss1	intron
chr17	66355284	66355484	201	-1.60958	66355384	NM_001025572	Ankrd12	intron
chr9	68539844	68540149	306	-1.60696	68539996	NM_013646	Rora	intron
chr8	11291924	11292124	201	-1.6066	11292024	NM_009931	Col4a1	intron
chr15	64322215	64322415	201	-1.60263	64322315	NA	NA	NA
chr2	96571164	96571364	201	-1.58619	96571264	NA	NA	NA
chr9	106109815	106110015	201	-1.56449	106109915	NM_011876	Twf2	intron
chr17	12457373	12457573	201	-1.55864	12457473	NM_011948	Map3k4	intron
chr17	47767028	47767228	201	-1.55328	47767128	NA	NA	NA
chr10	92071485	92071685	201	-1.54918	92071585	NA	NA	NA
chr2	59155096	59155296	201	-1.54855	59155196	NM_175464	Pkp4	intron
chr2	59155096	59155296	201	-1.54855	59155196	NM_026361	Pkp4	intron
chr18	77299875	77300075	201	-1.54794	77299975	NA	NA	NA
chr7	134905559	134905759	201	-1.54554	134905659	NM_172748	Fbxl19	intron
chr4	126116129	126116329	201	-1.54492	126116229	NM_153403	Ago1	3UTR
chr15	39418132	39418332	201	-1.54373	39418232	NM_053271	Rims2	intron
chr15	39418132	39418332	201	-1.54373	39418232	NM_001256382	Rims2	intron
chr15	39418132	39418332	201	-1.54373	39418232	NM_001256383	Rims2	intron
chr5	112612913	112613113	201	-1.54166	112613013	NA	NA	NA
chr11	69494183	69494383	201	-1.53457	69494283	NM_030702	Senp3	CDS
chr11	69494183	69494383	201	-1.53457	69494283	NM_001163571	Senp3	CDS
chr13	67516197	67516397	201	-1.52834	67516297	NM_177811	Zfp459	intron
chr12	53616946	53617146	201	-1.52225	53617046	NA	NA	NA
chr17	56148757	56148957	201	-1.50777	56148857	NM_026530	Mpnd	CDS
chr14	87224301	87224501	201	-1.50639	87224401	NM_019670	Diap3	intron
chr15	80019825	80020025	201	-1.50178	80019925	NM_010795	Mgat3	intron
chr13	24893503	24893703	201	-1.49796	24893603	NM_024473	BC005537	5UTR
chr17	49001235	49001435	201	-1.48506	49001335	NA	NA	NA
chr5	112440710	112440910	201	-1.4796	112440810	NA	NA	NA
chr2	179240989	179241196	208	-1.47455	179241092	NM_009867	Cdh4	intron
chr14	9476068	9476268	201	-1.46806	9476168	NM_028934	4930452B06Rik	intron
chr8	24048848	24049048	201	-1.46708	24048948	NM_001081149	Kat6a	CDS
chr1	155756041	155756241	201	-1.45215	155756141	NM_008131	Glul	3UTR
chr5	54021298	54021498	201	-1.452	54021398	NM_001080928	Rbpj	intron
chr5	54021298	54021498	201	-1.452	54021398	NM_001277116	Rbpj	intron
chr5	54021298	54021498	201	-1.452	54021398	NM_009035	Rbpj	intron
chr5	54021298	54021498	201	-1.452	54021398	NM_001080927	Rbpj	intron
chr18	14372969	14373343	375	-1.4233	14373156	NA	NA	NA
chr4	137603166	137603366	201	-1.42169	137603266	NM_001256195	Eif4g3	intron
chr4	137603166	137603366	201	-1.42169	137603266	NM_172703	Eif4g3	intron
chr4	137603166	137603366	201	-1.42169	137603266	NM_001256198	Eif4g3	intron
chr9	70212502	70212702	201	-1.4201	70212602	NM_181072	Myo1e	intron
chr1	153210305	153210505	201	-1.41645	153210405	NM_054102	Ivns1abp	CDS
chr1	153210305	153210505	201	-1.41645	153210405	NM_001039512	Ivns1abp	CDS
chr2	141675741	141675941	201	-1.41249	141675841	NM_001013802	Macrod2	intron
chr5	8429290	8429490	201	-1.41218	8429390	NM_178766	Slc25a40	intron
chr11	115143820	115144020	201	-1.40511	115143920	NA	NA	NA
chr10	91332467	91332667	201	-1.40436	91332567	NA	NA	NA
chr7	134905100	134905415	316	-1.39599	134905257	NM_172748	Fbxl19	intron
chr15	76712146	76712346	201	-1.39417	76712246	NM_145916	Zfp7	intron
chr4	139642751	139642951	201	-1.39273	139642851	NM_198610	Igsf21	intron
chr13	71534763	71534963	201	-1.39179	71534863	NA	NA	NA
chr3	63773595	63773795	201	-1.38941	63773695	NA	NA	NA
chr15	63671709	63671909	201	-1.38941	63671809	NM_001168274	Gsdmc2	intron
chr15	63671709	63671909	201	-1.38941	63671809	NM_177912	Gsdmc2	intron
chr12	19053271	19053472	202	-1.38719	19053371	NA	NA	NA
chr9	47508867	47509067	201	-1.38392	47508967	NM_018770	Cadm1	intron
chr9	47508867	47509067	201	-1.38392	47508967	NM_207675	Cadm1	intron
chr9	47508867	47509067	201	-1.38392	47508967	NM_001025600	Cadm1	intron
chr9	47508867	47509067	201	-1.38392	47508967	NM_207676	Cadm1	intron
chr3	152926284	152926484	201	-1.37863	152926384	NM_011372	St6galnac3	intron
chr12	84198078	84198278	201	-1.37772	84198178	NM_015812	Rgs6	intron
chr5	108493243	108493443	201	-1.37209	108493343	NA	NA	NA
chr11	69495173	69495373	201	-1.37185	69495273	NM_030702	Senp3	5UTR
chr11	69495173	69495373	201	-1.37185	69495273	NM_001163571	Senp3	intron
chr4	121689977	121690177	201	-1.37148	121690077	NA	NA	NA
chr1	164264340	164264540	201	-1.37021	164264440	NM_001038619	Dnm3	intron
chr1	164264340	164264540	201	-1.37021	164264440	NM_172646	Dnm3	intron
chr4	126706946	126707146	201	-1.36494	126707046	NM_023603	Sfpq	intron
chr4	126706946	126707146	201	-1.36494	126707046	NR_045010	Sfpq	intron
chr10	79973441	79973641	201	-1.34957	79973541	NM_139226	Onecut3	intron
chr1	134087419	134087619	201	-1.3421	134087519	NA	NA	NA
chr18	25528173	25528373	201	-1.3421	25528273	NM_001033532	AW554918	intron
chr5	93271048	93271248	201	-1.3421	93271148	NM_015756	Shroom3	intron
chr5	93271048	93271248	201	-1.3421	93271148	NM_001077595	Shroom3	intron
chr5	75941854	75942054	201	-1.3421	75941954	NA	NA	NA
chr5	104430324	104430524	201	-1.33952	104430424	NM_053262	Hsd17b11	intron
chr1	33094814	33095014	201	-1.33128	33094914	NA	NA	NA
chr16	57343140	57343340	201	-1.32358	57343240	NM_025599	Cmss1	intron
chr17	78293340	78293540	201	-1.32007	78293440	NA	NA	NA
chrX	147096007	147096207	201	-1.31785	147096107	NA	NA	NA
chr19	26060306	26060506	201	-1.30557	26060406	NA	NA	NA
chrX	18286187	18286387	201	-1.30463	18286287	NA	NA	NA
chr6	64661867	64662067	201	-1.30363	64661967	NA	NA	NA
chr10	62226058	62226258	201	-1.30202	62226158	NM_026201	Ccar1	intron
chr1	96905837	96906037	201	-1.29792	96905937	NA	NA	NA
chr11	12164459	12164659	201	-1.29479	12164559	NM_172496	Cobl	intron
chr13	114767365	114767565	201	-1.29463	114767465	NM_172595	Arl15	intron
chr13	44828765	44828965	201	-1.29178	44828865	NM_001205044	Jarid2	intron
chr13	44828765	44828965	201	-1.29178	44828865	NM_021878	Jarid2	intron
chr13	44828765	44828965	201	-1.29178	44828865	NM_001205043	Jarid2	intron
chr7	122427261	122427461	201	-1.2807	122427361	NA	NA	NA
chr5	77430916	77431116	201	-1.26995	77431016	NA	NA	NA
chr7	140302806	140303006	201	-1.2681	140302906	NM_009980	Ctbp2	intron
chr3	135376979	135377179	201	-1.2641	135377079	NA	NA	NA
chr5	106197011	106197211	201	-1.26193	106197111	NM_001122768	Lrrc8d	intron
chr5	106197011	106197211	201	-1.26193	106197111	NM_178701	Lrrc8d	intron
chr8	87550828	87551028	201	-1.26143	87550928	NM_026760	2310036O22Rik	CDS
chr1	176550457	176550657	201	-1.26049	176550557	NM_019445	Fmn2	intron
chrX	103040914	103041114	201	-1.25637	103041014	NM_009530	Atrx	intron
chr14	79044441	79044641	201	-1.25525	79044541	NM_001081336	Dgkh	intron
chr11	85493455	85493655	201	-1.25303	85493555	NM_138681	Bcas3	intron
chr11	85493455	85493655	201	-1.25303	85493555	NM_001166642	Bcas3	intron
chr11	85493455	85493655	201	-1.25303	85493555	NM_001166643	Bcas3	intron
chr5	77431321	77431531	211	-1.2437	77431426	NA	NA	NA
chr3	40689826	40690026	201	-1.23901	40689926	NA	NA	NA
chr11	17019302	17019502	201	-1.23261	17019402	NA	NA	NA
chr17	7476800	7477000	201	-1.22823	7476900	NM_011299	Rps6ka2	intron
chr19	5800090	5800290	201	-1.22717	5800190	NR_002847	Malat1	3UTR
chr2	8631125	8631325	201	-1.22201	8631225	NA	NA	NA
chr12	25467940	25468140	201	-1.21924	25468040	NA	NA	NA
chr5	112074476	112074676	201	-1.218	112074576	NA	NA	NA
chr8	4300520	4300720	201	-1.20965	4300620	NM_010485	Elavl1	intron
chr9	11405161	11405361	201	-1.2078	11405261	NA	NA	NA
chr13	12174302	12174502	201	-1.20582	12174402	NM_023868	Ryr2	intron
chr7	26055821	26056021	201	-1.20165	26055921	NA	NA	NA
chr15	61951839	61952039	201	-1.19777	61951939	NR_003368	Pvt1	intron
chr9	68433949	68434149	201	-1.19186	68434049	NA	NA	NA
chr5	110536943	110537143	201	-1.19122	110537043	NM_145147	Gtpbp6	CDS
chr1	93397663	93397863	201	-1.1901	93397763	NM_028718	Traf3ip1	CDS
chr9	21571490	21571693	204	-1.1864	21571591	NM_145611	Kank2	3UTR
chr17	57044428	57044628	201	-1.18327	57044528	NM_022328	Mllt1	intron
chr3	46262603	46262803	201	-1.17909	46262703	NA	NA	NA
chr14	79077228	79077428	201	-1.17877	79077328	NM_001081336	Dgkh	intron
chr1	157020348	157020548	201	-1.1786	157020448	NM_021433	Stx6	intron
chr12	66922145	66922345	201	-1.1786	66922245	NA	NA	NA
chr2	125498935	125499135	201	-1.1786	125499035	NM_199022	Shc4	intron
chr2	125498935	125499135	201	-1.1786	125499035	NM_025613	Eid1	CDS
chr18	50854785	50854985	201	-1.17475	50854885	NA	NA	NA
chr17	66479848	66480048	201	-1.16807	66479948	NM_001003919	Ddx11	intron
chr5	104183131	104183331	201	-1.16759	104183231	NM_133919	Aff1	5UTR
chr2	173411639	173411839	201	-1.16517	173411739	NR_027957	Ppp4r1l-ps	intron
chr16	87416732	87416932	201	-1.16222	87416832	NM_001081068	Ltn1	intron
chr5	81496784	81496984	201	-1.16153	81496884	NM_198702	Lphn3	intron
chr7	17501459	17501659	201	-1.16126	17501559	NM_007590	Calm3	3UTR
chr5	76805714	76805914	201	-1.15768	76805814	NA	NA	NA
chr11	114958775	114958975	201	-1.15707	114958875	NM_001163753	Rab37	intron
chr6	4873823	4874094	272	-1.15499	4873958	NM_181595	Ppp1r9a	intron
chr16	32338833	32339033	201	-1.15233	32338933	NM_177633	Ubxn7	intron
chr13	8525849	8526049	201	-1.14945	8525949	NM_052977	Adarb2	intron
chr9	72510543	72510743	201	-1.14914	72510643	NM_010890	Nedd4	intron
chr18	77769649	77769849	201	-1.14775	77769749	NM_001164504	Rnf165	intron
chr17	69708098	69708298	201	-1.1418	69708198	NA	NA	NA
chr5	66804848	66805048	201	-1.13678	66804948	NM_001201414	Apbb2	intron
chr5	66804848	66805048	201	-1.13678	66804948	NM_001201415	Apbb2	intron
chr5	66804848	66805048	201	-1.13678	66804948	NM_001201413	Apbb2	intron
chr5	66804848	66805048	201	-1.13678	66804948	NM_009686	Apbb2	intron
chr19	45734663	45734863	201	-1.12894	45734763	NA	NA	NA
chrX	126889580	126889780	201	-1.11971	126889680	NM_172493	Diap2	intron
chr13	58228665	58228865	201	-1.11567	58228765	NM_029872	Hnrnpa0	CDS
chr15	58212762	58212962	201	-1.11508	58212862	NM_027211	Anxa13	intron
chr17	71230330	71230530	201	-1.11475	71230430	NA	NA	NA
chr1	34257885	34258085	201	-1.11444	34257985	NM_001276764	Dst	CDS
chr1	34257885	34258085	201	-1.11444	34257985	NM_133833	Dst	CDS
chr1	34257885	34258085	201	-1.11444	34257985	NM_134448	Dst	CDS
chr10	127748458	127748658	201	-1.11383	127748558	NM_001252327	Pan2	intron
chr10	127748458	127748658	201	-1.11383	127748558	NM_001252326	Pan2	intron
chr10	127748458	127748658	201	-1.11383	127748558	NM_133992	Pan2	intron
chr10	102197586	102197786	201	-1.10976	102197686	NA	NA	NA
chr16	39990984	39991184	201	-1.10863	39991084	NA	NA	NA
chr16	51936054	51936254	201	-1.10441	51936154	NA	NA	NA
chr10	40069212	40069415	204	-1.10357	40069313	NM_001168304	Cdk19	5UTR
chr10	40069212	40069415	204	-1.10357	40069313	NM_198164	Cdk19	5UTR
chr10	24573195	24573395	201	-1.09671	24573295	NA	NA	NA
chr13	99086547	99086747	201	-1.08834	99086647	NM_145455	Btf3	CDS
chr13	99086547	99086747	201	-1.08834	99086647	NM_001170540	Btf3	intron
chr7	107128334	107128534	201	-1.08819	107128434	NM_175388	Rnf169	intron
chr5	122374884	122375084	201	-1.07664	122374984	NM_007804	Cux2	intron
chr7	17005609	17005809	201	-1.07469	17005709	NM_198631	Zc3h4	CDS
chr8	23743335	23743535	201	-1.0689	23743435	NM_011130	Polb	intron
chr1	32641732	32641932	201	-1.05635	32641832	NM_133235	Khdrbs2	intron
chr9	58089358	58089558	201	-1.04533	58089458	NM_178087	Pml	intron
chr9	58089358	58089558	201	-1.04533	58089458	NM_008884	Pml	intron
chr8	72539456	72539656	201	-1.04254	72539556	NA	NA	NA
chr9	39967931	39968131	201	-1.04254	39968031	NA	NA	NA
chr16	8830409	8830609	201	-1.03848	8830509	NM_001081400	1810013L24Rik	5UTR
chrX	147443534	147443734	201	-1.036	147443634	NM_001168600	Gnl3l	intron
chrX	147443534	147443734	201	-1.036	147443634	NM_198110	Gnl3l	intron
chr9	49474392	49474592	201	-1.02894	49474492	NM_001113204	Ncam1	intron
chr9	49474392	49474592	201	-1.02894	49474492	NM_001081445	Ncam1	intron
chr9	49474392	49474592	201	-1.02894	49474492	NM_010875	Ncam1	intron
chr2	44758553	44758753	201	-1.01601	44758653	NA	NA	NA
chr1	181303711	181303911	201	-1.01566	181303811	NM_027188	Smyd3	intron
chrX	100652333	100652583	251	-1.01362	100652458	NR_002844	Tsix	intron
chr4	71125880	71126080	201	-1.01048	71125980	NA	NA	NA
chr9	65194560	65194760	201	-1.00706	65194660	NM_016688	Pdcd7	CDS
chr5	11135574	11135774	201	-1.00454	11135674	NA	NA	NA
chr1	89275592	89275792	201	-1.00312	89275692	NM_146112	Gigyf2	intron
chr1	89275592	89275792	201	-1.00312	89275692	NM_001110212	Gigyf2	intron
chr1	11281238	11281438	201	-0.999277	11281338	NM_029525	Prex2	intron
chr1	11281238	11281438	201	-0.999277	11281338	NM_001033636	Prex2	intron
chr19	29872885	29873085	201	-0.999277	29872985	NM_172836	9930021J03Rik	intron
chr16	52084427	52084666	240	-0.999277	52084546	NM_001033238	Cblb	intron
chr6	127674464	127674664	201	-0.998853	127674564	NM_201371	Prmt8	intron
chr3	99602657	99602857	201	-0.998029	99602757	NA	NA	NA
chr11	75546550	75546750	201	-0.995039	75546650	NM_009536	Ywhae	intron
chr18	84690320	84690520	201	-0.992354	84690420	NM_001033341	Zfp407	intron
chr1	91575193	91575393	201	-0.985956	91575293	NM_178119	Agap1	intron
chr1	91575193	91575393	201	-0.985956	91575293	NM_001037136	Agap1	intron
chr1	91575193	91575393	201	-0.985956	91575293	NR_015540	4933400F21Rik	3UTR
chr5	132639369	132639569	201	-0.985406	132639469	NM_177047	Auts2	intron
chrX	131240895	131241095	201	-0.985406	131240995	NA	NA	NA
chr4	85697631	85697831	201	-0.979628	85697731	NA	NA	NA
chr14	114968731	114968931	201	-0.97953	114968831	NA	NA	NA
chr19	53696226	53696426	201	-0.977159	53696326	NM_007790	Smc3	CDS
chr19	12568796	12568996	201	-0.971835	12568896	NM_172442	Dtx4	intron
chr17	33968220	33968420	201	-0.971456	33968320	NM_023202	Ndufa7	intron
chr17	33968220	33968420	201	-0.971456	33968320	NR_103516	Ndufa7	intron
chr2	60909473	60909673	201	-0.970316	60909573	NA	NA	NA
chrX	59661179	59661379	201	-0.959243	59661279	NA	NA	NA
chr14	108502201	108502401	201	-0.958771	108502301	NA	NA	NA
chr17	88093593	88093793	201	-0.958771	88093693	NM_008628	Msh2	intron
chr16	39710460	39710660	201	-0.958635	39710560	NA	NA	NA
chr12	53605156	53605356	201	-0.957935	53605256	NA	NA	NA
chr4	135825076	135825276	201	-0.956209	135825176	NM_011542	Tcea3	intron
chr4	137166104	137166304	201	-0.950909	137166204	NM_130879	Usp48	intron
chr19	5797452	5797652	201	-0.950492	5797552	NR_002847	Malat1	3UTR
chr6	100816278	100816478	201	-0.949416	100816378	NM_182939	Ppp4r2	CDS
chr19	35469431	35469631	201	-0.948124	35469531	NA	NA	NA
chr6	29101117	29101317	201	-0.946962	29101217	NM_133925	Rbm28	intron
chr7	123449880	123450080	201	-0.946428	123449980	NA	NA	NA
chr8	109416915	109417115	201	-0.946171	109417015	NM_145412	Chtf8	intron
chr12	114157363	114157563	201	-0.944764	114157463	NM_010588	Jag2	intron
chr14	45986763	45986963	201	-0.942959	45986863	NM_019637	Styx	intron
chr7	72515809	72516009	201	-0.941867	72515909	NM_009386	Tjp1	5UTR
chr7	72515809	72516009	201	-0.941867	72515909	NM_001163574	Tjp1	5UTR
chr7	107855311	107855511	201	-0.941562	107855411	NM_178764	Fam168a	intron
chr2	25877024	25877224	201	-0.939262	25877124	NM_133835	Ubac1	5UTR
chr14	22488004	22488204	201	-0.938061	22488104	NM_001205241	Kat6b	CDS
chr14	22488004	22488204	201	-0.938061	22488104	NM_017479	Kat6b	CDS
chr6	33884885	33885085	201	-0.937877	33884985	NM_009148	Exoc4	intron
chrX	151798530	151798730	201	-0.93771	151798630	NA	NA	NA
chr14	115607496	115607696	201	-0.936261	115607596	NM_175500	Gpc5	intron
chr6	72483904	72484104	201	-0.93484	72484004	NA	NA	NA
chr17	88383799	88383999	201	-0.934784	88383899	NM_010830	Msh6	CDS
chr7	16867711	16867911	201	-0.933897	16867811	NM_001136471	Ccdc9	CDS
chr7	16867711	16867911	201	-0.933897	16867811	NM_172297	Ccdc9	CDS
chr1	13531907	13532107	201	-0.930635	13532007	NA	NA	NA
chr11	69548270	69548470	201	-0.928351	69548370	NM_009089	Polr2a	CDS
chr9	59333894	59334094	201	-0.927503	59333994	NM_019927	Arih1	CDS
chr9	44413066	44413266	201	-0.926899	44413166	NM_181324	Ddx6	intron
chr9	44413066	44413266	201	-0.926899	44413166	NM_001110826	Ddx6	intron
chr9	44413066	44413266	201	-0.926899	44413166	NM_007841	Ddx6	intron
chr3	55987347	55987547	201	-0.926585	55987447	NM_030595	Nbea	5UTR
chr8	102839812	102840012	201	-0.924636	102839912	NA	NA	NA
chr15	81415873	81416073	201	-0.924489	81415973	NA	NA	NA
chr7	86962927	86963127	201	-0.922475	86963027	NA	NA	NA
chrX	140773155	140773355	201	-0.921138	140773255	NR_037145	Alg13	intron
chr3	55277902	55278102	201	-0.920076	55278002	NM_019978	Dclk1	intron
chr3	55277902	55278102	201	-0.920076	55278002	NM_001195538	Dclk1	intron
chr3	55277902	55278102	201	-0.920076	55278002	NM_001195539	Dclk1	intron
chr3	55277902	55278102	201	-0.920076	55278002	NM_001111052	Dclk1	intron
chr3	55277902	55278102	201	-0.920076	55278002	NM_001111051	Dclk1	intron
chr1	155756365	155756565	201	-0.919656	155756465	NM_008131	Glul	3UTR
chr14	56931110	56931310	201	-0.918292	56931210	NA	NA	NA
chr2	3738205	3738405	201	-0.915399	3738305	NA	NA	NA
chr2	113626547	113626747	201	-0.913257	113626647	NM_009162	Scg5	intron
chr10	15090896	15091096	201	-0.912023	15090996	NA	NA	NA
chr1	30860707	30860907	201	-0.911461	30860807	NM_001081080	Phf3	CDS
chr15	36723399	36723599	201	-0.909699	36723499	NM_001253805	Ywhaz	intron
chr15	36723399	36723599	201	-0.909699	36723499	NM_001253806	Ywhaz	intron
chr15	36723399	36723599	201	-0.909699	36723499	NM_011740	Ywhaz	intron
chr14	55513152	55513352	201	-0.908357	55513252	NM_019402	Pabpn1	CDS
chr2	135788332	135788532	201	-0.906001	135788432	NM_013829	Plcb4	intron
chr11	31269798	31269998	201	-0.905713	31269898	NM_011491	Stc2	5UTR
chr3	152985539	152985739	201	-0.893594	152985639	NM_011372	St6galnac3	intron
chr11	68563725	68563925	201	-0.892362	68563825	NM_175260	Myh10	intron
chr14	22319051	22319251	201	-0.890781	22319151	NM_001205241	Kat6b	intron
chr14	22319051	22319251	201	-0.890781	22319151	NM_017479	Kat6b	5UTR
chr1	154749184	154749384	201	-0.889095	154749284	NM_001160256	Smg7	intron
chr1	154749184	154749384	201	-0.889095	154749284	NM_001005507	Smg7	intron
chr6	140572369	140572569	201	-0.888942	140572469	NM_178803	Aebp2	intron
chr6	140572369	140572569	201	-0.888942	140572469	NM_001005605	Aebp2	CDS
chr6	122436094	122436324	231	-0.888027	122436209	NM_027664	Rimklb	5UTR
chr1	126227088	126227288	201	-0.885242	126227188	NA	NA	NA
chr7	140314277	140314477	201	-0.881788	140314377	NM_009980	Ctbp2	intron
chr6	145198503	145198703	201	-0.877735	145198603	NM_021284	Kras	5UTR
chrX	74843752	74843952	201	-0.874974	74843852	NM_020601	Tbl1x	intron
chr8	71199424	71199624	201	-0.87382	71199524	NM_172753	Csgalnact1	intron
chr8	71199424	71199624	201	-0.87382	71199524	NM_001252623	Csgalnact1	intron
chr13	59533354	59533554	201	-0.87333	59533454	NA	NA	NA
chr11	12230317	12230517	201	-0.869347	12230417	NM_172496	Cobl	intron
chr3	31113152	31113352	201	-0.868169	31113252	NM_172861	Slc7a14	intron
chr6	118012313	118012513	201	-0.865997	118012413	NA	NA	NA
chr17	56927104	56927304	201	-0.865662	56927204	NM_027787	Rfx2	intron
chr17	56927104	56927304	201	-0.865662	56927204	NM_009056	Rfx2	intron
chr7	130113634	130113834	201	-0.865613	130113734	NR_045614	4930413G21Rik	3UTR
chr10	84638884	84639084	201	-0.864348	84638984	NM_007771	Cry1	intron
chr6	43223214	43223414	201	-0.863337	43223314	NM_133674	Arhgef5	CDS
chr4	46158871	46159071	201	-0.860738	46158971	NM_001033201	Ncbp1	intron
chr3	28383840	28384040	201	-0.857372	28383940	NM_001163009	Tnik	intron
chr3	28383840	28384040	201	-0.857372	28383940	NM_026910	Tnik	intron
chr3	28383840	28384040	201	-0.857372	28383940	NM_001163008	Tnik	intron
chr3	28383840	28384040	201	-0.857372	28383940	NM_001163007	Tnik	intron
chrX	140789674	140789874	201	-0.856673	140789774	NR_037145	Alg13	intron
chr15	68341526	68341726	201	-0.849526	68341626	NA	NA	NA
chr9	110034577	110034777	201	-0.84601	110034677	NM_009211	Smarcc1	CDS
chr19	5799803	5800003	201	-0.843738	5799903	NR_002847	Malat1	3UTR
chr2	168857963	168858163	201	-0.840636	168858063	NA	NA	NA
chr7	7230646	7230846	201	-0.839661	7230746	NR_003555	Vmn2r29	intron
chr4	155610302	155610502	201	-0.837437	155610402	NA	NA	NA
chr17	23943905	23944105	201	-0.836507	23944005	NM_175229	Srrm2	intron
chr6	44342489	44342689	201	-0.832425	44342589	NA	NA	NA
chr2	117078494	117078733	240	-0.832402	117078613	NM_026620	Fam98b	intron
chr11	84683456	84683656	201	-0.831282	84683556	NM_153144	Ggnbp2	5UTR
chr6	122422672	122422872	201	-0.830557	122422772	NM_027664	Rimklb	5UTR
chr2	173462941	173463141	201	-0.827527	173463041	NR_027957	Ppp4r1l-ps	intron
chrX	100651195	100651411	217	-0.822726	100651303	NR_002844	Tsix	intron
chr7	150781719	150781919	201	-0.819259	150781819	NM_013742	Cars	intron
chr7	150781719	150781919	201	-0.819259	150781819	NM_001252593	Cars	intron
chr11	23264017	23264217	201	-0.819245	23264117	NM_001190401	Usp34	CDS
chr15	79349530	79349730	201	-0.818199	79349630	NM_134090	Kdelr3	intron
chr11	84684024	84684224	201	-0.817041	84684124	NM_153144	Ggnbp2	intron
chr19	47526435	47526635	201	-0.816031	47526535	NM_001164717	Sh3pxd2a	intron
chr19	47526435	47526635	201	-0.816031	47526535	NM_008018	Sh3pxd2a	intron
chr11	69548676	69548876	201	-0.809698	69548776	NM_009089	Polr2a	CDS
chr5	33846954	33847154	201	-0.809605	33847054	NA	NA	NA
chr5	114221410	114221610	201	-0.807947	114221510	NM_016926	Sart3	CDS
chr8	100110525	100110725	201	-0.807763	100110625	NA	NA	NA
chr6	39370096	39370296	201	-0.80592	39370196	NM_018810	Mkrn1	CDS
chr7	97591983	97592183	201	-0.802693	97592083	NM_145151	Crebzf	CDS
chr7	97591983	97592183	201	-0.802693	97592083	NR_073438	Crebzf	5UTR
chr7	97591983	97592183	201	-0.802693	97592083	NR_073437	Crebzf	5UTR
chr7	97591983	97592183	201	-0.802693	97592083	NR_073436	Crebzf	5UTR
chr10	42312558	42312758	201	-0.795191	42312658	NA	NA	NA
chr8	119928457	119928657	201	-0.794457	119928557	NM_001163262	Cmip	intron
chr8	119928457	119928657	201	-0.794457	119928557	NM_028941	Cmip	intron
chr7	148822477	148822677	201	-0.791903	148822577	NM_181729	Muc6	CDS
chr13	108861626	108861865	240	-0.791312	108861745	NM_001127346	Ndufaf2	intron
chr6	111223149	111223349	201	-0.790909	111223249	NM_177328	Grm7	intron
chr17	50632648	50632848	201	-0.788434	50632748	NA	NA	NA
chr2	131004074	131004275	202	-0.786101	131004174	NM_007682	Cenpb	CDS
chr12	110031956	110032156	201	-0.785423	110032056	NM_009537	Yy1	CDS
chr1	115828700	115828900	201	-0.784551	115828800	NA	NA	NA
chr11	70207561	70207763	203	-0.782672	70207662	NM_029231	Pelp1	CDS
chr2	76208130	76208330	201	-0.782339	76208230	NM_153405	Rbm45	CDS
chr1	82836648	82836848	201	-0.781212	82836748	NM_010472	Agfg1	intron
chr13	45927337	45927537	201	-0.779505	45927437	NM_009124	Atxn1	intron
chr13	45927337	45927537	201	-0.779505	45927437	NM_001199305	Atxn1	intron
chr13	45927337	45927537	201	-0.779505	45927437	NM_001199304	Atxn1	intron
chr4	117122995	117123195	201	-0.773816	117123095	NM_025739	Rnf220	intron
chr7	134672687	134672887	201	-0.772734	134672787	NA	NA	NA
chr7	52068209	52068409	201	-0.771996	52068309	NM_030693	Atf5	CDS
chr7	52068209	52068409	201	-0.771996	52068309	NR_033136	Atf5	3UTR
chr4	91026220	91026420	201	-0.771637	91026320	NM_010486	Elavl2	intron
chr4	91026220	91026420	201	-0.771637	91026320	NM_001177883	Elavl2	intron
chr4	91026220	91026420	201	-0.771637	91026320	NM_207686	Elavl2	intron
chr4	91026220	91026420	201	-0.771637	91026320	NM_207685	Elavl2	intron
chr9	70526805	70527005	201	-0.76497	70526905	NM_007399	Adam10	5UTR
chr9	45698795	45698995	201	-0.76412	45698895	NM_178709	Rnf214	CDS
chr7	16417910	16418110	201	-0.763564	16418010	NA	NA	NA
chr4	88472049	88472336	288	-0.757137	88472192	NA	NA	NA
chr7	97129025	97129225	201	-0.749437	97129125	NM_021876	Eed	5UTR
chr11	68273343	68273543	201	-0.747938	68273443	NM_177320	Pik3r5	intron
chr18	77788530	77788730	201	-0.747738	77788630	NM_001164504	Rnf165	intron
chr5	137741262	137741462	201	-0.746618	137741362	NM_001109910	Srrt	CDS
chr5	137741262	137741462	201	-0.746618	137741362	NM_001109909	Srrt	CDS
chr5	137741262	137741462	201	-0.746618	137741362	NM_031405	Srrt	CDS
chr11	93746742	93746942	201	-0.746399	93746842	NM_001013375	Utp18	CDS
chr19	45857584	45857784	201	-0.745757	45857684	NM_023799	Mgea5	5UTR
chr5	23482145	23482345	201	-0.744198	23482245	NM_053090	Fam126a	intron
chr11	117552811	117553011	201	-0.744198	117552911	NM_198022	Tnrc6c	intron
chr10	43232130	43232330	201	-0.740649	43232230	NM_199028	Bend3	3UTR
chr9	77379745	77379945	201	-0.740064	77379845	NM_172528	Lrrc1	intron
chr9	77379745	77379945	201	-0.740064	77379845	NM_001146048	Lrrc1	intron
chr19	5843150	5843350	201	-0.738485	5843250	NR_003513	Neat1	3UTR
chr10	12951897	12952097	201	-0.73772	12951997	NM_001195096	Phactr2	intron
chr10	12951897	12952097	201	-0.73772	12951997	NM_001195066	Phactr2	intron
chr10	12951897	12952097	201	-0.73772	12951997	NM_001195065	Phactr2	intron
chr10	12951897	12952097	201	-0.73772	12951997	NM_001033257	Phactr2	intron
chr9	48300140	48300340	201	-0.737585	48300240	NM_144948	Rbm7	intron
chr9	48300140	48300340	201	-0.737585	48300240	NR_037589	Rbm7	intron
chr19	9077290	9077490	201	-0.737128	9077390	NM_009643	Ahnak	CDS
chr19	9077290	9077490	201	-0.737128	9077390	NM_001039959	Ahnak	intron
chr2	24814918	24815118	201	-0.736243	24815018	NA	NA	NA
chr10	79861931	79862131	201	-0.734741	79862031	NM_013595	Mbd3	5UTR
chr2	94172994	94173194	201	-0.734417	94173094	NM_183106	Ttc17	CDS
chr11	3548509	3548709	201	-0.734106	3548609	NR_002321	Tug1	intron
chr10	97874116	97874316	201	-0.731142	97874216	NA	NA	NA
chr10	80610874	80611074	201	-0.723402	80610974	NM_010731	Zbtb7a	CDS
chr2	17986274	17986474	201	-0.717902	17986374	NM_010804	Mllt10	intron
chr2	17986274	17986474	201	-0.717902	17986374	NR_045539	Mllt10	5UTR
chr2	17986274	17986474	201	-0.717902	17986374	NR_045538	Mllt10	5UTR
chr2	17986274	17986474	201	-0.717902	17986374	NM_001252560	Mllt10	5UTR
chr2	17986274	17986474	201	-0.717902	17986374	NM_001252561	Mllt10	5UTR
chr11	78046030	78046230	201	-0.71727	78046130	NM_009297	Supt6	intron
chr5	26896107	26896307	201	-0.716033	26896207	NA	NA	NA
chr4	20819783	20819983	201	-0.714069	20819883	NA	NA	NA
chr12	8681196	8681396	201	-0.711543	8681296	NM_001160221	Pum2	intron
chr12	8681196	8681396	201	-0.711543	8681296	NM_001160222	Pum2	intron
chr12	8681196	8681396	201	-0.711543	8681296	NR_027670	Pum2	intron
chr12	8681196	8681396	201	-0.711543	8681296	NM_001160219	Pum2	intron
chr12	8681196	8681396	201	-0.711543	8681296	NM_001160220	Pum2	intron
chr3	120074774	120074974	201	-0.707289	120074874	NA	NA	NA
chr19	10979741	10979941	201	-0.704971	10979841	NM_001253843	Prpf19	3UTR
chr19	10979741	10979941	201	-0.704971	10979841	NM_134129	Prpf19	3UTR
chr19	10979741	10979941	201	-0.704971	10979841	NM_001253844	Prpf19	3UTR
chr4	51289141	51289341	201	-0.70467	51289241	NA	NA	NA
chr7	103543136	103543336	201	-0.70467	103543236	NM_011858	Tenm4	intron
chr12	117118297	117118497	201	-0.702745	117118397	NA	NA	NA
chr10	79620352	79620552	201	-0.699075	79620452	NM_021565	Midn	3UTR
chr3	36165149	36165349	201	-0.698244	36165249	NA	NA	NA
chr17	32442330	32442530	201	-0.695999	32442430	NM_019774	Akap8	CDS
chr18	80947061	80947261	201	-0.692042	80947161	NM_015805	Atp9b	intron
chr18	80947061	80947261	201	-0.692042	80947161	NM_001201569	Atp9b	intron
chr8	89590893	89591093	201	-0.687081	89590993	NA	NA	NA
chr4	138138121	138138321	201	-0.685983	138138221	NM_029401	Vwa5b1	intron
chr8	119925387	119925587	201	-0.6811	119925487	NM_001163262	Cmip	intron
chr8	119925387	119925587	201	-0.6811	119925487	NM_028941	Cmip	intron
chr15	77039477	77039677	201	-0.680516	77039577	NM_175387	Rbfox2	intron
chr15	77039477	77039677	201	-0.680516	77039577	NM_053104	Rbfox2	intron
chr15	77039477	77039677	201	-0.680516	77039577	NM_001110827	Rbfox2	intron
chr3	141264552	141264752	201	-0.67997	141264652	NM_009472	Unc5c	intron
chr10	5729024	5729224	201	-0.679135	5729124	NM_007956	Esr1	intron
chr11	106992659	106992859	201	-0.678066	106992759	NM_176850	Bptf	CDS
chr1	180267289	180267489	201	-0.677202	180267389	NM_016805	Hnrnpu	CDS
chr3	40886649	40886849	201	-0.676088	40886749	NM_027558	Pgrmc2	CDS
chr15	69770919	69771119	201	-0.670981	69771019	NR_045071	Gm19782	intron
chr12	94279123	94279323	201	-0.670506	94279223	NA	NA	NA
chr12	110046142	110046342	201	-0.669006	110046242	NM_009537	Yy1	intron
chr15	27493714	27493914	201	-0.666443	27493814	NM_020332	Ank	intron
chr10	91055547	91055747	201	-0.666411	91055647	NA	NA	NA
chr4	102146028	102146228	201	-0.666164	102146128	NM_001177983	Pde4b	intron
chr4	102146028	102146228	201	-0.666164	102146128	NM_019840	Pde4b	intron
chr17	31959533	31959733	201	-0.664028	31959633	NA	NA	NA
chr1	176724537	176724772	236	-0.661168	176724654	NM_019445	Fmn2	intron
chr10	92709975	92710175	201	-0.659582	92710075	NA	NA	NA
chr2	129685456	129685656	201	-0.657205	129685556	NA	NA	NA
chr4	23158063	23158263	201	-0.647406	23158163	NA	NA	NA
chr17	38087283	38087483	201	-0.646121	38087383	NA	NA	NA
chr4	55363026	55363226	201	-0.644903	55363126	NM_009011	Rad23b	5UTR
chr4	152527147	152527362	216	-0.64452	152527254	NA	NA	NA
chr2	90944892	90945092	201	-0.640823	90944992	NM_011355	Sfpi1	intron
chr1	34256147	34256347	201	-0.640201	34256247	NM_001276764	Dst	CDS
chr1	34256147	34256347	201	-0.640201	34256247	NM_133833	Dst	CDS
chr1	34256147	34256347	201	-0.640201	34256247	NM_134448	Dst	CDS
chr14	120763584	120763792	209	-0.640181	120763688	NM_175341	Mbnl2	intron
chr14	120763584	120763792	209	-0.640181	120763688	NM_207515	Mbnl2	intron
chr2	35630414	35630614	201	-0.639486	35630514	NM_029774	Ttll11	intron
chr2	35630414	35630614	201	-0.639486	35630514	NM_028921	Ttll11	intron
chr7	73644433	73644633	201	-0.637966	73644533	NA	NA	NA
chr3	119299813	119300013	201	-0.636843	119299913	NA	NA	NA
chr3	145239671	145239899	229	-0.636088	145239785	NM_001081094	Znhit6	CDS
chr7	119965855	119966055	201	-0.634784	119965955	NM_001166584	Tead1	intron
chr7	119965855	119966055	201	-0.634784	119965955	NM_009346	Tead1	intron
chr7	119965855	119966055	201	-0.634784	119965955	NM_001166585	Tead1	intron
chr14	55806791	55806991	201	-0.629122	55806891	NA	NA	NA
chrX	34367105	34367305	201	-0.628981	34367205	NA	NA	NA
chr6	66880493	66880693	201	-0.627308	66880593	NM_025278	Gng12	intron
chr6	66880493	66880693	201	-0.627308	66880593	NM_001177556	Gng12	intron
chr6	66880493	66880693	201	-0.627308	66880593	NM_001177560	Gng12	intron
chr6	66880493	66880693	201	-0.627308	66880593	NM_001177559	Gng12	intron
chr6	66880493	66880693	201	-0.627308	66880593	NM_001177557	Gng12	intron
chr6	66880493	66880693	201	-0.627308	66880593	NM_001177558	Gng12	intron
chr1	127583816	127584016	201	-0.625003	127583916	NM_027677	Gpr39	intron
chr7	29596010	29596210	201	-0.62374	29596110	NM_177301	Hnrnpl	CDS
chr14	66475480	66475680	201	-0.623282	66475580	NM_145944	Ccdc25	CDS
chr11	16002669	16002869	201	-0.622177	16002769	NA	NA	NA
chr1	135506572	135506772	201	-0.617654	135506672	NM_009227	Snrpe	intron
chr3	55980767	55980967	201	-0.615949	55980867	NM_030595	Nbea	intron
chr19	11526629	11526829	201	-0.614472	11526729	NM_021718	Ms4a4b	intron
chr14	120787377	120787577	201	-0.614296	120787477	NM_175341	Mbnl2	intron
chr14	120787377	120787577	201	-0.614296	120787477	NM_207515	Mbnl2	intron
chr4	133309318	133309518	201	-0.613104	133309418	NM_001080819	Arid1a	CDS
chr7	104592508	104592708	201	-0.612245	104592608	NA	NA	NA
chr1	39860229	39860429	201	-0.610528	39860329	NA	NA	NA
chr7	150473413	150473635	223	-0.605821	150473524	NM_008434	Kcnq1	intron
chr7	150473413	150473635	223	-0.605821	150473524	NR_001461	Kcnq1ot1	3UTR
chr12	79177556	79177756	201	-0.605134	79177656	NA	NA	NA
chr2	112758102	112758302	201	-0.604855	112758202	NM_177652	Ryr3	intron
chr11	69182622	69182822	201	-0.602999	69182722	NM_146019	Chd3	CDS
chr1	84835905	84836105	201	-0.60254	84836005	NA	NA	NA
chr15	87696784	87696984	201	-0.602163	87696884	NA	NA	NA
chr5	66088830	66089030	201	-0.601612	66088930	NM_001081321	Pds5a	intron
chr2	100621477	100621677	201	-0.601487	100621577	NA	NA	NA
chr13	44998008	44998208	201	-0.599488	44998108	NM_001205044	Jarid2	CDS
chr13	44998008	44998208	201	-0.599488	44998108	NM_021878	Jarid2	CDS
chr13	44998008	44998208	201	-0.599488	44998108	NM_001205043	Jarid2	CDS
chr6	83982282	83982482	201	-0.59844	83982382	NM_001077694	Dysf	intron
chr6	83982282	83982482	201	-0.59844	83982382	NM_021469	Dysf	intron
chr8	109538787	109539039	253	-0.594487	109538913	NA	NA	NA
chrX	153572445	153572645	201	-0.590635	153572545	NA	NA	NA
chr4	139653122	139653322	201	-0.590027	139653222	NM_198610	Igsf21	intron
chr7	29123319	29123653	335	-0.589504	29123486	NM_013676	Supt5	intron
chr1	120943763	120943967	205	-0.585523	120943865	NM_001081125	Gli2	intron
chr8	86552931	86553379	449	0.587136	86553155	NM_028877	Palm3	CDS
chr18	90762414	90762614	201	0.591405	90762514	NA	NA	NA
chr8	114365696	114365933	238	0.592288	114365814	NM_011801	Cfdp1	CDS
chr8	114018446	114018646	201	0.593362	114018546	NM_001170742	Wdr59	intron
chr8	114018446	114018646	201	0.593362	114018546	NM_001170743	Wdr59	intron
chr8	114018446	114018646	201	0.593362	114018546	NM_176923	Wdr59	intron
chr1	88253542	88253783	242	0.594214	88253662	NM_010880	Ncl	CDS
chr10	53414165	53414365	201	0.595164	53414265	NM_001081428	Fam184a	intron
chr4	57906749	57906949	201	0.597359	57906849	NM_009649	Akap2	3UTR
chr4	57906749	57906949	201	0.597359	57906849	NM_001035532	Akap2	3UTR
chr4	57906749	57906949	201	0.597359	57906849	NM_001035533	Akap2	3UTR
chr12	60171209	60171409	201	0.60037	60171309	NM_008891	Pnn	intron
chr16	36915134	36915334	201	0.609148	36915234	NM_030035	Golgb1	CDS
chr7	87628089	87628289	201	0.614831	87628189	NM_001042527	Blm	intron
chr7	87628089	87628289	201	0.614831	87628189	NM_007550	Blm	intron
chrX	7174055	7174255	201	0.614831	7174155	NM_138603	Ccdc22	intron
chr13	82435334	82435534	201	0.619328	82435434	NA	NA	NA
chrX	148463605	148463830	226	0.623883	148463717	NM_019710	Smc1a	intron
chr14	15507097	15507342	246	0.624334	15507219	NA	NA	NA
chr9	31938849	31939049	201	0.627751	31938949	NM_001195632	Arhgap32	intron
chr1	170895959	170896159	201	0.631265	170896059	NA	NA	NA
chr10	20059481	20059706	226	0.639479	20059593	NM_153787	Bclaf1	CDS
chr10	20059481	20059706	226	0.639479	20059593	NM_001025392	Bclaf1	CDS
chr10	20059481	20059706	226	0.639479	20059593	NM_001025393	Bclaf1	CDS
chr17	68074181	68074381	201	0.64107	68074281	NM_008480	Lama1	intron
chr11	71867844	71868044	201	0.642101	71867944	NM_001081641	Pitpnm3	intron
chr11	71867844	71868044	201	0.642101	71867944	NM_001024927	Pitpnm3	intron
chr2	5872524	5872724	201	0.642552	5872624	NM_001081132	Upf2	intron
chr2	71014763	71014963	201	0.642898	71014863	NA	NA	NA
chr11	74717385	74717585	201	0.643509	74717485	NM_177325	Tsr1	CDS
chr9	68768462	68768662	201	0.645135	68768562	NM_013646	Rora	intron
chr3	10088174	10088394	221	0.647548	10088284	NR_045710	Gm9833	5UTR
chr9	70431716	70431916	201	0.657199	70431816	NM_026337	Sltm	CDS
chr9	70431716	70431916	201	0.657199	70431816	NM_025690	Sltm	CDS
chr8	125418534	125418734	201	0.657331	125418634	NM_001081379	Ankrd11	CDS
chr8	125418534	125418734	201	0.657331	125418634	NR_037865	Ankrd11	3UTR
chr17	5851323	5851668	346	0.6579	5851495	NM_025664	Snx9	intron
chr8	130052312	130052512	201	0.6579	130052412	NM_033620	Pard3	intron
chr4	41481389	41481589	201	0.660476	41481489	NM_001159583	Fam219a	intron
chr4	41481389	41481589	201	0.660476	41481489	NM_027993	Fam219a	intron
chr7	145869116	145869316	201	0.661324	145869216	NA	NA	NA
chr2	69587114	69587314	201	0.661936	69587214	NM_001081086	Ppig	intron
chr5	149149063	149149263	201	0.662953	149149163	NM_007513	Slc7a1	intron
chr7	117196250	117196450	201	0.664876	117196350	NM_181517	Ipo7	CDS
chr16	11194597	11194797	201	0.66748	11194697	NM_025546	Rsl1d1	CDS
chr4	32843369	32843589	221	0.667776	32843479	NM_001081392	Mdn1	CDS
chr12	78660594	78660794	201	0.670956	78660694	NA	NA	NA
chr5	119749718	119749918	201	0.671321	119749818	NA	NA	NA
chr14	57287198	57287523	326	0.67201	57287360	NM_023773	Mphosph8	CDS
chr1	88254539	88254739	201	0.673682	88254639	NM_010880	Ncl	intron
chr13	11825929	11826129	201	0.674282	11826029	NM_023868	Ryr2	intron
chr11	12351714	12351914	201	0.680536	12351814	NM_172496	Cobl	intron
chr7	80596475	80596675	201	0.68116	80596575	NM_001081345	Chd2	intron
chr14	122521600	122521809	210	0.681359	122521704	NM_080556	Tm9sf2	intron
chr2	11666066	11666266	201	0.685541	11666166	NM_015792	Fbxo18	intron
chr18	35097937	35098137	201	0.698165	35098037	NM_010481	Hspa9	CDS
chr16	36916217	36916417	201	0.701817	36916317	NM_030035	Golgb1	CDS
chr14	52836235	52836435	201	0.702988	52836335	NM_201637	Chd8	intron
chr14	17408816	17409016	201	0.717401	17408916	NA	NA	NA
chr13	34975432	34975632	201	0.718829	34975532	NM_013830	Prpf4b	CDS
chr9	39992345	39992550	206	0.719379	39992447	NA	NA	NA
chr19	60842227	60842482	256	0.728033	60842354	NM_010123	Eif3a	CDS
chr9	31938068	31938278	211	0.728289	31938173	NM_001195632	Arhgap32	intron
chr14	117334125	117334325	201	0.730865	117334225	NM_011821	Gpc6	intron
chr14	117334125	117334325	201	0.730865	117334225	NM_001079844	Gpc6	intron
chr12	111930671	111930871	201	0.740223	111930771	NM_010480	Hsp90aa1	intron
chr14	117450999	117451215	217	0.75161	117451107	NM_011821	Gpc6	intron
chr14	117450999	117451215	217	0.75161	117451107	NM_001079844	Gpc6	intron
chrX	93135699	93135922	224	0.754329	93135810	NM_152822	Las1l	CDS
chr8	63746092	63746465	374	0.755597	63746278	NM_021506	Sh3rf1	intron
chr11	94004764	94004964	201	0.757436	94004864	NA	NA	NA
chr17	13215031	13215231	201	0.769	13215131	NA	NA	NA
chr17	37215215	37215415	201	0.770218	37215315	NA	NA	NA
chr17	49243595	49243795	201	0.773015	49243695	NA	NA	NA
chr10	33898867	33899067	201	0.790004	33898967	NM_172508	Dse	intron
chr3	134905130	134905330	201	0.792201	134905230	NM_173762	Cenpe	CDS
chr14	65109814	65110014	201	0.797625	65109914	NA	NA	NA
chr12	85013576	85013777	202	0.797755	85013676	NM_027349	Rbm25	intron
chr5	9114030	9114230	201	0.798078	9114130	NM_001081029	Tmem243	intron
chr2	69587658	69587860	203	0.800858	69587759	NM_001081086	Ppig	CDS
chr9	118467519	118467729	211	0.803503	118467624	NM_018748	Golga4	CDS
chr15	53019575	53019775	201	0.803978	53019675	NM_010162	Ext1	intron
chr4	83109521	83109738	218	0.808395	83109629	NM_133948	Psip1	intron
chr2	139990132	139990332	201	0.809903	139990232	NM_001081090	Esf1	CDS
chr15	103043365	103043760	396	0.813818	103043562	NM_001110216	Cbx5	CDS
chr15	103043365	103043760	396	0.813818	103043562	NM_007626	Cbx5	CDS
chr15	103043365	103043760	396	0.813818	103043562	NM_001076789	Cbx5	CDS
chr18	32245816	32246016	201	0.819811	32245916	NM_173441	Iws1	intron
chr6	117869726	117869942	217	0.825243	117869834	NM_001166432	Hnrnpf	intron
chr6	117869726	117869942	217	0.825243	117869834	NM_001166431	Hnrnpf	intron
chr6	117869726	117869942	217	0.825243	117869834	NM_001166430	Hnrnpf	intron
chr6	117869726	117869942	217	0.825243	117869834	NM_133834	Hnrnpf	intron
chr6	117869726	117869942	217	0.825243	117869834	NM_001166429	Hnrnpf	intron
chr6	117869726	117869942	217	0.825243	117869834	NM_001166428	Hnrnpf	intron
chr6	117869726	117869942	217	0.825243	117869834	NM_001166427	Hnrnpf	intron
chr9	58088642	58088845	204	0.830737	58088743	NM_178087	Pml	intron
chr9	58088642	58088845	204	0.830737	58088743	NM_008884	Pml	intron
chr4	140933150	140933350	201	0.840094	140933250	NM_001085513	Fam131c	intron
chr17	13914099	13914299	201	0.840378	13914199	NM_010806	Mllt4	intron
chr7	50760176	50760376	201	0.844373	50760276	NM_028737	4931406B18Rik	intron
chr12	85012819	85013048	230	0.845275	85012933	NM_027349	Rbm25	intron
chr1	116024131	116024331	201	0.846342	116024231	NA	NA	NA
chr6	31789536	31789736	201	0.847418	31789636	NA	NA	NA
chr1	103178833	103179033	201	0.84951	103178933	NA	NA	NA
chr12	111933169	111933369	201	0.855631	111933269	NM_010480	Hsp90aa1	CDS
chr10	5989755	5989959	205	0.856093	5989857	NM_031185	Akap12	CDS
chr7	107532544	107532744	201	0.85897	107532644	NM_001017985	C2cd3	intron
chr6	67222776	67222976	201	0.867102	67222876	NM_001113565	Serbp1	CDS
chr6	67222776	67222976	201	0.867102	67222876	NM_001113566	Serbp1	CDS
chr6	67222776	67222976	201	0.867102	67222876	NM_001113564	Serbp1	CDS
chr6	67222776	67222976	201	0.867102	67222876	NM_025814	Serbp1	CDS
chr19	3524621	3524821	201	0.868118	3524721	NM_001164159	Ppp6r3	intron
chr19	3524621	3524821	201	0.868118	3524721	NM_029456	Ppp6r3	intron
chr19	3524621	3524821	201	0.868118	3524721	NM_028999	Ppp6r3	intron
chr4	34501031	34501231	201	0.869499	34501131	NM_001007589	Akirin2	intron
chrX	146985590	146985884	295	0.872751	146985737	NM_009653	Alas2	intron
chrX	146985590	146985884	295	0.872751	146985737	NM_001102446	Alas2	intron
chr6	34705575	34705775	201	0.874658	34705675	NM_145575	Cald1	CDS
chr19	45842189	45842389	201	0.875131	45842289	NM_023799	Mgea5	CDS
chr6	17773145	17773353	209	0.877657	17773249	NM_022332	St7	intron
chr6	17773145	17773353	209	0.877657	17773249	NM_001083315	St7	intron
chr1	181228344	181228707	364	0.879134	181228525	NM_027188	Smyd3	intron
chr6	33831317	33831517	201	0.882868	33831417	NM_009148	Exoc4	intron
chr6	67227695	67227907	213	0.889066	67227801	NM_001113565	Serbp1	CDS
chr6	67227695	67227907	213	0.889066	67227801	NM_001113566	Serbp1	CDS
chr6	67227695	67227907	213	0.889066	67227801	NM_001113564	Serbp1	CDS
chr6	67227695	67227907	213	0.889066	67227801	NM_025814	Serbp1	CDS
chr2	128284893	128285093	201	0.894939	128284993	NA	NA	NA
chr4	21801256	21801470	215	0.900018	21801363	NM_025669	Sfrs18	CDS
chr6	29501139	29501339	201	0.901666	29501239	NM_177296	Tnpo3	intron
chr13	55741189	55741389	201	0.902556	55741289	NM_145975	Ddx46	CDS
chr2	129196598	129196798	201	0.909439	129196698	NM_008361	Il1b	intron
chr2	129196598	129196798	201	0.909439	129196698	NR_015474	Gm14047	intron
chr18	65132562	65132762	201	0.91004	65132662	NM_001114386	Nedd4l	intron
chr3	79623003	79623203	201	0.925672	79623103	NM_027495	Tmem144	intron
chr11	77107759	77107963	205	0.931545	77107861	NM_177710	Ssh2	intron
chr8	13557169	13557369	201	0.932523	13557269	NM_001080781	1700029H14Rik	intron
chr8	13557169	13557369	201	0.932523	13557269	NM_025601	1700029H14Rik	intron
chr12	8998763	8998963	201	0.938008	8998863	NM_001159527	Wdr35	intron
chr12	8998763	8998963	201	0.938008	8998863	NM_172470	Wdr35	intron
chr9	70428997	70429197	201	0.941954	70429097	NM_026337	Sltm	intron
chr9	70428997	70429197	201	0.941954	70429097	NM_025690	Sltm	intron
chr2	32976305	32976505	201	0.942369	32976405	NA	NA	NA
chr8	104596742	104596942	201	0.948801	104596842	NA	NA	NA
chr4	32845955	32846166	212	0.951626	32846060	NM_001081392	Mdn1	CDS
chr7	51605408	51605754	347	0.959364	51605581	NM_001034115	Shank1	intron
chr2	11666366	11666566	201	0.962191	11666466	NM_015792	Fbxo18	intron
chr11	50110409	50110790	382	0.962326	50110599	NM_001110500	Canx	CDS
chr11	50110409	50110790	382	0.962326	50110599	NM_007597	Canx	CDS
chr11	50110409	50110790	382	0.962326	50110599	NM_001110499	Canx	CDS
chr11	12330839	12331039	201	0.973676	12330939	NM_172496	Cobl	intron
chr2	29449443	29449643	201	0.974435	29449543	NA	NA	NA
chr7	125995957	125996177	221	0.982425	125996067	NM_023197	Knop1	CDS
chr7	125995957	125996177	221	0.982425	125996067	NM_001168220	Knop1	intron
chr7	125995957	125996177	221	0.982425	125996067	NM_001168219	Knop1	intron
chr7	125995957	125996177	221	0.982425	125996067	NM_001168218	Knop1	intron
chr2	59474872	59475080	209	0.984128	59474976	NM_198294	Tanc1	intron
chr18	77788159	77788359	201	0.987208	77788259	NM_001164504	Rnf165	intron
chr14	105689497	105689707	211	0.992247	105689602	NM_001190989	Ndfip2	intron
chr14	105689497	105689707	211	0.992247	105689602	NM_029561	Ndfip2	intron
chr16	95959326	95959561	236	0.99345	95959443	NA	NA	NA
chr9_random	178962	179162	201	1.00669	179062	NA	NA	NA
chr12	82604692	82604892	201	1.00784	82604792	NM_025292	Synj2bp	intron
chr13	103944186	103944386	201	1.00784	103944286	NM_175171	Mast4	intron
chr17	5174617	5174832	216	1.00966	5174724	NM_001085355	Arid1b	intron
chr2	103619387	103619587	201	1.01195	103619487	NM_016739	Caprin1	intron
chr2	103619387	103619587	201	1.01195	103619487	NM_001111289	Caprin1	intron
chr2	103619387	103619587	201	1.01195	103619487	NM_001111290	Caprin1	intron
chr2	103619387	103619587	201	1.01195	103619487	NM_001111292	Caprin1	intron
chr2	103619387	103619587	201	1.01195	103619487	NM_001111291	Caprin1	intron
chr14	105689216	105689436	221	1.01221	105689326	NM_001190989	Ndfip2	intron
chr14	105689216	105689436	221	1.01221	105689326	NM_029561	Ndfip2	intron
chr1	63337422	63337622	201	1.01257	63337522	NM_001267872	Zdbf2	intron
chr1	63337422	63337622	201	1.01257	63337522	NM_028673	Zdbf2	intron
chr4	27794287	27794493	207	1.01263	27794390	NA	NA	NA
chr10	62219182	62219413	232	1.01778	62219297	NM_026201	Ccar1	CDS
chr12	80716571	80716771	201	1.02047	80716671	NM_009014	Rad51b	intron
chr4	58266896	58267096	201	1.03341	58266996	NA	NA	NA
chrX	12864398	12864603	206	1.03555	12864500	NM_010028	Ddx3x	CDS
chr12	117494280	117494480	201	1.04281	117494380	NM_146039	Wdr60	CDS
chr17	31959918	31960163	246	1.04683	31960040	NA	NA	NA
chr13	110302681	110302881	201	1.04694	110302781	NM_011056	Pde4d	intron
chr6	4904412	4904612	201	1.05279	4904512	NM_181595	Ppp1r9a	intron
chr3	63128535	63128735	201	1.05704	63128635	NM_008604	Mme	intron
chr1	152287029	152287485	457	1.05797	152287257	NM_133780	Tpr	CDS
chr17	66334873	66335073	201	1.06472	66334973	NM_001025572	Ankrd12	CDS
chr3	17909433	17909637	205	1.06892	17909535	NA	NA	NA
chr17	9767576	9767776	201	1.07076	9767676	NA	NA	NA
chrX	148462216	148462428	213	1.07746	148462322	NM_019710	Smc1a	CDS
chr17	33802416	33802616	201	1.07747	33802516	NM_029804	Hnrnpm	CDS
chr17	33802416	33802616	201	1.07747	33802516	NM_001109913	Hnrnpm	CDS
chr5	143834637	143834837	201	1.0824	143834737	NM_207110	Rnf216	intron
chr5	143834637	143834837	201	1.0824	143834737	NM_080561	Rnf216	intron
chr13	100203929	100204157	229	1.08553	100204043	NM_008634	Map1b	CDS
chr12	108024074	108024274	201	1.10238	108024174	NA	NA	NA
chr1	152286205	152286429	225	1.10313	152286317	NM_133780	Tpr	CDS
chr11	50110796	50110996	201	1.10787	50110896	NM_001110500	Canx	CDS
chr11	50110796	50110996	201	1.10787	50110896	NM_007597	Canx	CDS
chr11	50110796	50110996	201	1.10787	50110896	NM_001110499	Canx	CDS
chr3	157675109	157675315	207	1.11004	157675212	NM_026989	Srsf11	intron
chr3	157675109	157675315	207	1.11004	157675212	NM_001093753	Srsf11	intron
chr3	157675109	157675315	207	1.11004	157675212	NM_001093752	Srsf11	intron
chr8	114368848	114369057	210	1.11363	114368952	NM_011801	Cfdp1	intron
chr5	81577704	81577904	201	1.11419	81577804	NM_198702	Lphn3	intron
chr1	167543374	167543574	201	1.12081	167543474	NM_001083897	Mpzl1	intron
chr1	167543374	167543574	201	1.12081	167543474	NM_001001880	Mpzl1	intron
chr12	111932246	111932480	235	1.12561	111932363	NM_010480	Hsp90aa1	CDS
chr4	104321550	104321750	201	1.13227	104321650	NM_010014	Dab1	intron
chr4	104321550	104321750	201	1.13227	104321650	NM_177259	Dab1	intron
chr16	52083686	52083983	298	1.14084	52083834	NM_001033238	Cblb	intron
chr18	46767469	46767684	216	1.14143	46767576	NM_010120	Eif1a	CDS
chrX	34639387	34639611	225	1.14249	34639499	NM_026573	Upf3b	intron
chrX	34635747	34635947	201	1.14553	34635847	NM_026573	Upf3b	intron
chr17	87834993	87835199	207	1.14626	87835096	NM_007589	Calm2	intron
chr4	108686230	108686464	235	1.14921	108686347	NM_146150	Nrd1	CDS
chr9	52907242	52907466	225	1.15762	52907354	NM_029936	Ddx10	CDS
chr3	157203606	157203815	210	1.15963	157203710	NM_017381	Zranb2	intron
chr17	72006882	72007082	201	1.16179	72006982	NM_175639	Wdr43	CDS
chr4	147997848	147998048	201	1.16327	147997948	NR_027864	Tardbp	intron
chr4	147997848	147998048	201	1.16327	147997948	NM_145556	Tardbp	intron
chr4	147997848	147998048	201	1.16327	147997948	NM_001008546	Tardbp	intron
chr4	147997848	147998048	201	1.16327	147997948	NM_001008545	Tardbp	intron
chr4	147997848	147998048	201	1.16327	147997948	NM_001003899	Tardbp	intron
chr4	147997848	147998048	201	1.16327	147997948	NM_001003898	Tardbp	intron
chr12	41873258	41873458	201	1.16486	41873358	NM_053122	Immp2l	intron
chrX	103070286	103070502	217	1.16632	103070394	NM_009530	Atrx	CDS
chrX	148461034	148461419	386	1.17027	148461226	NM_019710	Smc1a	CDS
chr6	119920802	119921002	201	1.17392	119920902	NM_001199083	Wnk1	CDS
chr6	119920802	119921002	201	1.17392	119920902	NM_001185020	Wnk1	CDS
chr6	119920802	119921002	201	1.17392	119920902	NM_198703	Wnk1	CDS
chr6	119920802	119921002	201	1.17392	119920902	NM_001185021	Wnk1	CDS
chr6	119920802	119921002	201	1.17392	119920902	NM_001199084	Wnk1	CDS
chr15	37947566	37947766	201	1.17677	37947666	NM_001081359	Ubr5	intron
chr15	37947566	37947766	201	1.17677	37947666	NM_001112721	Ubr5	intron
chr3	157199475	157199675	201	1.18413	157199575	NM_017381	Zranb2	intron
chr10	62213564	62213764	201	1.19504	62213664	NM_026201	Ccar1	intron
chr2	124924038	124924238	201	1.20178	124924138	NM_001162417	Myef2	intron
chr2	124924038	124924238	201	1.20178	124924138	NM_010852	Myef2	intron
chr2	124924038	124924238	201	1.20178	124924138	NM_001162418	Myef2	intron
chr15	8173436	8173636	201	1.20293	8173536	NM_001162906	2410089E03Rik	intron
chr18	64671443	64671643	201	1.20824	64671543	NM_001142950	Nars	intron
chr18	64671443	64671643	201	1.20824	64671543	NM_027350	Nars	intron
chr7	120000744	120000959	216	1.20957	120000851	NM_001166584	Tead1	intron
chr7	120000744	120000959	216	1.20957	120000851	NM_009346	Tead1	intron
chr7	120000744	120000959	216	1.20957	120000851	NM_001166585	Tead1	intron
chr1	35979388	35979588	201	1.21629	35979488	NA	NA	NA
chr2	69708561	69708771	211	1.21651	69708666	NM_009278	Ssb	intron
chr2	69708561	69708771	211	1.21651	69708666	NM_001110145	Ssb	intron
chrX	39159624	39159839	216	1.22268	39159731	NM_001033422	Thoc2	CDS
chr5	34994316	34994516	201	1.22587	34994416	NM_029278	Nop14	CDS
chrX	9751923	9752123	201	1.22836	9752023	NM_001177950	Rpgr	intron
chrX	9751923	9752123	201	1.22836	9752023	NM_001177952	Rpgr	intron
chrX	9751923	9752123	201	1.22836	9752023	NM_011285	Rpgr	intron
chrX	9751923	9752123	201	1.22836	9752023	NM_001177951	Rpgr	intron
chr12	109645499	109645748	250	1.23109	109645623	NA	NA	NA
chr11	76859507	76859718	212	1.23176	76859612	NM_001012309	Ccdc55	CDS
chr4	119606724	119606924	201	1.23267	119606824	NM_010657	Hivep3	intron
chrX	100662683	100662935	253	1.23612	100662809	NR_002844	Tsix	intron
chrX	100662683	100662935	253	1.23612	100662809	NR_001570	Xist	3UTR
chrX	100662683	100662935	253	1.23612	100662809	NR_001463	Xist	3UTR
chr4	83110779	83110980	202	1.24003	83110879	NM_133948	Psip1	CDS
chr1	63608690	63608890	201	1.24286	63608790	NM_011780	Adam23	intron
chr1	63608690	63608890	201	1.24286	63608790	NM_001177600	Adam23	intron
chr5	124190689	124190889	201	1.26392	124190789	NM_001005525	Rsrc2	CDS
chr9	51877614	51877814	201	1.26886	51877714	NM_001104616	Rdx	intron
chr9	51877614	51877814	201	1.26886	51877714	NM_009041	Rdx	intron
chr9	51877614	51877814	201	1.26886	51877714	NM_001104617	Rdx	intron
chr2	109880744	109880944	201	1.27246	109880844	NM_026613	Ccdc34	CDS
chr2	109880744	109880944	201	1.27246	109880844	NR_040508	1700024P03Rik	intron
chr4	137210177	137210377	201	1.27512	137210277	NM_130879	Usp48	intron
chr2	34631337	34631537	201	1.27681	34631437	NM_001163434	Hspa5	CDS
chr2	34631337	34631537	201	1.27681	34631437	NM_022310	Hspa5	CDS
chr9	70428489	70428689	201	1.2796	70428589	NM_026337	Sltm	CDS
chr9	70428489	70428689	201	1.2796	70428589	NM_025690	Sltm	CDS
chr2	69587396	69587610	215	1.28213	69587503	NM_001081086	Ppig	CDS
chr9	52957471	52957807	337	1.28413	52957639	NM_029936	Ddx10	CDS
chr12	114027379	114027579	201	1.2853	114027479	NA	NA	NA
chr5	106228537	106228737	201	1.29112	106228637	NM_001122768	Lrrc8d	intron
chr5	106228537	106228737	201	1.29112	106228637	NM_178701	Lrrc8d	intron
chrX	103051064	103051267	204	1.30176	103051165	NM_009530	Atrx	intron
chr10	36718214	36718414	201	1.31081	36718314	NM_008229	Hdac2	CDS
chr17	33803505	33803705	201	1.32099	33803605	NM_029804	Hnrnpm	CDS
chr17	33803505	33803705	201	1.32099	33803605	NM_001109913	Hnrnpm	CDS
chr12	4474048	4474258	211	1.33128	4474153	NM_010881	Ncoa1	intron
chr18	62316617	62316817	201	1.33738	62316717	NA	NA	NA
chr4	32847470	32847706	237	1.34255	32847588	NM_001081392	Mdn1	intron
chr14	22320838	22321038	201	1.34326	22320938	NM_001205241	Kat6b	intron
chr14	22320838	22321038	201	1.34326	22320938	NM_017479	Kat6b	intron
chr11	94157275	94157475	201	1.34345	94157375	NM_026313	Luc7l3	CDS
chr15	8619570	8619770	201	1.34738	8619670	NM_148938	Slc1a3	intron
chr17	46547731	46547931	201	1.35624	46547831	NM_021346	Zfp318	intron
chr17	46547731	46547931	201	1.35624	46547831	NM_207671	Zfp318	CDS
chr19	53697514	53697761	248	1.3566	53697637	NM_007790	Smc3	CDS
chr14	100968838	100969038	201	1.3589	100968938	NA	NA	NA
chr1	107440405	107440605	201	1.36216	107440505	NM_013784	Pign	intron
chr8	37631952	37632152	201	1.36625	37632052	NM_015802	Dlc1	3UTR
chr8	37631952	37632152	201	1.36625	37632052	NM_001194941	Dlc1	3UTR
chr8	37631952	37632152	201	1.36625	37632052	NM_001194940	Dlc1	3UTR
chr2	34242098	34242298	201	1.36645	34242198	NA	NA	NA
chr7	99809828	99810028	201	1.36936	99809928	NM_029078	Pcf11	CDS
chr10	27837517	27837717	201	1.37506	27837617	NM_008983	Ptprk	intron
chr6	65860543	65860743	201	1.40169	65860643	NM_027547	Prdm5	intron
chr18	35098457	35098657	201	1.40175	35098557	NM_010481	Hspa9	intron
chr10	24643706	24643908	203	1.40452	24643807	NM_007482	Arg1	intron
chr7	37071657	37071857	201	1.40702	37071757	NA	NA	NA
chr10	42532527	42532727	201	1.41174	42532627	NM_153055	Sec63	CDS
chr9	55793642	55793848	207	1.43386	55793745	NA	NA	NA
chr5	8806712	8806912	201	1.44109	8806812	NM_011075	Abcb1b	intron
chr5	21274150	21274504	355	1.44189	21274327	NM_009584	Dnajc2	CDS
chr8	121454784	121454984	201	1.45007	121454884	NM_019707	Cdh13	intron
chr2	139974408	139974608	201	1.47287	139974508	NM_001081090	Esf1	CDS
chr5	15831869	15832069	201	1.47503	15831969	NM_001110845	Cacna2d1	intron
chr5	15831869	15832069	201	1.47503	15831969	NM_009784	Cacna2d1	intron
chr5	15831869	15832069	201	1.47503	15831969	NM_001110843	Cacna2d1	intron
chr5	15831869	15832069	201	1.47503	15831969	NM_001110846	Cacna2d1	intron
chr5	15831869	15832069	201	1.47503	15831969	NM_001110844	Cacna2d1	intron
chrX	148773336	148773536	201	1.48798	148773436	NM_029836	Tspyl2	CDS
chr17	37217848	37218048	201	1.50117	37217948	NA	NA	NA
chr17	44797886	44798086	201	1.50847	44797986	NR_073425	Runx2	intron
chr17	44797886	44798086	201	1.50847	44797986	NM_009820	Runx2	intron
chr17	44797886	44798086	201	1.50847	44797986	NM_001146038	Runx2	intron
chr17	44797886	44798086	201	1.50847	44797986	NM_001145920	Runx2	intron
chr17	44797886	44798086	201	1.50847	44797986	NM_001271627	Runx2	intron
chr17	44797886	44798086	201	1.50847	44797986	NM_001271631	Runx2	intron
chr17	44797886	44798086	201	1.50847	44797986	NM_001271630	Runx2	intron
chr17	44797886	44798086	201	1.50847	44797986	NR_073392	Runx2	intron
chr12	77419463	77419663	201	1.52019	77419563	NM_138745	Mthfd1	intron
chr18	34128081	34128281	201	1.52141	34128181	NM_013512	Epb4.1l4a	intron
chr1	183858454	183858654	201	1.52257	183858554	NM_001083121	Enah	intron
chr1	183858454	183858654	201	1.52257	183858554	NM_008680	Enah	intron
chr1	183858454	183858654	201	1.52257	183858554	NM_001083120	Enah	intron
chr1	183858454	183858654	201	1.52257	183858554	NM_010135	Enah	intron
chr1	40081926	40082126	201	1.53137	40082026	NM_008696	Map4k4	3UTR
chr1	40081926	40082126	201	1.53137	40082026	NM_001252200	Map4k4	3UTR
chr1	40081926	40082126	201	1.53137	40082026	NM_001252201	Map4k4	3UTR
chr1	40081926	40082126	201	1.53137	40082026	NM_001252202	Map4k4	3UTR
chr19	5801688	5801906	219	1.53667	5801797	NR_002847	Malat1	3UTR
chr14	99836573	99836773	201	1.55287	99836673	NA	NA	NA
chr9	53012104	53012382	279	1.55548	53012243	NM_029936	Ddx10	CDS
chr13	59979650	59979850	201	1.56025	59979750	NA	NA	NA
chr12	70419053	70419253	201	1.56067	70419153	NM_025441	Nemf	CDS
chr11	23490735	23491042	308	1.56083	23490888	NM_027860	0610010F05Rik	intron
chrX	132511299	132511521	223	1.5631	132511410	NA	NA	NA
chr15	79418201	79418401	201	1.57149	79418301	NR_103477	Dmc1	intron
chr15	79418201	79418401	201	1.57149	79418301	NM_001278226	Dmc1	intron
chr15	79418201	79418401	201	1.57149	79418301	NM_010059	Dmc1	intron
chr13	93106953	93107165	213	1.58831	93107059	NM_010829	Msh3	intron
chr2	160519298	160519498	201	1.59056	160519398	NM_009408	Top1	intron
chr10	127921223	127921423	201	1.59846	127921323	NM_001114096	Smarcc2	intron
chr10	127921223	127921423	201	1.59846	127921323	NM_198160	Smarcc2	intron
chr10	127921223	127921423	201	1.59846	127921323	NM_001114097	Smarcc2	intron
chr11	62196678	62196878	201	1.60305	62196778	NM_001252313	Ncor1	CDS
chr11	62196678	62196878	201	1.60305	62196778	NM_011308	Ncor1	CDS
chr8	26713750	26713950	201	1.60851	26713850	NM_001001735	Whsc1l1	intron
chr1	152271857	152272057	201	1.61363	152271957	NM_133780	Tpr	intron
chr7	20031008	20031233	226	1.61984	20031120	NM_172279	Mark4	intron
chr13	97408965	97409165	201	1.62443	97409065	NM_023420	Col4a3bp	3UTR
chr13	97408965	97409165	201	1.62443	97409065	NM_001164222	Col4a3bp	3UTR
chr10	56217500	56217700	201	1.62961	56217600	NA	NA	NA
chr4	126703193	126703394	202	1.63278	126703293	NM_023603	Sfpq	CDS
chr4	126703193	126703394	202	1.63278	126703293	NR_045010	Sfpq	5UTR
chr12	52736332	52736532	201	1.64048	52736432	NM_001172098	Strn3	intron
chr12	52736332	52736532	201	1.64048	52736432	NM_052973	Strn3	intron
chr14	57293125	57293328	204	1.65564	57293226	NM_023773	Mphosph8	CDS
chr9	51877823	51878023	201	1.66101	51877923	NM_001104616	Rdx	intron
chr9	51877823	51878023	201	1.66101	51877923	NM_009041	Rdx	intron
chr9	51877823	51878023	201	1.66101	51877923	NM_001104617	Rdx	intron
chr9	52965246	52965451	206	1.66212	52965348	NM_029936	Ddx10	CDS
chr13	110461276	110461476	201	1.66375	110461376	NM_011056	Pde4d	intron
chr9	52925230	52925435	206	1.69113	52925332	NM_029936	Ddx10	CDS
chrX	100663050	100663284	235	1.69406	100663167	NR_002844	Tsix	intron
chrX	100663050	100663284	235	1.69406	100663167	NR_001570	Xist	3UTR
chrX	100663050	100663284	235	1.69406	100663167	NR_001463	Xist	3UTR
chr13	59611942	59612206	265	1.69945	59612074	NM_023328	Agtpbp1	intron
chr13	59611942	59612206	265	1.69945	59612074	NM_001048008	Agtpbp1	intron
chr11	8365784	8365984	201	1.70487	8365884	NM_001083587	Tns3	intron
chr18	9982280	9982480	201	1.71011	9982380	NM_153552	Thoc1	intron
chr5	3960359	3960559	201	1.71235	3960459	NM_194462	Akap9	CDS
chr1	152272667	152273039	373	1.72244	152272853	NM_133780	Tpr	CDS
chr17	79920029	79920229	201	1.73087	79920129	NA	NA	NA
chr4	145740844	145741044	201	1.74152	145740944	NM_001085522	Gm13251	intron
chrX	12863179	12863411	233	1.74657	12863295	NM_010028	Ddx3x	intron
chr6	20216552	20216752	201	1.76257	20216652	NA	NA	NA
chr2	158550043	158550243	201	1.76361	158550143	NM_153089	Ppp1r16b	intron
chr2	158550043	158550243	201	1.76361	158550143	NM_001159662	Ppp1r16b	intron
chr11	94158989	94159189	201	1.77586	94159089	NM_026313	Luc7l3	CDS
chr2	160515860	160516060	201	1.77811	160515960	NM_009408	Top1	intron
chr12	80701045	80701245	201	1.79916	80701145	NM_009014	Rad51b	intron
chr13	14262170	14262443	274	1.79992	14262306	NM_198122	Arid4b	intron
chr13	14262170	14262443	274	1.79992	14262306	NM_194262	Arid4b	CDS
chr1	178243417	178243617	201	1.80487	178243517	NA	NA	NA
chr3	100459943	100460143	201	1.82296	100460043	NM_010763	Man1a2	CDS
chr18	32378939	32379139	201	1.83778	32379039	NM_011946	Map3k2	intron
chr10	20045070	20045296	227	1.84263	20045183	NM_153787	Bclaf1	CDS
chr10	20045070	20045296	227	1.84263	20045183	NM_001025392	Bclaf1	CDS
chr10	20045070	20045296	227	1.84263	20045183	NM_001025393	Bclaf1	CDS
chr4	125338595	125338795	201	1.84719	125338695	NM_001081097	Grik3	intron
chr1	99674817	99675017	201	1.84822	99674917	NM_026250	Gin1	intron
chr8	100367648	100367848	201	1.86118	100367748	NA	NA	NA
chr9	95394018	95394218	201	1.86467	95394118	NM_026476	U2surp	intron
chr9	95394018	95394218	201	1.86467	95394118	NM_001114977	U2surp	intron
chr19	32577182	32577382	201	1.86728	32577282	NM_010799	Minpp1	intron
chr18	36957478	36957678	201	1.87465	36957578	NM_025594	Zmat2	CDS
chr12	114023154	114023354	201	1.87599	114023254	NA	NA	NA
chrX	39160025	39160225	201	1.90271	39160125	NM_001033422	Thoc2	intron
chr2	165967963	165968163	201	1.91458	165968063	NM_001252578	Sulf2	intron
chr2	165967963	165968163	201	1.91458	165968063	NM_028072	Sulf2	intron
chr2	165967963	165968163	201	1.91458	165968063	NM_001252579	Sulf2	intron
chr12	110798106	110798306	201	1.91777	110798206	NR_027651	Meg3	5UTR
chr12	110798106	110798306	201	1.91777	110798206	NR_027652	Meg3	intron
chr12	110798106	110798306	201	1.91777	110798206	NR_046475	Meg3	intron
chr12	110798106	110798306	201	1.91777	110798206	NR_003633	Meg3	5UTR
chr19	53698012	53698212	201	1.92668	53698112	NM_007790	Smc3	intron
chr7	112528800	112529000	201	1.94237	112528900	NM_001242363	Fam160a2	intron
chr7	112528800	112529000	201	1.94237	112528900	NM_001242365	Fam160a2	intron
chr7	112528800	112529000	201	1.94237	112528900	NM_001242364	Fam160a2	intron
chr7	112528800	112529000	201	1.94237	112528900	NM_199009	Fam160a2	intron
chr5	62444415	62444615	201	1.96902	62444515	NA	NA	NA
chr2	41292434	41292634	201	1.97005	41292534	NM_053011	Lrp1b	intron
chr17	24649266	24649481	216	1.97106	24649373	NM_153792	Traf7	intron
chr17	24649266	24649481	216	1.97106	24649373	NM_001172113	Traf7	intron
chr17	24649266	24649481	216	1.97106	24649373	NM_001172114	Traf7	intron
chr6	33876135	33876335	201	1.97983	33876235	NM_009148	Exoc4	intron
chr19	31158933	31159133	201	1.9824	31159033	NM_011160	Prkg1	intron
chr19	31158933	31159133	201	1.9824	31159033	NM_001013833	Prkg1	intron
chr19	31158933	31159133	201	1.9824	31159033	NM_031249	Cstf2t	CDS
chr19	5802170	5802377	208	1.99891	5802273	NR_002847	Malat1	3UTR
chr13	66244583	66244783	201	1.99968	66244683	NA	NA	NA
chr7	147937595	147937795	201	2.00056	147937695	NA	NA	NA
chr12	110799056	110799256	201	2.00784	110799156	NR_027651	Meg3	5UTR
chr12	110799056	110799256	201	2.00784	110799156	NR_027652	Meg3	intron
chr12	110799056	110799256	201	2.00784	110799156	NR_046475	Meg3	intron
chr12	110799056	110799256	201	2.00784	110799156	NR_003633	Meg3	5UTR
chr5	21272410	21272610	201	2.00794	21272510	NM_009584	Dnajc2	CDS
chr6	122279830	122280030	201	2.02825	122279930	NM_001271579	Phc1	intron
chr6	122279830	122280030	201	2.02825	122279930	NM_007905	Phc1	intron
chr6	122279830	122280030	201	2.02825	122279930	NM_001042623	Phc1	intron
chr6	122279830	122280030	201	2.02825	122279930	NR_073364	Phc1	intron
chr9	70427867	70428215	349	2.03285	70428041	NM_026337	Sltm	CDS
chr9	70427867	70428215	349	2.03285	70428041	NM_025690	Sltm	CDS
chr19	53699442	53699690	249	2.0386	53699566	NM_007790	Smc3	CDS
chrX	12733423	12733653	231	2.04443	12733538	NM_009481	Usp9x	CDS
chr16	94851720	94851991	272	2.04638	94851855	NM_007890	Dyrk1a	intron
chr16	94851720	94851991	272	2.04638	94851855	NM_001113389	Dyrk1a	intron
chr13	120252668	120252868	201	2.05479	120252768	NM_026127	4833420G17Rik	intron
chr13	120252668	120252868	201	2.05479	120252768	NM_001113550	4833420G17Rik	intron
chr2	9914052	9914426	375	2.057	9914239	NM_027748	Taf3	intron
chr5	138173762	138173962	201	2.06017	138173862	NM_175521	Nyap1	intron
chr13	52937031	52937421	391	2.07801	52937226	NM_016709	Auh	intron
chr2	179240732	179240940	209	2.09116	179240836	NM_009867	Cdh4	intron
chrX	148472127	148472350	224	2.09471	148472238	NM_019710	Smc1a	CDS
chr6	49202644	49202844	201	2.10031	49202744	NM_198102	Tra2a	intron
chr3	61900672	61900872	201	2.1108	61900772	NA	NA	NA
chr6	4709713	4709913	201	2.12584	4709813	NM_130877	Peg10	3UTR
chr6	4709713	4709913	201	2.12584	4709813	NM_001040611	Peg10	3UTR
chr17	28569206	28569406	201	2.1282	28569306	NM_010220	Fkbp5	intron
chr11	53076420	53076620	201	2.13491	53076520	NM_008300	Hspa4	intron
chrX	35808966	35809166	201	2.13526	35809066	NM_001017959	Lamp2	intron
chrX	35808966	35809166	201	2.13526	35809066	NM_010685	Lamp2	intron
chr13	110574381	110574581	201	2.13919	110574481	NM_011056	Pde4d	intron
chr13	95602333	95602533	201	2.15144	95602433	NM_009321	Tbca	intron
chr10	62215907	62216111	205	2.15254	62216009	NM_026201	Ccar1	CDS
chr4	120081106	120081306	201	2.15713	120081206	NM_001159630	Scmh1	intron
chr4	120081106	120081306	201	2.15713	120081206	NM_013883	Scmh1	intron
chr6	120381914	120382114	201	2.1781	120382014	NM_145997	Kdm5a	CDS
chr17	66335368	66335762	395	2.18188	66335565	NM_001025572	Ankrd12	CDS
chr1	125933859	125934059	201	2.1915	125933959	NM_199021	Dpp10	intron
chr6	71234476	71234676	201	2.19409	71234576	NM_145568	Krcc1	CDS
chr12	101078427	101078627	201	2.19484	101078527	NM_030172	Efcab11	intron
chr11	54298554	54298754	201	2.19748	54298654	NM_173753	Fnip1	intron
chr17_random	310936	311136	201	2.20931	311036	NA	NA	NA
chr5	104951080	104951280	201	2.22335	104951180	NM_001166581	BC005561	CDS
chr7	103588204	103588437	234	2.23189	103588320	NM_011858	Tenm4	intron
chr9	57327210	57327410	201	2.23729	57327310	NA	NA	NA
chrX	148475782	148475982	201	2.23868	148475882	NM_019710	Smc1a	CDS
chr8	86975201	86975401	201	2.29274	86975301	NM_007578	Cacna1a	intron
chr8	86975201	86975401	201	2.29274	86975301	NM_001252060	Cacna1a	intron
chr8	86975201	86975401	201	2.29274	86975301	NM_001252059	Cacna1a	intron
chr8	86975201	86975401	201	2.29274	86975301	NM_001252061	Cacna1a	intron
chr1	63528874	63529074	201	2.32193	63528974	NM_011780	Adam23	intron
chr1	63528874	63529074	201	2.32193	63528974	NM_001177600	Adam23	intron
chr9	111111774	111112009	236	2.3572	111111891	NM_001164838	Lrrfip2	intron
chr9	111111774	111112009	236	2.3572	111111891	NM_027742	Lrrfip2	intron
chr9	16834754	16834954	201	2.37976	16834854	NA	NA	NA
chr6	105111404	105111604	201	2.38294	105111504	NA	NA	NA
chr7	71533747	71533947	201	2.40297	71533847	NM_026483	Mphosph10	CDS
chr2	37557517	37557717	201	2.40546	37557617	NA	NA	NA
chr2	119537616	119537816	201	2.40867	119537716	NM_030112	Rtf1	intron
chr16	52084088	52084288	201	2.41793	52084188	NM_001033238	Cblb	intron
chr16	33271693	33271963	271	2.44549	33271828	NM_080557	Snx4	intron
chr2	179091682	179091882	201	2.45559	179091782	NA	NA	NA
chr1	154709421	154709621	201	2.50293	154709521	NM_001160256	Smg7	intron
chr1	154709421	154709621	201	2.50293	154709521	NM_001160257	Smg7	intron
chr1	154709421	154709621	201	2.50293	154709521	NM_001005507	Smg7	intron
chr11	74591265	74591465	201	2.50345	74591365	NM_026197	Mettl16	intron
chr10	62214442	62214684	243	2.5099	62214563	NM_026201	Ccar1	CDS
chr7	107855989	107856217	229	2.59609	107856103	NM_178764	Fam168a	intron
chr11	115339578	115339778	201	2.61128	115339678	NM_177778	Armc7	intron
chr7	51734147	51734347	201	2.68082	51734247	NA	NA	NA
chr2	69707979	69708179	201	2.69217	69708079	NM_009278	Ssb	intron
chr2	69707979	69708179	201	2.69217	69708079	NM_001110145	Ssb	intron
chr6	122280051	122280251	201	2.69555	122280151	NM_001271579	Phc1	intron
chr6	122280051	122280251	201	2.69555	122280151	NM_007905	Phc1	intron
chr6	122280051	122280251	201	2.69555	122280151	NM_001042623	Phc1	intron
chr6	122280051	122280251	201	2.69555	122280151	NR_073364	Phc1	intron
chr8	14306836	14307036	201	2.70384	14306936	NM_172910	Dlgap2	intron
chr8	14306836	14307036	201	2.70384	14306936	NM_001145965	Dlgap2	intron
chr8	4524880	4525080	201	2.76955	4524980	NM_026058	Cers4	3UTR
chr5	102327520	102327737	218	2.7927	102327628	NM_172882	Wdfy3	intron
chr11	11894379	11894716	338	2.79617	11894547	NM_001177629	Grb10	intron
chr11	11894379	11894716	338	2.79617	11894547	NM_010345	Grb10	intron
chr17	17531388	17531588	201	2.81382	17531488	NM_025934	Riok2	3UTR
chr12	4474689	4474889	201	2.82902	4474789	NM_010881	Ncoa1	intron
chr10	42534860	42535062	203	2.84337	42534961	NM_153055	Sec63	CDS
chr8	49416989	49417189	201	2.85292	49417089	NM_011857	Tenm3	intron
chr8	49416989	49417189	201	2.85292	49417089	NM_001145937	Tenm3	intron
chr12	4473645	4473845	201	2.85965	4473745	NM_010881	Ncoa1	intron
chr1	134387725	134387925	201	2.87973	134387825	NM_172517	Rbbp5	intron
chr8_random	582852	583055	204	2.89086	582953	NM_016909	Tsnax	intron
chr4	136374829	136375029	201	2.90079	136374929	NM_010142	Ephb2	intron
chr10	62222697	62222897	201	2.91456	62222797	NM_026201	Ccar1	intron
chr4	104321275	104321475	201	2.94235	104321375	NM_010014	Dab1	intron
chr4	104321275	104321475	201	2.94235	104321375	NM_177259	Dab1	intron
chr12	29467553	29467753	201	2.94846	29467653	NM_201357	Tssc1	intron
chr9	52967885	52968085	201	2.95493	52967985	NM_029936	Ddx10	intron
chr15	99130518	99130718	201	2.96091	99130618	NM_018786	Prpf40b	intron
chr16	8476554	8476754	201	2.97879	8476654	NM_146247	Mettl22	intron
chr6	116201739	116201939	201	3.03546	116201839	NM_026585	Fam21	intron
chr19	35025047	35025247	201	3.04122	35025147	NM_183046	Kif20b	CDS
chr7	107115805	107116010	206	3.08208	107115907	NM_175388	Rnf169	intron
chr10	52088856	52089056	201	3.08388	52088956	NM_001199272	Gopc	intron
chr10	52088856	52089056	201	3.08388	52088956	NM_053187	Gopc	intron
chr16	38572552	38572752	201	3.2355	38572652	NM_001205286	Tmem39a	intron
chr16	38572552	38572752	201	3.2355	38572652	NM_001205287	Tmem39a	intron
chr16	38572552	38572752	201	3.2355	38572652	NM_026407	Tmem39a	intron
chr10	7666122	7666322	201	3.42016	7666222	NM_138667	Tab2	intron
chr1	154709649	154709849	201	3.51588	154709749	NM_001160256	Smg7	intron
chr1	154709649	154709849	201	3.51588	154709749	NM_001160257	Smg7	intron
chr1	154709649	154709849	201	3.51588	154709749	NM_001005507	Smg7	intron
chr4	129045139	129045341	203	3.68237	129045240	NM_028603	Zbtb8a	intron
chr5	136877883	136878083	201	3.78052	136877983	NM_198602	Cux1	intron
chr5	136877883	136878083	201	3.78052	136877983	NM_009986	Cux1	intron
chr12	34122657	34122857	201	3.80615	34122757	NM_172253	Twistnb	CDS
chr5	42223430	42223630	201	3.88397	42223530	NM_001081422	Bod1l	CDS
chr16	94851423	94851635	213	3.8926	94851529	NM_007890	Dyrk1a	intron
chr16	94851423	94851635	213	3.8926	94851529	NM_001113389	Dyrk1a	intron
chr19	3084732	3084932	201	4.05279	3084832	NA	NA	NA
chr4	11435225	11435425	201	4.09719	11435325	NM_001081183	1110037F02Rik	CDS
chr15	99835206	99835413	208	4.1352	99835309	NM_001080948	Larp4	intron
chr15	99835206	99835413	208	4.1352	99835309	NM_001024526	Larp4	intron
chr12	119087824	119088024	201	4.16382	119087924	NM_146040	Cdca7l	intron
chr12	4474326	4474526	201	4.56789	4474426	NM_010881	Ncoa1	intron
chr6	116201097	116201470	374	5.33027	116201283	NM_026585	Fam21	intron
