# Supplementary material for: Functional role of Tet-mediated RNA hydroxymethylcytosine in mouse ES cells and during differentiation
Source: Nat Commun. 2020 Oct 2;11:4956. doi: 10.1038/s41467-020-18729-6 (PMC7532169; doi:10.1038/s41467-020-18729-6)
Supplement: Supplementary file 9 — Supplementary Data 5 [file 41467_2020_18729_MOESM9_ESM.xlsx]

## Sheet: Tet2 RIP-Seq
Gene symbol	Input-N1	RIP-N1	Log2 Fold change-N1	Input-N2	RIP-N2	Log2 Fold change-N2	Input-N3	RIP-N3	Log2 Fold change-N3	Input-N4	RIP-N4	Log2 Fold change-N4
Cebpz	3.65	60.23	4.04451	4.91	63.14	3.68476	3.5	19.71	2.4935	3.74	18.12	2.27647
Gnl2	2.24	70.67	4.97953	4.77	17.11	1.84278	2.1	14.37	2.7746	1.88	13.38	2.83127
Snord16a	1	6.93	2.79286	1	8.04	3.0072	1	5.68	2.50589	1	9.7	3.27798
Gm20362	35.15	536.65	3.93238	23.74	170.27	2.84243	36.09	157.13	2.12229	38.94	145.78	1.90447
Atp6v1e1	93.77	1042.29	3.47449	88.62	758.13	3.09674	71.03	287.78	2.01847	71.25	299.88	2.07342
Uaca	4.54	32.14	2.82361	2.86	38.22	3.74024	3.09	11.42	1.88588	3.41	11.18	1.71308
Tmem184c	1.17	7.91	2.75717	2.51	4.36	0.796641	1.9	15.62	3.03932	1.87	17.08	3.1912
Ncapg	1.81	27.48	3.92432	3.14	5.36	0.771468	2.01	12.21	2.6028	2.06	10.83	2.39432
Myo5a	1.95	16.26	3.05978	2.23	15.15	2.7642	2.36	9.4	1.99387	2.45	8.71	1.82989
Nuf2	5.83	49.31	3.08031	8.91	74.74	3.06838	11.83	38.84	1.71509	11.81	40.14	1.76503
A130040M12Rik	4.12	72.23	4.13188	4.21	17.83	2.08241	5.38	18.72	1.7989	6.09	18.01	1.56428
Psmd1	42.67	267.01	2.6456	39.51	358.56	3.18192	32.72	126.11	1.94644	36.26	124.13	1.7754
Pds5a	2.16	28.81	3.73747	3.16	9.68	1.61508	2.73	11.44	2.06711	2.72	10.7	1.97593
Lamb1	9.89	75.28	2.92822	11.78	53.86	2.19287	6.11	29.1	2.25177	7.22	28.98	2.00499
Maea	91.6	1107.64	3.596	118.88	488.27	2.03817	77	269.22	1.80586	78.49	283.09	1.85068
Pabpc1	235.24	1382.59	2.55517	228.11	610.98	1.4214	221.34	1322.17	2.57857	208.6	1258.2	2.59255
Rpl4	1011.71	4988.31	2.30176	437.11	3295.87	2.91459	540.79	2341.65	2.11439	628.72	2204.95	1.81026
Morc1	5.55	58.66	3.40182	3.61	16.21	2.16681	8.31	27.72	1.73801	8.26	25.96	1.65208
Myh10	9.32	31.01	1.73433	6	165.97	4.78982	6.16	14.98	1.28204	6.38	13.98	1.13174
Zfp146	1.82	16.32	3.16463	2.46	6.22	1.33826	2.51	11.06	2.13959	2.19	10.64	2.2805
Mfap1b	4.27	23.3	2.44802	5.75	60.25	3.38933	4.61	13.6	1.56077	4.51	12.56	1.47764
Dbf4	14.5	147.09	3.34257	12.29	49.8	2.01866	25.03	80.72	1.68927	25.28	81.03	1.68046
Kif20a	42.91	135.63	1.66029	14.07	131.24	3.22151	10.05	41.67	2.05181	11.7	40.43	1.78892
Smc6	2.28	45.55	4.32035	3.66	5.27	0.525959	4.08	14.41	1.82043	3.77	15.52	2.04149
1700049E22Rik	1.44	20.01	3.79658	1.46	2.25	0.623957	2.12	9.98	2.23498	1.89	7.84	2.05247
Dnajc21	4.19	44.45	3.40716	9.76	22.2	1.18561	7.79	30.53	1.97053	6.77	29.41	2.11908
Wee1	27.69	246.9	3.15649	24.98	163.5	2.71045	18.53	49.54	1.41873	18.93	49.26	1.37974
Ipo7	15.62	86.53	2.46981	8.42	80.4	3.2553	11.3	32.83	1.53869	12.26	32.37	1.4007
Rbm26	2.31	21.09	3.19059	3.04	5.69	0.904357	2.69	11.72	2.12329	2.38	12.68	2.41352
Cdc5l	14.45	110.97	2.94103	17.46	132.62	2.92517	20.16	50.88	1.3356	19.29	50.91	1.4001
Ddx10	2.49	23.11	3.2143	5.13	26.36	2.36132	4.06	10.79	1.41014	3.39	9.85	1.53884
Ncoa3	30.79	233.23	2.92122	39.44	257.87	2.70891	22.83	63.59	1.47787	24.62	64.48	1.38902
Kif18a	1.53	38.22	4.64272	1.55	1.86	0.263034	1.76	6.39	1.86024	1.76	5.81	1.72296
2700099C18Rik	1.4	8.23	2.55547	2.24	4.86	1.11746	1.91	8.73	2.19241	1.62	9.77	2.59236
Ube2l6	24.65	219.01	3.15134	11.69	50.83	2.12041	12.87	40.2	1.64318	14.69	40.54	1.46451
Zrsr1	1.73	10.64	2.62065	2.29	10.22	2.15798	1.63	5.68	1.80102	1.63	5.6	1.78055
Ints8	5.47	85.32	3.96327	2.87	15.47	2.43035	6.53	12.8	0.970989	6.56	12.88	0.973365
Golga3	3.05	15.16	2.31339	2.34	19.63	3.06848	1.91	5.23	1.45324	2.02	5.63	1.47878
4632434I11Rik	1.99	23.09	3.53643	1.61	2.7	0.745899	2.13	8.54	2.00338	1.97	8.01	2.02361
Taf1d	4.49	32.47	2.85432	5.68	6.82	0.263881	6.29	36.05	2.51887	6.43	40.53	2.6561
Myo18a	15.95	41.1	1.36558	14	230.54	4.04152	8.82	25.47	1.52995	9.45	21.24	1.1684
Dnm1l	3.55	38.33	3.43258	4.73	11.89	1.32984	4.59	14.85	1.6939	4.89	14.98	1.61513
Def8	31.32	217.24	2.79413	70.49	355.73	2.33529	42.81	117.63	1.45824	41.47	111.61	1.42833
Ccnl1	2.85	19.76	2.79355	4.07	6.19	0.604911	3.82	19.51	2.35257	4.05	19.37	2.25783
Ndc80	2.71	23.56	3.11997	2.83	7.16	1.33916	1.87	6.27	1.74543	1.83	6.38	1.80171
Nup88	36.45	230.6	2.6614	29.45	182.25	2.62958	20.7	55.54	1.4239	22.99	54.21	1.23755
Eif2a	8.83	63.57	2.84786	10.58	19.02	0.846178	8.17	37.97	2.21645	9.3	37.57	2.01428
Ttk	3	34.05	3.50462	4.39	8.31	0.920628	4.74	16.71	1.81775	4.85	15.55	1.68086
Dhx40	6.32	47.1	2.89773	5.04	20.78	2.0437	8.15	22.13	1.44113	7.33	21.12	1.52672
Usp15	2.92	28.94	3.30902	3.94	8.48	1.10587	4.1	12.82	1.6447	3.62	12.79	1.82095
Golga4	3.51	27.46	2.96779	3.71	11.75	1.66317	3.31	9.62	1.53921	3.24	10.6	1.71
Cd2ap	2.83	28.09	3.31118	3.32	7.95	1.25977	2.81	9.05	1.68735	2.95	8.55	1.53521
Etaa1	1.63	13.14	3.01102	2.08	3.54	0.767166	2.53	9.38	1.89045	2.16	9.27	2.10154
Nckap1	10.31	63.74	2.62815	5.76	32.22	2.48382	9.9	27.31	1.46393	11.26	25.51	1.17986
Cul2	3.38	31.92	3.23937	4.39	9.32	1.08611	6.53	21.86	1.74314	6.79	20.97	1.62684
Cul3	3.53	46.48	3.71887	10.53	12.66	0.265772	9.74	34.81	1.83751	9.54	34.89	1.87075
Myh9	87.86	193.28	1.13741	44.27	1181.48	4.73812	19.04	37.75	0.987443	19.87	35.17	0.823753
Cwc22	8.16	43.2	2.40439	8.83	27.23	1.62471	8.52	34.35	2.01138	11	34.43	1.64616
Zfp69	1.45	14.72	3.34365	1.7	3.1	0.866733	1.33	4.55	1.77444	1.44	4.37	1.60156
Iqgap2	2.53	16.4	2.69649	2.14	11.19	2.38653	2.32	5.21	1.16716	2.22	5.46	1.29834
Ccdc160	1.7	9.31	2.45325	2.9	7.98	1.46034	2.34	7.45	1.67073	2.21	8.52	1.94681
Cluap1	5.27	29.75	2.49701	4.17	44	3.39938	7.03	10.33	0.555244	6.28	13.26	1.07824
Ercc5	4.93	31.27	2.66512	2.99	8.57	1.51915	2.74	8.08	1.56018	2.43	8.18	1.75114
Gpbp1	5.11	36.02	2.8174	6.65	12.13	0.867153	8.33	32.76	1.97555	8.56	30.1	1.81408
1700030J22Rik	2.51	16.86	2.74785	3.7	14.57	1.9774	3.02	7.92	1.39095	3.18	8.13	1.35423
Phax	7.96	31.83	1.99955	9.47	57.36	2.59861	12.84	35.09	1.45041	12.97	33.4	1.36467
Aspm	3.73	21.93	2.55566	2.74	8.58	1.6468	2.48	7.35	1.5674	2.4	7.44	1.63227
Dst	6.17	32.67	2.40462	2.92	17.39	2.57422	3.51	8.61	1.29454	3.99	8.61	1.10962
Lrrc34	3.77	44.08	3.54749	4.32	5.72	0.404984	5.61	20.61	1.87727	6.65	19.32	1.53867
Sec22b	58.55	338.25	2.53035	54.41	177.75	1.70791	52.75	147.59	1.48435	50.23	154.79	1.62369
Msh3	2.94	14.17	2.26895	2.2	15.73	2.83794	3.76	8.12	1.11075	3.45	7.46	1.11258
Plk4	3.56	23.54	2.72517	3.34	7.94	1.24929	4.58	14.62	1.67452	4.65	14.84	1.67419
Ppp1r12a	1.77	12.68	2.84073	2.49	6.27	1.33232	1.59	4.7	1.56363	1.58	4.53	1.51959
Txndc5	54	231.66	2.10098	134.98	380.64	1.49568	152.03	514.22	1.75803	146.14	535.04	1.8723
Rbm6	3.79	20.84	2.45909	6.31	27.08	2.10152	6.27	16.45	1.39155	6.75	16.27	1.26925
Cast	1.46	8.65	2.56673	1.86	6.31	1.76234	1.8	4.85	1.42999	1.55	4.24	1.4518
Mpp6	12	55.1	2.19902	6.33	45.8	2.85507	13.65	30.23	1.14708	14.19	28.47	1.00457
Zfp472	1.77	13.59	2.94072	1.94	2.64	0.444481	2.52	9.26	1.87759	2.72	10.35	1.92795
Tgoln2	1	1.01	0.0143553	1	9.12	3.18903	1	2.76	1.46467	1	5.62	2.49057
Hspa5	27.68	147.56	2.41439	64.12	379.83	2.56651	128.58	278.26	1.11377	131.24	271.01	1.04614
Leo1	8.99	29.28	1.70352	6.89	69.98	3.34437	8.41	18.54	1.14046	9.46	17.87	0.917628
Diap1	17.6	71.61	2.02459	21.21	145.28	2.77602	12.92	31.42	1.28208	13.24	26.52	1.00218
Trim24	4.85	28.62	2.56097	4.85	13.19	1.44339	5.63	15.81	1.48963	5.71	17.16	1.58749
Nrd1	29.69	59.84	1.01113	18.22	473.42	4.69953	19.68	31.7	0.687753	20.03	31.55	0.655478
BC003331	1.32	10.23	2.9542	1.81	2.03	0.16549	1.52	5.92	1.96153	1.58	6.15	1.96066
Akr1a1	286.17	1774.58	2.63253	438.09	980.67	1.16254	353.26	1081.74	1.61455	369.41	1137.34	1.62237
Slu7	5.21	16.18	1.63486	3.78	51.39	3.76503	4.04	7.72	0.934246	5.22	8.33	0.674267
Upf2	2.35	16.42	2.80472	3.33	7.09	1.09026	3.16	10.38	1.71581	3.56	9.34	1.39155
Tubb3	13.23	63.15	2.25497	123.57	283.46	1.19782	49.09	169.01	1.78361	51.88	175.51	1.7583
6820431F20Rik	7.45	48.03	2.68862	8.45	22.03	1.38245	12.76	38.39	1.5891	15.85	39.79	1.32792
Fbxo5	12.11	70.44	2.5402	10.57	26.1	1.30407	18.75	50.92	1.44134	15.97	51.59	1.69173
Kntc1	10.09	31.97	1.66379	3.31	23.84	2.84848	4.74	11.82	1.31827	5.46	11.97	1.13245
Zfp445	2.01	13.66	2.76469	2.27	4.36	0.941636	2.75	8.66	1.65494	2.65	7.92	1.57951
Blm	4.58	35.62	2.95927	5.36	15.39	1.52169	5.34	12.59	1.23737	5.13	11.94	1.21877
Zfp277	6	39.07	2.70303	7.52	12.31	0.711026	8.84	28.74	1.70094	7.58	26.78	1.82089
Dbn1	11.37	20.12	0.823398	18.64	96.4	2.37063	11.6	43.99	1.92305	9.93	34.92	1.81419
Nefh	1.65	5.02	1.60522	3.71	52.39	3.8198	3.05	5.23	0.778002	3.07	5.01	0.706572
Cenpe	1.74	22.83	3.71377	2.08	2.78	0.418501	2.12	5.16	1.28331	1.91	5.26	1.46149
Ccdc77	2.98	22.6	2.92294	3.55	5.61	0.660182	2.77	9.54	1.7841	3.31	9.4	1.50583
Tpp2	3.57	33.16	3.21545	5.44	11.39	1.06609	4.54	11.68	1.36328	4.67	10.87	1.21886
Hsp90b1	24.71	190.87	2.94942	64.76	224.31	1.79232	141.42	293.25	1.05214	138.6	284.55	1.03775
Taf1	3.23	10.67	1.72395	2.91	24.51	3.07428	3.44	7.97	1.21217	4.38	7.73	0.819538
Foxn4	5.18	51.25	3.30653	6.75	15.65	1.2132	4.15	8.83	1.0893	4.39	9.93	1.17757
1700029I01Rik	1.98	10.68	2.43134	3.16	7.2	1.18807	5.09	15.79	1.63327	5.55	16.04	1.53111
Zdhhc16	15.9	90.98	2.51652	34.03	73.85	1.11779	45.21	129.71	1.52058	48.01	147.59	1.62019
Scfd1	4.13	38.96	3.23778	4.05	7.42	0.873497	4.3	11.59	1.43047	4.68	10.96	1.22767
Narg2	1.98	16.84	3.08832	1.86	3.92	1.07555	2.07	5.31	1.35908	2.28	5.38	1.23857
Crnkl1	4.1	16.03	1.96708	5.02	35.33	2.81513	4.33	8.79	1.0215	4.51	8.58	0.92785
Zfp955b	1	4.52	2.17632	1.13	1.39	0.298762	1.06	4.59	2.11443	1.06	4.66	2.13627
Nfe2l2	8.88	48.65	2.45381	9.8	19.14	0.965737	7.28	23.33	1.68018	7.65	23.6	1.62526
Pcf11	1.87	12.33	2.72106	1.71	2.83	0.726806	1.68	5.77	1.78011	2.09	5.84	1.48247
Ddx25	5.94	27.06	2.18763	7.07	23.15	1.71123	8.13	20.05	1.30227	8.51	23.96	1.4934
Kif15	2.42	15.76	2.70319	3.27	4.81	0.556746	2.73	8.9	1.7049	2.77	9.05	1.70803
Wdr75	17.38	80	2.20257	12.23	39.03	1.67416	14.07	37.89	1.42919	15.3	38.93	1.34735
Fam92a	4.6	26.17	2.50821	4.43	9.58	1.11272	10.19	28.99	1.5084	9.89	27.66	1.48376
Yme1l1	4.72	31.1	2.72006	5.99	12.73	1.0876	9.75	25.02	1.35961	9.1	24.75	1.44349
Ell2	3.23	23.37	2.85505	3.55	7.32	1.04402	4.21	10.15	1.26959	4.12	11.13	1.43374
Zfp566	3.52	14.54	2.04638	2.17	7.45	1.77955	4.41	11.13	1.3356	3.84	10.4	1.43741
Ik	18.22	79.7	2.12906	21.19	118.21	2.4799	16.29	32.39	0.991562	15.94	31.81	0.996829
Zfp869	5.16	26.72	2.37248	4.3	13.04	1.60054	7.44	18.25	1.29452	7.66	19.21	1.32644
Zfp59	2.3	9.34	2.02179	1.91	5.52	1.5311	3.28	9.53	1.53878	3.32	9.29	1.4845
Mcm8	3.98	18.31	2.20179	2.61	8.13	1.63921	3.36	8.21	1.28892	3.39	9.09	1.423
Cul1	6.67	37.81	2.50301	9.23	25.29	1.45416	12.78	31.29	1.29181	12.51	30.82	1.30079
Akap12	57.87	174.49	1.59226	45.66	1263.13	4.78993	74.25	82.85	0.158111	77.35	77.73	0.00707022
Spnb2	5.42	23.36	2.10768	2.39	18.92	2.98483	3.52	5.81	0.722963	3.27	5.4	0.723669
Shcbp1	7.63	29.58	1.95487	6.3	24.43	1.95523	8.96	23.58	1.39599	9.35	21.71	1.21532
Gm11127	11.94	73.33	2.6186	6.23	18.22	1.54822	2.13	5.72	1.42516	3.14	5.98	0.929381
5830418K08Rik	1.13	7.78	2.78345	1.43	1.83	0.355829	1.26	4.05	1.6845	1.32	4.26	1.69032
Trappc8	4.59	28.62	2.64046	2.77	8.07	1.54268	4.05	9.42	1.21781	4.1	8.86	1.11168
Rasa1	1.58	7.05	2.1577	1.69	3.61	1.09498	2.03	5.76	1.50459	1.98	6.65	1.74785
Slc44a4	6.58	30.34	2.20506	11.58	30.51	1.39765	10.89	29.5	1.43771	10.94	30.13	1.46159
Atr	2.65	15.57	2.5547	1.88	4.58	1.28461	2.79	6.85	1.29584	2.81	7.09	1.33522
Nufip1	4.11	31.47	2.93677	5.69	8.83	0.633985	6.57	18.17	1.46759	6.45	17.37	1.42923
Rmnd1	2.45	10.55	2.10639	1	7.35	2.87774	3.95	6.83	0.790033	4.3	6.91	0.684349
Lrpprc	18.25	55.86	1.61392	9.47	49.18	2.37664	8.15	19.41	1.25193	7.82	18.11	1.21155
Ints6	1.34	6.04	2.17232	1.99	3.34	0.74708	1.65	5.26	1.6726	1.61	5.72	1.82895
Rhebl1	33.48	148.81	2.1521	53.1	104.88	0.981956	48.8	146.9	1.58988	50.02	162.13	1.69657
Fbxo11	2.67	12.57	2.23507	2.73	6.29	1.20416	3.13	8.9	1.50764	3.44	9.43	1.45485
Nop56	71.51	157.53	1.13941	108.93	1032.12	3.24414	100.2	213.39	1.09061	118.15	217.38	0.8796
Zfp958	2.45	11.34	2.21057	1.98	2.31	0.222392	2.36	10.14	2.1032	2.95	10.39	1.81641
Ahctf1	6.87	39.23	2.51358	6.56	16.28	1.31133	6.64	16.5	1.31321	6.99	16.21	1.21352
Zcchc6	2.04	10.71	2.39232	1.77	5.28	1.57679	1.96	4.76	1.28011	2.09	4.47	1.09677
Ankrd49	1.97	12.59	2.67601	3.54	5.36	0.598484	4.81	13.92	1.53305	4.48	13	1.53694
Tab2	10.14	34.82	1.77986	6.74	27.93	2.051	8.16	19.18	1.23296	7.8	18.34	1.23345
Mtdh	5.93	30.37	2.35654	11.93	45.36	1.92683	24.36	48.05	0.980022	22.13	45.15	1.02872
Hsph1	23.16	129.28	2.48079	31.7	136.38	2.10508	26.22	46.73	0.833681	24.93	45.54	0.869251
Nipbl	1.57	11.01	2.80998	1.93	2.65	0.457392	1.63	4.5	1.46505	1.57	4.55	1.5351
Pdzd8	1.69	5.7	1.75394	2.38	6.73	1.49964	3.24	9.25	1.51346	3.49	9.87	1.49982
Tbrg1	247.68	1271.22	2.35966	197.13	675.21	1.77619	104.88	213.01	1.02218	95.59	206.11	1.10848
Smc1a	9.77	56.29	2.52645	12.93	27.64	1.09604	7.12	18.38	1.36819	7.76	18.47	1.25106
Utp14a	8.25	35.79	2.11709	7.11	22.62	1.66968	6.33	13.92	1.13688	6.24	15.55	1.3173
Cgn	7.67	20.52	1.41973	4.29	24.71	2.52605	3.74	9.4	1.32962	4.01	7.83	0.96541
Ltv1	10.08	55.78	2.46825	18.25	75.71	2.05259	18.21	33.89	0.896129	18.9	33.25	0.814968
C330027C09Rik	2.27	16.83	2.89027	3.33	4	0.264478	4.1	12.12	1.56369	4.08	11.56	1.5025
Usp34	2.79	10.36	1.89269	2.12	11.09	2.38712	2.93	5.65	0.94735	2.8	5.53	0.981853
Wdhd1	7.61	25.59	1.74961	6.52	23.36	1.8411	6.77	17.58	1.37671	7.21	16.93	1.23151
Zfp941	2.06	4.94	1.26187	1.99	4.01	1.01083	2.2	8.51	1.95166	2.19	8.58	1.97005
Ggnbp2	6.96	42.16	2.59872	4.79	10.26	1.09893	5.79	14.19	1.29324	6.37	14.41	1.17771
Hsp90aa1	405.43	1636.15	2.01278	369.17	3217.39	3.12353	467.4	666.03	0.510929	437.73	626.87	0.518125
AI314180	4.55	12.18	1.42058	2.13	13.46	2.65975	3.24	6.93	1.09686	3.76	7.45	0.986508
Senp6	2.97	16.57	2.48004	2.95	5.17	0.809449	3.59	10.27	1.51638	3.74	9.49	1.34337
Ninl	6.13	19.23	1.6494	3.42	18.31	2.42056	4.57	10.05	1.13693	5.66	10.5	0.891515
Vps13b	3.43	23.33	2.76591	1.99	5.88	1.56305	1.91	3.56	0.898305	2.03	3.69	0.862141
Wbp5	103.23	891.72	3.11073	36.11	78.59	1.12195	86.67	158.43	0.870241	80.84	159.84	0.983487
C80913	21.02	64.57	1.6191	17.25	126.45	2.8739	23.38	39.49	0.756212	23.04	41.07	0.833944
Phf14	1.6	10.63	2.732	3.07	4.17	0.441809	2.49	6.81	1.45151	2.59	7.11	1.4569
Topbp1	26.37	83.81	1.66822	10.34	56	2.43719	18.76	41.53	1.14649	21.8	38.57	0.823151
Ttc3	2.38	14.78	2.63461	3.4	7.91	1.21814	4.43	10.26	1.21165	4.86	9.73	1.00148
Pnpt1	2.24	11.89	2.40818	3.28	5.57	0.763982	3.89	11.66	1.58373	4.71	11.62	1.30281
Diap3	1.96	9.55	2.28465	1.95	3.46	0.827298	1.46	4.38	1.58496	1.48	3.79	1.3566
Phf10	24.57	62.47	1.34627	14.42	69.45	2.2679	18.38	45.76	1.31595	20.23	43.77	1.11345
Setd2	3.06	17.02	2.47563	4.29	7.83	0.868035	4.06	10.58	1.38179	4.68	11.55	1.30331
Fmnl2	2.23	6.73	1.59356	2.2	13.57	2.62485	3.42	7.08	1.04975	3.87	6.55	0.759161
Zfp131	1.59	5.98	1.91112	2.11	3.51	0.734228	2.91	8.09	1.47512	2.17	8.03	1.8877
Pkn2	5.88	25.49	2.11604	3.61	11.24	1.63857	5.52	12.66	1.19754	5.8	12.05	1.05491
Wdr70	16.01	41.73	1.38211	11.46	86.57	2.91726	9.45	18.11	0.9384	11.23	19.1	0.766215
Exoc4	16.66	69.83	2.06746	8.35	29.5	1.82087	5.47	12.87	1.2344	5.95	10.95	0.879969
Etfdh	7.36	24.09	1.71066	3.79	12.16	1.68187	5.41	13.08	1.27366	5.25	13.12	1.32138
Tmed5	1.37	3.99	1.54221	1.88	3.45	0.875864	1.76	6.44	1.87149	2.01	6.52	1.69768
Lima1	31.15	82.21	1.40008	6.84	27.74	2.0199	8.84	23.38	1.40316	7.91	17.48	1.14396
Tigd2	2.09	9.85	2.23662	1.73	2.73	0.658129	1.47	4.43	1.59149	1.61	4.48	1.47644
Smek1	4.47	20.77	2.21615	7.36	22.22	1.59408	9.01	18.45	1.03402	8.31	17.87	1.10462
BC052688	2.5	10.41	2.05797	2.45	3.3	0.429684	4.96	17.15	1.7898	4.82	15.28	1.66454
Mical1	13.82	23.52	0.76713	14.11	46.41	1.71772	6.69	24.76	1.88793	7.57	22.29	1.55803
Enox1	1.96	3.91	0.996315	2.94	18.98	2.69059	3.96	9.33	1.23638	4.65	9.19	0.982834
Tex14	2.31	9.98	2.11115	2.37	5.45	1.20137	2.39	5.73	1.26152	2.35	5.88	1.32316
Erlec1	1.47	6.4	2.12226	1.63	4.57	1.48732	3.84	8.9	1.2127	3.79	7.97	1.07238
Jmjd1c	3.35	17.48	2.38347	3.28	7.36	1.16601	4.25	9.78	1.20237	4.47	9.86	1.14131
Fut8	3.61	13.72	1.92621	3.04	7.58	1.31813	5.64	15.04	1.41504	5.8	13.54	1.2231
Nup133	33.02	93.56	1.50255	28.87	109.24	1.91986	13.99	35.29	1.33486	14.72	32.1	1.1248
Spna2	14.96	36.07	1.26969	13.47	148.07	3.45846	17.94	29.15	0.700316	18.93	25.82	0.447815
Smarca4	51.81	105.72	1.02895	43.1	672.96	3.96476	25.04	37.17	0.569904	29.52	36.62	0.310939
Hspa4	25.15	163.91	2.70427	58.06	118.59	1.03037	44.13	95.14	1.10829	45.67	93.08	1.02722
D6Wsu116e	12.73	37.89	1.57358	6.79	52.07	2.93897	11.81	19.12	0.695074	12.45	19.66	0.659118
Slc25a38	15.54	70.06	2.1726	29.69	65.25	1.136	27.04	63.77	1.23778	28.53	70.97	1.31473
Ccdc45	1.92	9.81	2.35315	1.77	3.97	1.16539	1.8	4.2	1.22239	2	4.34	1.1177
Mtif2	2.66	11.61	2.12587	2.98	5.46	0.873589	3.57	9.91	1.47296	3.74	9.77	1.38532
Agpat6	16.68	58.88	1.81966	45.42	145.86	1.68318	41.1	91.31	1.15163	40.73	93.51	1.19903
Vps35	33.47	133.6	1.99698	17	57.14	1.74897	26.22	55.77	1.08882	26.67	53.8	1.01239
Haus6	3.27	19.61	2.58423	3.1	6.9	1.15433	4.38	9.88	1.17358	4.76	9.08	0.931731
Mtor	9.75	48.73	2.32134	10.98	44.19	2.00884	7.16	13.35	0.898808	8.57	13.02	0.603362
Ftsj3	30.47	72.04	1.24141	24.02	184.46	2.941	27.28	51.96	0.929558	29.22	47.99	0.715778
2610015P09Rik	2.65	9.68	1.86901	2.12	6.76	1.67296	1.57	3.68	1.22894	1.89	3.93	1.05614
Sugt1	20.15	80.77	2.00304	14.67	29.74	1.01954	24.86	67.06	1.43163	25.61	65.65	1.35809
Dis3	14.47	65.24	2.17269	14.89	52.54	1.81907	16.27	32.48	0.997337	17.52	30.71	0.809706
Rbbp6	2.88	17.13	2.57238	3.78	5.49	0.53842	3.22	8.11	1.33264	3.56	9.08	1.35082
Pinx1	2.14	7.47	1.8035	5.19	5.95	0.197155	3.31	13.34	2.01086	3.51	12.07	1.78188
Pms1	2.38	14.95	2.65111	2.36	2.87	0.282264	2.24	5.99	1.41906	2.13	5.76	1.43522
Lrch1	6.87	35.27	2.36006	5.61	15.48	1.46433	5.31	9.61	0.855825	4.69	10.09	1.10527
Klf2	159.24	502.69	1.65847	213.61	558.76	1.38725	112.83	289.72	1.36051	119.72	311.26	1.37846
Fgg	3.84	13.05	1.76487	1.28	5.03	1.97441	1.94	3.86	0.992544	1.69	3.45	1.02957
Lyar	27.55	105.95	1.94326	33.04	115.89	1.81047	31.67	67.1	1.0832	32.92	62.39	0.92235
Dmtf1	4.22	19.97	2.24252	4.75	11.69	1.29928	6.3	14.27	1.17956	6.8	13.95	1.03666
Usp1	6.02	36.93	2.61696	9.76	21.35	1.12928	19.81	38.79	0.969456	18.22	37.46	1.03983
Kif23	18.58	67.62	1.8637	9.24	30.48	1.7219	8.02	17.72	1.1437	7.66	15.56	1.02243
Pim3	155.45	482.6	1.63438	209.72	559.28	1.41511	119.15	304.74	1.3548	128.93	326.14	1.3389
Trpm7	2.16	9.53	2.14144	3.23	7.51	1.21728	5.71	12.67	1.14985	5.58	12.88	1.2068
Thoc1	2.08	11.61	2.48071	3.43	4.69	0.451379	3.4	9.02	1.40759	3.5	9.06	1.37216
Htatsf1	10.32	31.94	1.62992	8.13	49.67	2.61105	9.11	15.2	0.738548	9.11	14.82	0.702022
Cdk5rap2	3.84	11.47	1.57869	2.65	11.51	2.11882	3.52	6.76	0.941448	3.22	6.6	1.03541
Rad18	3.06	16.81	2.45772	2.92	5.01	0.778842	3.01	7.57	1.33053	3.17	6.81	1.10317
Usp16	2.54	11.97	2.23652	3.21	4.19	0.384377	2.89	9.81	1.76318	4.19	10.21	1.28496
Ccdc59	5.87	19.45	1.72834	6.75	19	1.49304	9.19	22.03	1.26133	8.16	18.48	1.17932
Mycbp2	4.29	16.52	1.94516	2.63	10.01	1.92831	2.5	4.66	0.898402	2.57	4.74	0.883119
2700050L05Rik	9.16	31.11	1.76396	4.24	18.2	2.1018	5.17	9.7	0.90782	5.28	9.66	0.871485
Rpl5	1202.03	2255.63	0.908058	330.2	2099.18	2.66841	700.27	1470.92	1.07074	735.49	1464.17	0.993305
Arhgap21	3.82	14.87	1.96076	2.85	7.91	1.47272	3.42	7.77	1.18392	3.49	7.06	1.01644
Pik3r2	22.03	85.21	1.95155	39.13	126.57	1.69359	21.62	47.96	1.14947	25.98	46.44	0.837967
Zfp62	1.04	4.89	2.23325	1.44	1.45	0.00998409	1.18	3.75	1.6681	1.26	4.15	1.71969
Pisd-ps1	1	2.68	1.42223	28.63	38.7	0.434806	1	7.85	2.97269	12.43	21.53	0.792522
Snx5	35.99	110.88	1.62333	34.91	90.88	1.38032	76.65	195.01	1.34719	81.32	195.67	1.26674
Npm1	306.27	2022.72	2.72342	458.82	896.83	0.966906	662.15	1279.21	0.950023	621.55	1223.55	0.977131
Golgb1	3.39	15.53	2.1957	3.54	10.61	1.5836	4.52	8.56	0.921288	4.5	8.49	0.91584
Fam179b	2	9.9	2.30743	2.08	3.75	0.850307	2.44	6.05	1.31005	2.64	5.85	1.1479
Nol7	11.72	35.04	1.58003	6.91	18.12	1.39083	10.91	30.31	1.47414	13.77	30.98	1.16981
Ddx18	71.85	199.16	1.47087	98.19	549.87	2.48544	71.75	133.45	0.895249	72.74	122.61	0.753256
Per1	17.35	85.08	2.29388	13.77	60	2.12343	4.99	7.62	0.610751	4.88	7.26	0.573088
Clpx	10.15	46.36	2.1914	3.96	14.52	1.87447	7.77	13.41	0.787323	7.48	12.5	0.740818
Nucb2	1.33	4.72	1.82736	2.67	6.12	1.19669	2.12	4.86	1.19689	1.89	4.84	1.35662
Atp5f1	223.25	789.92	1.82305	75.66	254.29	1.74887	177.12	355.49	1.00508	182.11	364.23	1.00004
Wbp4	3.44	13.05	1.92357	4.74	17.47	1.88192	4.05	7.89	0.962103	4.34	7.58	0.804503
Ccdc104	2.14	11.3	2.40064	4.33	5.97	0.463364	3.6	9.21	1.3552	3.52	8.98	1.35114
Zfp2	1.9	8.19	2.10786	1.6	2.64	0.722466	2.34	6.14	1.39173	2.27	5.77	1.34588
Naa25	15.68	50.33	1.68249	11.71	44.38	1.92217	9.19	19.45	1.08163	10.21	18.75	0.876908
Eif4g3	6.67	16.31	1.29	4.82	29.64	2.62044	3.33	6.11	0.87565	3.62	6.18	0.771617
Zfp433	1.48	5.7	1.94536	1.23	1.35	0.134301	1.17	4.14	1.82312	1.49	4.61	1.62945
Prpf40a	3.34	23.08	2.78872	5.06	6.76	0.417886	3.41	7.81	1.19555	3.67	7.99	1.12242
Rps6kb1	3.19	10.98	1.78325	3	7.22	1.26704	3.64	8.9	1.28987	3.68	8.33	1.17861
Myo7a	6.07	18	1.56823	4.7	19.4	2.04532	2.68	5.27	0.97557	2.52	4.78	0.923587
Wwp1	3.23	14.57	2.17339	2.31	6.33	1.45431	3.59	6.69	0.898022	3.48	6.89	0.985417
Fxr1	39.94	195.11	2.28838	19.6	47.73	1.28404	30.53	62.37	1.03062	31.39	58.7	0.903055
AA987161	1.19	5.28	2.14958	1.19	1.47	0.304855	1.34	3.6	1.42576	1.22	3.73	1.61229
Zfp35	3.22	12	1.8979	3.56	5.93	0.736155	5.49	15.24	1.47298	5.86	15.28	1.38267
Dnajc7	28.66	88.01	1.61863	20.08	70.32	1.80818	23.03	50.57	1.13477	27.25	51.85	0.928088
Pprc1	49.84	116.3	1.22248	90.16	273.66	1.60183	38.02	101.08	1.41067	41.09	97.86	1.25193
Fbxo34	24.81	46.82	0.916203	15.3	40.03	1.38755	16.31	53.69	1.7189	15.06	41.53	1.46343
Svil	2.92	7.37	1.3357	2.08	8.24	1.98606	2	4.66	1.22033	2.16	4.13	0.93511
Macf1	5.28	27.04	2.35649	2.68	8.31	1.63262	3.74	6.69	0.838968	4.3	6.74	0.648412
Bclaf1	2.24	9.69	2.113	5.84	7.86	0.428561	4.75	13.88	1.54701	5.25	13.73	1.38694
Ncaph	26.19	74.64	1.51093	18.05	81.91	2.18204	15.4	30.49	0.985406	17.1	29.67	0.795009
Zfp809	1.41	5.8	2.04036	1.56	1.88	0.269187	1.34	4.68	1.80428	1.47	3.77	1.35875
Ints12	1.47	8.43	2.51972	2.52	2.77	0.136462	1.83	5.09	1.47582	1.82	4.58	1.33141
Tubgcp5	4.19	16.28	1.95808	2.47	7.84	1.66634	3.76	7.27	0.951223	4.05	7.45	0.879319
Tcea3	54.3	96.05	0.822833	45.57	280.63	2.62251	43.3	88.42	1.03001	46.8	91.99	0.974969
Zfp97	1.17	6.86	2.5517	1.15	1.22	0.0852473	1.68	4.27	1.34577	1.34	3.7	1.46529
Gpsm2	12.17	36.48	1.58378	4.06	19.95	2.29684	8.98	16.88	0.910528	10.3	16.19	0.652459
Rpgr	2.09	8.56	2.03411	2.05	3.84	0.905482	2.37	6.45	1.44441	2.9	6.04	1.0585
Ddx52	3.17	16.07	2.34182	4.19	7.53	0.8457	5.74	13.08	1.18824	5.92	12.39	1.06551
Cd55	1.93	6.92	1.84217	1.46	1.91	0.387604	1.71	5.14	1.58777	1.72	5.25	1.60991
Cenph	7.28	21.47	1.56031	10.16	27.84	1.45426	13.45	33.13	1.30053	14.96	32.16	1.10416
Ccar1	3.2	17.36	2.43962	3.68	4.91	0.416017	3.42	8.56	1.32361	3.67	8.64	1.23525
Hltf	3.99	25.33	2.66639	3.02	5.96	0.980764	2.53	4.86	0.941819	2.64	4.63	0.810474
0610007P08Rik	3.09	15.8	2.35425	2.56	3.88	0.599913	3.15	7.26	1.20462	2.96	6.93	1.22726
4930503L19Rik	1.39	6.27	2.17338	1.49	2.97	0.995151	2.28	4.28	0.908577	1.93	4.78	1.30841
Cenpc1	2.31	11.89	2.36378	2.43	3.28	0.43274	2.72	6.42	1.23897	2.28	5.79	1.34453
Fancm	1.32	5.27	1.99727	1.73	3.25	0.909668	1.75	4.28	1.29026	1.89	4.27	1.17585
Prmt10	10.29	26.97	1.39011	8.93	24.58	1.46075	6.39	16.75	1.39027	7.23	15.84	1.1315
Nr5a2	6.38	20.76	1.70218	5.48	16.37	1.57881	6.09	12.49	1.03626	5.54	11.46	1.04865
Zfp74	1.31	6.69	2.35244	1.8	1.87	0.0550414	1.17	3.32	1.50467	1.26	3.45	1.45317
Ahsa1	209.39	746.78	1.83449	341.16	683.6	1.0027	286.85	679.59	1.24437	286.94	693.52	1.27319
Dlgap5	12.73	72.34	2.50656	10.61	17.58	0.72851	7.4	15.32	1.04982	6.95	14.58	1.06891
Cdc42bpb	15.06	34.73	1.20546	18.75	98.68	2.39587	9.79	19.04	0.959653	10.5	18.06	0.782409
Dis3l	9.87	43.7	2.14651	4.29	15.53	1.85601	4.57	7.47	0.708914	4.54	7.03	0.630832
Faf1	34.57	87.97	1.34749	16.85	57.19	1.76301	20.3	44.31	1.12615	20.48	44.07	1.10558
Supt6h	34.09	61.25	0.845361	36.37	402.66	3.46874	12.68	19.56	0.625352	13.74	18.12	0.399201
Slmap	4.98	25.36	2.34834	4.21	7.83	0.895192	5.41	11.27	1.05879	5.42	11.04	1.02638
Clip1	1.72	7.32	2.08944	1.73	5.55	1.68172	1.9	3.44	0.856409	1.96	3.18	0.698173
Skiv2l2	22.08	57.01	1.36847	9.15	42.03	2.19958	13.73	27.25	0.988925	14.94	25.39	0.76508
Chmp2b	6.99	23.4	1.74314	5.49	30.27	2.46301	10.1	15.42	0.610447	10.69	15.12	0.500196
Stip1	143.95	328.95	1.1923	129.91	824.16	2.66541	106.04	185.7	0.808365	111.53	175.08	0.650582
Parp2	20.58	68.32	1.73106	14.27	52.14	1.86941	16.64	31.49	0.920238	16.65	28.84	0.792549
Actn4	85.82	136.87	0.67342	128.65	497.37	1.95087	81.81	222.89	1.44598	69.24	163.5	1.23961
Arhgap10	10.01	25.53	1.35075	6.15	25.82	2.06983	4.54	8.51	0.906467	4.61	9.11	0.982684
Thoc7	20.53	74.19	1.85349	12.31	26.33	1.09688	29.36	71.68	1.28772	34.15	71.67	1.06948
Eif2ak4	5.57	16.65	1.57977	3.84	19.19	2.32118	4.83	8.2	0.763601	5.16	8.05	0.641618
Yes1	2.46	11.29	2.19832	3.62	7.18	0.987994	5.46	11.25	1.04295	4.85	10.22	1.07534
Tug1	5.08	14.12	1.47484	4.32	15.6	1.85244	8.29	16.53	0.995643	9.3	18.3	0.976541
Ap3d1	22.47	40.83	0.861629	32.77	277.98	3.08453	17.01	28.59	0.749127	19.08	28.74	0.590999
Sfrs18	3.11	16.57	2.41359	3.15	7.15	1.18259	3.62	6.76	0.901034	3.93	6.78	0.786756
Usp47	10.69	34.83	1.70407	6	28.03	2.22394	7.09	11.07	0.642798	7.04	11.48	0.705475
Mlf1	3.97	10.07	1.34285	2.39	7.22	1.59499	3.51	10.04	1.51622	5.51	9.69	0.814444
Cyb5r3	187.71	711.89	1.92315	214.72	519.01	1.27331	168.85	343.96	1.0265	173.19	356.91	1.0432
Gm3264	2.17	9.22	2.08707	1.8	1.93	0.100604	1.33	4.5	1.7585	2.38	5.94	1.3195
Prdm5	8	27.39	1.77558	5.1	12.06	1.24166	5.59	12.17	1.12241	5.66	12.24	1.11273
Cdr2	10.39	25.41	1.2902	6.2	27.97	2.17354	11.75	21.84	0.894312	12.09	22.44	0.892258
Zfp87	2.63	8.42	1.67876	2.56	5.11	0.997179	3.26	7.79	1.25675	2.9	7.21	1.31395
Zfp229	1.73	6.68	1.94908	1.74	2.14	0.298523	2.22	6.12	1.46297	2.1	6.09	1.53605
Nop14	12.36	38.64	1.64442	12.42	47.45	1.93374	10.03	18	0.843675	10	17.68	0.822118
Rsf1	1.88	7.94	2.07841	2.06	6.66	1.69288	1.66	2.85	0.779779	1.84	2.96	0.685891
Vti1b	35.55	74.28	1.06312	24.97	153.91	2.62382	48.06	83.26	0.792787	49.41	83.4	0.755244
Rg9mtd3	5.03	11.44	1.18546	3.64	12.51	1.78107	8.32	17.33	1.05862	7.89	18.21	1.20663
Rint1	4.46	16.63	1.89867	3.41	9.57	1.48875	3.83	7.84	1.03351	4.19	7.35	0.810794
Pcm1	2.24	13.24	2.56333	2.48	3.03	0.288978	2.27	5.42	1.2556	2.56	5.57	1.12153
Eprs	53.12	226.41	2.09161	52.74	158.07	1.58359	46.17	79.42	0.782547	45.69	77.5	0.762318
Srbd1	14.21	45.99	1.69441	11.19	46.49	2.05471	8.87	15.14	0.771359	8.94	14.5	0.697706
Clspn	5	10.76	1.10568	4.51	39.7	3.13794	4.43	6.33	0.514899	4.97	6.83	0.45864
Usp8	6.99	19.25	1.46149	7.13	51.68	2.85763	9.63	12.74	0.403758	9.33	13.14	0.494016
Spag5	18.59	40.91	1.13793	5.98	36.82	2.62227	8.39	14.95	0.833403	9.65	14.83	0.619918
Rufy1	4.25	8.5	1	3.68	26.81	2.86499	3.42	6.16	0.848934	3.92	5.54	0.499032
Snx25	3.45	7.88	1.1916	2.28	8.1	1.82889	4.84	10.03	1.05124	4.69	10.33	1.13918
Scrib	29.05	82.26	1.50165	45.31	157.85	1.80065	22.28	46.83	1.07168	25.19	44.99	0.836753
Ank3	3.14	14.2	2.17705	1.95	5.3	1.44252	1.59	3.21	1.01355	1.77	2.63	0.571313
Slc20a1	31.45	128.67	2.03254	104.07	389.85	1.90536	127.69	204.48	0.679314	137.87	206.54	0.583113
Apc	2.25	13.14	2.54597	2.63	4.56	0.793971	2.81	5.65	1.00768	3.13	5.65	0.852088
Pkp2	26.88	59.96	1.15747	6.87	22.83	1.73255	5.78	13.42	1.21524	5.67	12.02	1.08402
Gspt1	17.36	87.72	2.33714	17.85	63.17	1.82332	24.61	35.27	0.519197	24.18	34.39	0.508175
2210018M11Rik	1.51	6.55	2.11695	2.75	3.26	0.24544	1.81	5.05	1.48029	1.78	4.51	1.34125
Plec	6.17	17.97	1.54225	7.87	59.68	2.92281	5.69	8.2	0.527195	6.7	7.64	0.189412
Ehbp1	1.95	10.54	2.43433	1.86	3.33	0.84022	1.97	4.18	1.08531	2.38	4.19	0.815989
Mns1	1.44	4.63	1.68494	2.5	7.42	1.56949	2.28	4.54	0.993658	2.41	4.55	0.916833
Eif5b	7.63	36.04	2.23984	8.37	23.92	1.51492	6.97	10.62	0.607553	6.06	10.56	0.80122
Ppp3ca	3.19	10.52	1.72151	2.19	5.05	1.20535	2.03	3.99	0.974909	1.89	4.51	1.25474
Dsp	2.89	11.09	1.94012	1.63	8.87	2.44406	1.63	2.29	0.490476	1.69	2.05	0.278601
Phf3	4.23	29.48	2.80101	7.13	7.16	0.00605751	6.06	13.44	1.14914	5.53	12.63	1.1915
Zfp617	1.74	7.16	2.04087	1.78	2.42	0.44313	2.96	7.64	1.36798	2.84	6.97	1.29527
Exoc1	5.57	15.18	1.44642	3.36	13.19	1.97291	4.78	9.16	0.938337	5.11	8.83	0.78909
D19Bwg1357e	19.81	55.84	1.49507	23.4	94.14	2.0083	25.16	43.33	0.784234	22.94	41.4	0.851765
Ezh2	34.39	81.95	1.25275	23.58	165.84	2.81416	32.22	47.52	0.560578	33.86	48.02	0.504053
Vps54	7.74	19.17	1.30844	3.64	13.97	1.94032	8.17	14.72	0.84937	7.46	15.15	1.02207
Wdr67	5.03	15.2	1.59544	3.22	10.44	1.69699	2.83	5.47	0.950739	2.89	5.29	0.872198
Larp7	7.59	36.69	2.27322	7.66	14.47	0.917649	9.49	18.9	0.993906	9.62	18.08	0.910286
B230208H17Rik	63.84	158.66	1.31341	54.84	355	2.69452	38.46	57.21	0.572909	40.57	57.58	0.505154
Hmgn5	4.44	26.79	2.59306	5.63	19.23	1.77215	3.12	3.71	0.249873	2.85	3.93	0.463567
Fam13b	2.26	6.92	1.61445	1.75	5.25	1.58496	2.36	4.89	1.05105	2.87	5.09	0.826615
Capn2	17.02	42.96	1.33576	6.28	26.3	2.06623	7.14	13.8	0.950672	7.96	13.1	0.718726
Flna	31.07	100.06	1.68727	71.23	228.68	1.68277	27.88	52.27	0.906753	29.44	51.05	0.794133
A130077B15Rik	7.63	30.15	1.9824	11.73	17.35	0.564733	9.2	24.51	1.41366	11.92	25.72	1.10951
Zfp280d	1.58	4.99	1.65912	1.91	2.61	0.450477	1.71	5.21	1.60729	1.87	4.76	1.34792
Nap1l1	202.41	617.79	1.60984	202.11	1090.24	2.43143	279.99	409.27	0.547678	281.8	391.19	0.473198
Nat6	5.87	25.17	2.10027	10.13	26.85	1.40629	8.63	15.93	0.884314	9.85	15.66	0.668889
Fastkd2	11.66	25.03	1.10209	6.76	23.09	1.77217	20.36	44.6	1.13131	21.84	45.35	1.05413
Ppp2r3c	6.13	16.94	1.46647	4.08	10.15	1.31484	9.71	23.24	1.25907	10.68	21.57	1.01411
Gen1	1.15	2.88	1.32443	1.39	2.64	0.925453	1.39	3.61	1.37691	1.24	3.33	1.42518
Mcm6	248.7	459.97	0.887133	185.02	715.29	1.95085	136.96	307.01	1.16453	138.86	286.05	1.04264
Eif4e2	118.63	274.35	1.20955	203.78	371.08	0.864718	230.53	607.57	1.3981	230.24	683.07	1.56889
Iqgap1	18.92	38.79	1.03577	10.26	50.24	2.29181	13.43	25.83	0.943588	12.53	21.33	0.767498
Epb4.1l3	2.21	5.82	1.39697	1.5	3.85	1.3599	1.52	3.69	1.27955	1.62	3.24	1
Uso1	5.73	28.63	2.32092	6.67	12.3	0.8829	8.87	17.19	0.954564	9.12	16.62	0.865815
Pus3	1.63	6.73	2.04573	1.64	2.77	0.75619	2.61	5.42	1.05424	2.57	5.74	1.15928
Rg9mtd1	3.55	13.91	1.97023	4.58	9.29	1.02033	7.69	15.45	1.00655	7.6	15.37	1.01605
Taf7	7.76	25.37	1.70899	9.56	24.56	1.36123	10.46	19.66	0.91038	9.14	18.53	1.0196
Dhx8	27.42	61.96	1.17611	28.78	132.35	2.20122	17.33	31.51	0.862538	17.73	30.01	0.759251
Fbxw7	6.68	16.31	1.28784	7.08	21.23	1.58428	8	16.17	1.01525	7.31	15.78	1.11015
Naa15	6.04	19.81	1.71361	5.16	9.43	0.869887	7.47	17	1.18635	7.04	16.46	1.22532
Cgnl1	3	5.99	0.997594	1.97	16.75	3.08789	2.17	3.22	0.569366	2.31	2.9	0.32816
Tbce	4.44	13.23	1.57518	4.26	7.99	0.907342	3.63	9.77	1.42839	4.43	9.31	1.07147
Trnt1	4.27	19.66	2.20296	4.96	7.66	0.627004	9.32	18.35	0.977378	9.18	20.57	1.16398
4933403G14Rik	1.81	7.34	2.01979	1.72	3.62	1.07358	2.01	3.9	0.956279	2.26	4.28	0.921288
Zc3h7a	3.93	13.02	1.72813	2.47	4.2	0.765878	2.5	6.17	1.30334	2.82	6.36	1.17333
Golga5	3.62	20.89	2.52875	3.71	4.13	0.154723	4.58	9.92	1.11499	4.27	9.58	1.16579
Ebna1bp2	29.43	64.88	1.14049	23.52	100.18	2.09063	27.81	55.21	0.989326	33.48	55.93	0.740323
Camsap2	3.06	10.74	1.81139	3.2	9.19	1.52199	3.73	6.6	0.82329	3.58	6.23	0.799273
Mfap1a	6.11	13.91	1.18688	7.24	31.13	2.10424	7.65	14.15	0.88727	8.14	13.95	0.777164
Cep152	2.24	5.52	1.30117	1.93	6.04	1.64595	2.39	5.28	1.14353	2.56	4.66	0.864186
Pus10	5.21	12.05	1.20968	3.57	11.38	1.6725	5.43	11.38	1.06748	5.81	11.66	1.00496
Phc2	23.51	67.76	1.52716	39.72	81.66	1.03976	21.39	49.4	1.20757	24.23	54.85	1.1787
Top2a	55.65	251.41	2.17559	41.4	68.01	0.716116	19.79	41.15	1.05612	19.43	38.97	1.00408
Kdm6a	2.56	9.07	1.82496	2.29	4.25	0.892115	2.83	5.79	1.03276	2.49	5.71	1.19735
F630110N24Rik	3.26	9.43	1.53239	8.95	22.75	1.34591	8.21	17.72	1.10992	9.27	18.01	0.958157
Eif4g2	70.26	293.22	2.06121	42.58	182.15	2.09688	109.73	147.48	0.426561	114.13	146.16	0.35687
Tpr	10.19	48.3	2.24487	14.21	42.52	1.58124	8.76	13.31	0.603508	9.45	13.38	0.501692
Zfp936	1.37	3.26	1.2507	1.84	1.9	0.0462937	2.38	8.52	1.83989	2.48	8.59	1.79232
Arhgap11a	18.44	38.72	1.07024	5.61	21.3	1.92478	8.62	17.21	0.997487	9.34	17.85	0.93443
Arhgap23	10.67	21.46	1.00809	16.07	56.09	1.80337	7.44	16.29	1.13061	8.24	16.3	0.984156
Pdia3	32.1	117.2	1.86833	83.14	305.46	1.87737	163.63	252.67	0.626817	162.48	238.21	0.551972
Smchd1	2.89	14.02	2.27834	2.44	3.83	0.650463	2.72	5.36	0.978626	2.67	5.4	1.01612
Eif2s2	87.74	286.28	1.70612	78.51	352.18	2.16536	124.03	174.77	0.494768	113.99	166.81	0.549299
Mcm10	31.91	84.14	1.39878	36.18	122.65	1.76128	25.65	48.8	0.927922	26.41	46.85	0.826965
Hdlbp	82.1	297	1.85501	64.62	300.74	2.21846	44.48	62.14	0.482365	45.75	58.68	0.359097
Arid4a	1.47	4.87	1.72811	1.47	5.51	1.90624	1.7	2.65	0.640458	1.56	2.43	0.63941
Nod1	3.81	9.48	1.3151	5.84	15.59	1.41658	5.76	12.72	1.14296	5.71	11.73	1.03864
Rlf	4.76	22.75	2.25683	3.51	5.3	0.594521	3.66	7.39	1.01373	3.42	7.05	1.04363
Cltc	55.12	167.25	1.60136	20.52	82.15	2.00123	23.04	37.12	0.688056	22.87	35.1	0.618015
Pik3ca	2.58	8.07	1.6452	1.95	5.05	1.37281	2.61	4.93	0.917538	2.43	4.74	0.963931
Enox2	2.01	5.63	1.48594	2.14	5.74	1.42344	2.15	3.56	0.727541	1.68	4.03	1.26232
Pitrm1	18.61	45.65	1.29454	7.97	26.48	1.73225	10.1	20.83	1.04431	10.99	19.5	0.827283
Dnmt1	51.62	96.85	0.907822	61.63	445.11	2.85246	18.23	28.31	0.634997	18.59	26.34	0.502729
Dennd1b	2.19	6.37	1.54036	2.04	5.55	1.44392	1.92	3.72	0.954196	1.88	3.65	0.957164
Snrnp48	10.5	36.95	1.81519	5.48	8.13	0.569079	5.2	14.53	1.48245	6.87	14.01	1.02807
Ercc6l	3.13	11.39	1.86353	5.04	13.73	1.44584	4.74	8.47	0.837475	5.31	8.86	0.738595
Cep192	6.93	28.52	2.04105	5.73	15.46	1.43193	5.83	10.12	0.795642	6.3	9.63	0.612184
C1galt1	2.07	7.97	1.94495	2.31	3.28	0.505803	2.48	5.64	1.18536	2.95	6.96	1.23837
Mastl	2.31	10.84	2.2304	2.13	3.17	0.573629	2.39	4.64	0.957114	2.29	4.95	1.11208
Gm4636	1.77	6.61	1.9009	1.72	2.83	0.718393	2.71	6.2	1.19398	2.84	5.9	1.05482
Arhgef17	7.52	18.07	1.26479	8.06	30.08	1.89995	5.86	11.53	0.97642	6.22	10.27	0.72345
Rnaseh2b	20.66	55.88	1.43549	16.88	25.76	0.609818	23.32	61.56	1.40043	23.78	63.58	1.41882
Phkb	3.09	7.64	1.30597	1.94	6.96	1.84303	3.16	6.18	0.967682	3.45	5.79	0.746967
Kifap3	21.83	56.21	1.36451	10.11	47.66	2.237	11.46	18.36	0.679959	10.82	16.18	0.580511
Zc3h11a	42.13	113.43	1.42888	31.82	87.81	1.46445	32.48	68.77	1.08223	36.28	66.92	0.883263
Tacc3	46.89	109.55	1.22424	31.13	147.56	2.24492	32.55	53.01	0.703607	33.97	54.65	0.68596
Arl5a	9.1	22.38	1.29827	6.06	17.51	1.53079	9.75	21.29	1.1267	10.65	19.89	0.90119
Alms1	1.28	3.93	1.61839	1.54	2.91	0.918089	1.44	3.42	1.24793	1.49	3.12	1.06623
Bub1	9.37	42.15	2.16941	4.24	6.84	0.689932	6.4	12.1	0.918863	6.34	13.33	1.07212
Zfp260	3.4	11.06	1.70174	2.55	4.21	0.723323	3.6	8.08	1.16636	3.36	8.04	1.25873
Fmn2	1.63	4.45	1.44893	2.42	6.95	1.52201	3.17	6.36	1.00454	3.36	6.14	0.869777
Ubr5	35.29	77.36	1.13233	13.32	76.13	2.51487	15.66	25.91	0.726425	18.46	25.52	0.467226
Atp6v0e2	9.49	36.92	1.95992	23.82	46.09	0.95228	32.21	62.22	0.94987	32.43	63.63	0.972378
Arhgap5	1.35	6.69	2.30905	1.65	2.19	0.408465	2.04	3.93	0.94596	1.72	3.87	1.16993
Ptpn2	7.64	41.96	2.45737	8.17	10.13	0.310226	10.49	19.86	0.920851	9.2	20.23	1.13679
Utp20	9.91	27.11	1.45187	9.44	43.75	2.21242	7.64	12.68	0.73091	8.91	11.99	0.428334
Psme4	17.59	70.54	2.00369	11.7	33.47	1.51636	20.24	32.1	0.665364	20.82	31.84	0.61287
Zscan12	2.34	7.85	1.74618	1.64	3.36	1.03477	2.31	4.99	1.11115	2.67	5	0.905088
Suds3	52.84	59.78	0.178032	90.1	1247.4	3.79125	67.13	87.87	0.388413	67.48	91.39	0.437576
Lag3	5.25	13.51	1.36364	5.98	12.33	1.04396	5.84	14.2	1.28185	6.23	13.31	1.09521
Matr3	8.14	52.91	2.70044	10.65	11.99	0.170978	15.93	29.38	0.883088	13.97	28.52	1.02964
Trim37	17.28	29.26	0.759827	8.94	55.24	2.62737	13.35	23.54	0.818275	14.93	22.24	0.574943
Setdb2	1.87	6.04	1.69151	1.98	3.44	0.796908	2.18	5.04	1.2091	2.56	5.41	1.07948
Cask	1.6	8.1	2.33985	1.8	5.21	1.53329	1.95	2.85	0.547488	1.87	2.39	0.353972
4932438A13Rik	1.17	3.75	1.68038	1.3	2.42	0.896495	1.49	3.21	1.10726	1.56	3.32	1.08964
Lsg1	37.34	80.04	1.1	27.47	159.43	2.53699	30.27	46.79	0.628312	32.05	45.45	0.503956
Golm1	10.37	30.85	1.57285	12.5	57.1	2.19156	46.5	74.28	0.675743	51.49	64.46	0.324112
Baz2b	1.8	6.22	1.78892	1.83	3.84	1.06926	1.69	3.47	1.03791	1.68	3.06	0.86507
Hps3	4.69	19.25	2.0372	2.79	7.54	1.4343	2.55	3.91	0.616671	2.65	4.2	0.664397
C130022K22Rik	2.44	10.23	2.06785	3.1	3.56	0.199609	3.34	7.49	1.16512	3.13	7.81	1.31916
Ubtf	82.94	93.9	0.179057	86.79	1075.77	3.6317	64.1	89.69	0.484623	65.36	89.6	0.455091
Myo6	4.41	10.57	1.26112	1.83	7.57	2.04845	1.67	2.9	0.796205	1.73	2.7	0.642187
Iars	87.72	196.73	1.16524	42.19	161.68	1.93817	40.95	74.36	0.860663	41.94	71.81	0.775858
Myo5b	1.86	5.6	1.59012	1.23	4.83	1.97336	1.19	1.78	0.580916	1.11	1.67	0.589288
Metap2	34.62	55.86	0.69021	29.88	437.35	3.87154	46.57	48.82	0.0680714	43.49	46.49	0.0962367
Kif4	5.74	24.98	2.12165	4.34	5.88	0.438121	3.01	6.4	1.08831	2.95	6.22	1.0762
2610029I01Rik	8.85	35.24	1.99346	7.54	11.09	0.556623	15.05	30.84	1.03504	15.78	34.75	1.13892
Haus1	33.35	137.91	2.04797	15.39	32.07	1.05923	36.59	63.95	0.805495	38.91	67.87	0.802633
Tubb6	103.8	596.14	2.52184	121.2	191.15	0.657316	63.06	109.86	0.800869	64.29	106.9	0.733596
Prkdc	2.45	5.74	1.22827	1.83	4.64	1.34228	2.01	4.32	1.10384	2.07	4.25	1.03783
Clk1	22.21	81.72	1.87948	7.55	17.76	1.23408	15.93	28.82	0.855324	18.93	31.58	0.738337
Zfp868	1.92	5.58	1.53916	2.04	2.93	0.522332	2.84	6.73	1.24472	2.53	6.68	1.40071
Wdr6	13.72	37.2	1.43902	53.71	132.33	1.30088	20.03	42.91	1.09915	22.98	41.76	0.861743
Aftph	10.04	25.5	1.34474	3.44	12.57	1.8695	6.37	10.79	0.76033	6.17	10.16	0.719558
Actn1	68.75	113.61	0.724658	55.65	191.61	1.78372	38.36	85.41	1.1548	34.74	70.85	1.02817
Zfp426	1.48	5.16	1.80177	2.01	2.48	0.303145	1.66	4.71	1.50454	2.02	4.27	1.07988
Cdkal1	4.62	12.27	1.40917	2.99	7.03	1.23338	3.5	6.54	0.901936	3.37	7.45	1.14449
Gm3383	1.15	5.6	2.28379	1.08	1.47	0.444785	1.13	2.76	1.28835	1.35	2.15	0.671377
Ttc37	5.74	14.22	1.3088	3.19	10.29	1.68961	2.66	5.29	0.991841	2.92	4.7	0.686692
Dock7	4.06	11.86	1.54655	2.49	7.17	1.52583	2.19	3.87	0.821403	2.41	4.13	0.777109
Gm6548	2.5	7.56	1.59646	2.59	3.99	0.623437	2.31	5.46	1.24101	2.65	6.13	1.20989
Cad	53.35	138.06	1.37174	71.67	204.7	1.51407	16.59	33.57	1.01686	17.88	30.43	0.767148
Nab1	2.98	8.33	1.483	2.78	7.9	1.50677	4.61	7.98	0.791622	4.34	8.02	0.885907
Alkbh8	1.62	5.99	1.88656	1.57	2.87	0.870286	1.45	2.79	0.944212	1.38	2.69	0.962938
Wapal	9.85	35.08	1.83245	6.87	16.39	1.25443	13.9	23.91	0.782529	13.55	23.46	0.79191
Rev3l	1.71	6.73	1.97661	1.69	2.82	0.738672	1.71	3.29	0.944091	1.73	3.46	1
Pik3r4	14.75	32.31	1.13127	20.23	64.55	1.67392	15.42	30.02	0.961121	15.11	27.95	0.887345
Casp8ap2	1.61	6.69	2.05495	2.12	2.16	0.026967	2.29	5.59	1.2875	2.35	5.71	1.28083
Rab17	6.79	16.43	1.27485	5.54	10.44	0.914164	5.01	11.73	1.22732	4.8	11.27	1.23138
Thoc5	34.42	66.98	0.960483	43.09	233.97	2.4409	27.27	43.89	0.686578	27.1	39.89	0.557734
Chd2	8.83	17.3	0.970287	6.3	36.5	2.53447	6.58	9.89	0.587883	6.72	9.81	0.545792
Opa1	6.74	21.71	1.68754	4.18	10.58	1.33976	4.8	8.49	0.82273	4.93	8.5	0.785875
Cep55	7.05	26.65	1.91844	5.44	10.56	0.956931	10.28	19.92	0.954377	11.64	20.35	0.805938
Spg7	29.07	50.3	0.791027	54.34	242.43	2.15748	48.27	89.86	0.896552	50.48	87.28	0.789939
Zfp940	2.48	7.28	1.5536	1.54	3.93	1.3516	2.61	4.72	0.854737	2.8	5.12	0.870717
B4galnt1	8.12	27.78	1.77449	12.37	23.82	0.945328	11.66	23.98	1.04026	12.94	23.64	0.869392
Baz1a	1.85	5.29	1.51574	2.04	7.49	1.8764	2	3.23	0.691534	1.98	2.89	0.545569
Vps41	18.64	60.56	1.69996	14.23	43.7	1.6187	18.22	28.69	0.655025	18.05	28.38	0.652876
Ctsd	110.47	305.46	1.46733	373.17	587.79	0.655468	307.08	712.76	1.2148	298.43	727.96	1.28647
Prpf39	1.58	4.62	1.54797	1.69	2.6	0.621488	2.44	5.38	1.14073	2.62	6.51	1.31309
Gm5796	3.91	14.36	1.87682	2.73	3.96	0.536599	5.42	10.98	1.01851	4.95	11.29	1.18955
Ppp1r7	6.93	20.9	1.59258	10.51	19.46	0.888749	13.48	29.05	1.10772	14.12	28.86	1.03133
Ssna1	73.99	156.74	1.08297	90.88	123.56	0.443177	104.25	289.08	1.47142	107.11	329.08	1.61935
Cdc16	55.02	120.04	1.12549	30.07	82.59	1.45764	33.96	72.45	1.09315	35.46	68.02	0.939766
Rabep1	3.85	11.59	1.58995	2.92	7	1.26139	4.32	8.37	0.954196	4.71	8.25	0.808667
Heatr5a	9.85	34.43	1.80547	11.3	28.27	1.32295	6.57	11.46	0.802642	6.81	10.91	0.679924
Ercc3	31.06	63.86	1.03985	34.28	129.28	1.91506	23.97	44.36	0.888029	26.35	44.84	0.766983
Gprasp1	6.21	13.5	1.12029	3.55	13.3	1.90554	4.23	8.07	0.931911	4.63	7.25	0.646969
Vim	54.19	116.85	1.10856	36.61	95.33	1.38069	49.28	104.96	1.09077	52.5	106.77	1.02412
Rfwd2	13.78	32.76	1.24936	5.37	21.91	2.0286	16.86	27.91	0.727178	17.63	26.7	0.598807
Gtf3c3	15.33	35.98	1.23084	10.64	51.07	2.26298	10.68	16.4	0.618784	10.07	14.15	0.490738
Gigyf2	14.1	31.63	1.1656	13.03	63.08	2.27535	9.78	15.82	0.693843	10.82	14.88	0.459674
Ccdc99	3.15	13.9	2.14166	4.14	6.02	0.540133	3.89	7.44	0.935532	4.12	8.09	0.973495
Xpa	2.21	4.92	1.15461	1.59	4.52	1.5073	1.99	4.6	1.20887	2.63	4.33	0.719304
Pex5	32.5	67.37	1.05167	41.62	89.1	1.09815	18.15	44.33	1.28831	18.79	41.69	1.14974
Cdk13	2.97	10.36	1.80249	3.48	8.49	1.28668	3.28	5.5	0.745736	3.22	5.42	0.751232
Hdac2	64.75	97.37	0.588597	29.28	147.29	2.33067	41.56	77.59	0.900675	44.41	75.52	0.765974
Nck1	8.53	23	1.43102	4.79	10.08	1.0734	6.86	13.97	1.02605	6.54	13.56	1.05199
Map3k4	27.99	74.63	1.41484	17.35	80.73	2.21817	11.51	16.66	0.533501	11.51	15.35	0.415351
Ctr9	13.53	23.66	0.806288	10.55	62.51	2.56684	6.05	10.36	0.776017	6.72	9.07	0.432641
Ciapin1	21.38	65.29	1.6106	48.66	87.35	0.844071	25.02	51.02	1.02798	24.6	52.58	1.09586
Pde8a	11.83	47.81	2.01486	3.82	12.58	1.71949	5.21	7.56	0.537103	5.53	6.84	0.306717
Daam1	3.25	9.36	1.52607	3.06	9.92	1.69681	3.4	5.49	0.691271	3.32	5.26	0.66388
Zfp68	1.35	6.41	2.24736	1.42	1.49	0.0694214	1.58	3.63	1.20004	1.57	3.27	1.05853
4930404N11Rik	4.26	10.4	1.28766	10.65	28.04	1.39663	8.24	15.71	0.930967	8.44	16.38	0.95662
Ppwd1	4.71	18.7	1.98924	4.86	9.06	0.898555	5.29	9.89	0.902703	5.19	8.91	0.779691
Trmt5	7.32	24.51	1.74345	8.16	14.31	0.810383	9.08	16.42	0.85469	7.74	17.31	1.1612
Ncor2	21.16	39.01	0.882504	18.28	207.8	3.50686	7.81	8.7	0.155693	8.1	8.23	0.0229705
Bptf	4.54	13.56	1.57859	4.41	15.78	1.83925	3.58	5.49	0.616847	3.69	5.34	0.533219
Chd7	3.11	6.34	1.02757	2.86	19.46	2.76642	1.68	2.51	0.579226	2.03	2.32	0.192645
Hectd1	12.68	33.63	1.40719	9.66	37.26	1.94753	8.94	14.41	0.688724	9.36	13.41	0.518729
Rps6ka2	19.17	61.88	1.69062	27.07	70.9	1.38909	14.29	24.56	0.781305	14.58	23.67	0.699069
Gm10416	1.59	6.21	1.96557	1.35	2.77	1.03693	3.19	5	0.648372	3.69	6.92	0.907151
Fam46b	5.27	16.92	1.68285	7.9	15.63	0.984393	4.04	7.14	0.821569	4.18	8.77	1.06907
Kdm5b	110.14	324.75	1.55999	78.43	289.38	1.88349	43.54	66.14	0.603182	41.83	59.45	0.507139
Pcnt	11.16	16.92	0.600393	8.57	68.29	2.99431	8.63	13.4	0.634801	10.38	12.98	0.322484
Mybl1	1.26	4.3	1.77091	1.31	2.19	0.741364	1.22	2.29	0.908466	1.18	2.57	1.12298
Zcchc17	18.36	30.73	0.743082	25.66	141.2	2.46015	27.8	45.2	0.701238	28.87	44.92	0.637787
Iqce	3.38	5.27	0.64078	4.39	38.19	3.1209	3.18	4.61	0.53574	3.58	4.24	0.244105
Cops2	5.4	21.92	2.02122	6.6	7.44	0.172837	12.44	29.59	1.25012	13.53	28.9	1.09491
Son	9.01	28.75	1.67396	7.04	21.95	1.64057	6.69	10.21	0.609905	7.1	10.84	0.610474
Madd	1.83	3.75	1.03505	4.3	13.31	1.6301	2.34	4.37	0.901125	2.29	4.48	0.968151
Ckap5	8.92	40.66	2.18849	7.5	11.22	0.58111	4.73	8.53	0.850706	4.18	7.87	0.912861
Zscan18	2.79	4.7	0.752396	3.32	29.19	3.13622	4.1	5.16	0.331747	4.58	5.68	0.310543
4930422G04Rik	1.36	4.66	1.77672	1.47	2.18	0.568512	1.5	3.23	1.10657	1.56	3.29	1.07654
Gm10406	4.9	13.76	1.48963	1.69	5.03	1.57354	6.48	10.12	0.643144	6.84	12.06	0.818162
Larp4b	8.41	23.7	1.49471	6.36	21.8	1.77723	4.35	7.51	0.787798	5.07	6.98	0.461241
Gm216	2.03	3.33	0.714042	1.83	14.62	2.99803	2.64	4.07	0.624491	2.94	3.33	0.179706
Gm2897	6.42	17.11	1.41419	2.72	5.74	1.07744	6.92	13.75	0.990588	7.03	14.39	1.03347
Dnajc13	9.48	29.52	1.63873	7.52	21.39	1.50813	8.8	15.61	0.826895	9.99	14.51	0.538491
Rfc1	20.16	51.05	1.34042	17.19	103	2.583	17.48	22.03	0.333764	17.84	21.29	0.25506
Chml	1.07	3.35	1.64655	1.16	1.74	0.584963	1.14	2.59	1.18392	1.23	2.62	1.09091
Ppip5k2	4.51	15.3	1.76233	5.49	12.81	1.22239	6.55	11.84	0.854102	6.67	10.59	0.666944
Rps6ka3	3.94	11.35	1.52642	2.42	5.52	1.18966	3.82	6.69	0.808434	3.37	6.62	0.974083
Asap1	4.49	13.3	1.56664	3.59	13.62	1.92367	4.04	6.07	0.587341	4.55	6.07	0.41583
Ddx1	58.96	156.25	1.40605	26.67	80.36	1.59126	40.1	71.7	0.838371	43.05	67.91	0.657611
Zfp810	1.28	2.93	1.19476	1.34	1.67	0.317615	1.38	4.28	1.63294	1.54	3.92	1.34792
Eif4ebp1	507.69	1438.78	1.50283	912.9	1015.76	0.154031	760.29	1958.33	1.365	809.76	2239.96	1.46791
Ap4b1	9.39	26.96	1.52162	10.07	21.25	1.0774	6.64	12.31	0.890576	6.92	13.84	1
Ccdc132	4.43	13.09	1.56309	2.56	8.65	1.75656	5.82	8.61	0.564994	6.09	9.26	0.60457
Gcfc1	3.15	9.23	1.55098	2.88	6.65	1.20729	4.82	9.33	0.952844	5.85	10.02	0.776374
Tlk1	7.75	27.78	1.84178	8.73	17.86	1.03268	14.14	24.94	0.818679	13.53	23.43	0.792195
Ccdc97	19.33	66.99	1.7931	32.67	75.97	1.21746	16.78	28.67	0.772799	17.39	28.25	0.699993
Mcm3	245.07	430.57	0.813054	309.68	1590.79	2.36089	127.23	209.83	0.721782	127.7	191.32	0.583229
Stk3	2.39	13.3	2.47634	2.59	3.68	0.506754	2.72	4.6	0.758027	2.49	4.15	0.736966
Mia3	2.55	7.39	1.53508	7.31	35.35	2.27377	11	13.84	0.33134	11.42	14.35	0.329488
Cpsf3	58.34	144.39	1.30741	45.29	143.93	1.6681	27.1	49.16	0.859192	30.44	47.22	0.63343
Rfc4	47.43	86.79	0.871729	12.01	40.77	1.76327	38.39	73.81	0.943086	36.79	67.89	0.883885
Zfp143	6.59	26.32	1.99781	3.82	6.56	0.780123	4.27	7.99	0.903959	4.53	7.76	0.776546
Rbm44	3.12	13.06	2.06554	1.48	2.62	0.82397	1.65	2.97	0.847997	1.79	2.95	0.720755
Plk1s1	1.61	6.23	1.95217	1.68	1.95	0.215013	2.03	4.53	1.15803	2.26	4.95	1.13111
Aebp1	1.55	2.13	0.458585	4.55	56.55	3.63559	3.44	3.97	0.20673	3.06	3.4	0.152003
Birc6	4.14	11.09	1.42156	3.51	11.63	1.72831	3.08	5.09	0.724735	3.37	5.03	0.57781
Rev1	26.51	49.35	0.896513	8.46	33.19	1.97202	12.97	25.37	0.967945	16.1	24.64	0.613942
Ylpm1	3.54	8.92	1.33329	4.41	15.26	1.7909	2.71	4.24	0.645771	2.69	4.31	0.680082
Tarsl2	4.04	10.05	1.31477	2.39	8.64	1.85402	2.67	4.36	0.707488	2.94	4.37	0.571817
AW146020	2.38	5.67	1.25239	1.82	6.18	1.76367	2.28	3.78	0.729352	2.43	3.95	0.700896
9930021J03Rik	1.56	6.81	2.12611	1.63	2.17	0.412823	1.65	3.16	0.937459	1.41	2.76	0.968973
Zfp180	4.57	10.77	1.23675	3.23	13.97	2.11273	5.74	9.17	0.675871	6.86	9.16	0.417139
Sap30bp	27.1	52.13	0.943821	31.96	193.57	2.59852	32.5	46.54	0.518031	34.27	44.43	0.374588
Hsp90ab1	3378.83	5723.5	0.760374	2790.26	14389	2.3665	1618.26	2567.65	0.666005	1580.58	2466.52	0.642023
Rif1	3.32	15.76	2.24701	4.35	4.36	0.00331273	4.94	10.66	1.10962	4.77	10.01	1.06938
Creb3l2	5.34	18.43	1.78714	6.15	13.44	1.12787	3.66	5.69	0.636585	3.46	6.34	0.873711
Golim4	1.58	4.17	1.40012	1.77	4.64	1.39038	2.09	3.7	0.824022	2.3	4.02	0.805562
Ranbp2	2.78	12.39	2.15602	3.02	5.19	0.781186	4.27	7.12	0.737641	4.23	7.09	0.745128
Zfp286	1.41	3.12	1.14585	1.36	2.79	1.03666	1.69	3.72	1.13828	1.97	4.21	1.09562
Lonrf1	21.17	25.68	0.278624	6.19	18.64	1.59039	4.73	11.72	1.30906	4.87	11.47	1.23587
Gtf2h1	13.43	37.79	1.49255	7.92	17.33	1.1297	17.97	32.26	0.844156	16.46	31.69	0.945063
Nfkb1	15.37	47.03	1.61346	28.54	54.88	0.943295	17.87	34.48	0.94822	19.06	35.38	0.892386
R3hdm1	8.61	42.26	2.29521	8.47	18.68	1.14106	10	14.93	0.578214	10.45	13.62	0.382224
Wdr43	23.8	54.66	1.19952	19.7	59.68	1.59905	23.18	41.54	0.841621	24	40.46	0.753462
Fbxo46	5.04	8.31	0.721425	8.88	20.48	1.20558	7.38	18.05	1.29031	6.57	14.84	1.17553
Eif3c	187.16	319.02	0.769375	158.13	843.24	2.41483	80.09	125.36	0.646383	79.24	116.63	0.557638
Ccdc19	2.89	4.36	0.593259	3.18	28.07	3.14193	3.03	3.81	0.330473	2.78	3.47	0.319851
Ubtd1	50.07	143.96	1.52365	35	84	1.26303	24.47	47.81	0.966298	29.17	45.2	0.631837
Ptcd3	16.06	48.41	1.59183	15.83	39.73	1.32757	27.41	45.95	0.745363	27.99	46.01	0.717036
Igsf8	34.33	99.58	1.53639	134.7	258.45	0.940135	106.56	217.03	1.02623	112.58	206.77	0.877076
Gpatch1	4.04	8.88	1.1362	4.54	14.32	1.65727	3.81	6.61	0.794859	4.2	7.25	0.787592
E430025E21Rik	16.36	39.69	1.2786	12.14	39.41	1.69879	18.93	32.17	0.765042	20	30.99	0.631803
Tln2	6.57	15.45	1.23364	7.93	29.81	1.9104	4	6.61	0.72465	4.25	6.03	0.504695
Mthfd1	162.19	583.99	1.84826	197.8	471.45	1.25306	61.02	98.39	0.68923	62.18	93.05	0.581556
Myo9b	9.64	19.41	1.0097	13.42	51.78	1.94801	7.11	11.93	0.746673	7.57	12.01	0.665871
D6Wsu163e	6.14	15.02	1.29057	4.38	13.06	1.57615	4.51	7.56	0.745259	5.31	8.97	0.756396
Ppp1r9b	15.04	25.49	0.761127	23.19	99.1	2.09538	16.03	28.25	0.817476	14.81	23.94	0.692852
B3gnt1	3.23	8.33	1.36678	16.24	31.57	0.959003	22.14	45.14	1.02775	22.72	45.74	1.00949
Yeats2	13.6	33.7	1.30914	10.24	32.05	1.64611	8.52	15.65	0.877237	10.2	14.72	0.529209
Npat	2.49	10.47	2.07204	2.53	3.4	0.426397	2.79	5.34	0.936575	3.01	5.68	0.916127
Nub1	32.62	63.49	0.960773	23.15	99.82	2.10832	20.25	31.7	0.646561	18.69	29.01	0.634284
Cwc27	5.8	18.77	1.6943	6.89	11.37	0.722656	3.9	8.9	1.19033	5.69	9.52	0.742533
Exoc3	11.47	23.78	1.05188	8.74	23.39	1.42019	8.64	17.07	0.98236	8.96	16.66	0.894818
Nccrp1	4.2	14.48	1.7856	3.46	6.06	0.808546	2.24	4.6	1.03814	2.6	4.27	0.715724
Smek2	2.44	8.82	1.8539	2.63	3.79	0.527135	3.87	7.92	1.03317	4.11	7.85	0.933554
Shroom3	14.33	30.36	1.08313	11.91	40.7	1.77286	6.3	11.66	0.888144	6.88	10.45	0.603022
Plekha5	3.91	10.15	1.37624	2.63	9.11	1.79239	3.15	5.1	0.695145	3.63	5.03	0.470589
Ccng1	48.35	146.41	1.59843	18.18	39.61	1.12351	35.56	65.39	0.878815	38.06	63.27	0.733246
Zbtb38	1.19	4.13	1.79518	1.29	2.57	0.994397	1.31	2.4	0.873468	1.37	2.18	0.670152
Zfp157	1.57	6.36	2.01826	1.4	1.5	0.0995357	1.55	3.68	1.24744	1.59	3.11	0.967888
Cacybp	26.61	109.32	2.03852	37.67	55.5	0.559072	87.44	156.48	0.839613	82.33	152.95	0.89357
Prss35	5	16.58	1.72944	5.1	8.09	0.665642	5.14	11.01	1.09897	5.6	9.98	0.833613
Pi4ka	22.17	47.33	1.09415	14.32	39.53	1.46492	7.56	14.55	0.944561	7.58	13.41	0.823039
Cep63	2.85	7.97	1.48362	2.32	5.86	1.33678	2.73	5.25	0.943416	3.33	4.91	0.560201
Camsap1	13.09	26.6	1.02296	8.16	34.6	2.08413	6.3	10.36	0.7176	7.16	10.12	0.499178
Dicer1	12.62	31.54	1.32147	10.13	36.76	1.8595	7.04	11.51	0.70924	8.16	11.01	0.432173
Itga3	8.14	16.77	1.04278	32.99	82.4	1.32062	21.43	44.62	1.05806	23.07	43.06	0.90033
Thumpd3	10.93	35.1	1.68318	8.18	14.49	0.824885	16.03	29.14	0.862226	15.53	30.02	0.950866
BC018507	13.1	25.04	0.934668	10.73	61.01	2.5074	11.94	17.77	0.573641	12.98	16.01	0.302683
Top2b	1.76	8.03	2.18982	1.78	2.08	0.224706	1.68	3.11	0.888453	1.49	3	1.00965
Nsun2	118.57	215.49	0.861882	66.21	277.7	2.06841	73.64	122.62	0.735633	74.18	116.13	0.646639
Haus3	2.24	7.99	1.8347	2.8	3.07	0.132812	5.07	11.35	1.16263	5.64	12.76	1.17786
Gtf3c1	36.35	67.7	0.8972	34.51	146.27	2.08355	10.27	17.82	0.795061	11.45	16.5	0.527118
Drosha	47.57	78.69	0.726128	47.9	366.29	2.93489	32.63	44.26	0.439804	36.5	41.96	0.201118
Gripap1	3.73	5.76	0.626893	3.87	22.13	2.5156	4.14	6.35	0.617126	4.96	7.21	0.539659
Tbc1d16	9.73	23.37	1.26415	20.15	56.59	1.48977	8.25	15.17	0.878755	8.74	13.87	0.666263
Bms1	32.77	55.92	0.770989	17.54	81.29	2.21243	14.82	23.65	0.674295	14.52	22.62	0.639557
4930455F23Rik	2.54	7.9	1.63702	3.8	8.58	1.17498	4.12	7.8	0.92083	4.26	6.29	0.562207
Akap8l	26.7	58.71	1.13677	10.54	39.67	1.91217	9.2	15.76	0.776562	11.47	15.86	0.467527
Chd1	4.26	15.24	1.83894	4.47	8.77	0.972302	3.42	5.76	0.752072	3.21	5.3	0.723419
Usp24	7.73	20.19	1.3851	4.39	17.64	2.00656	5.05	7.38	0.547337	5.56	7.06	0.344583
Ttc15	21.13	49.86	1.23859	23.56	50.76	1.10735	11.87	23.36	0.97672	12.28	23.79	0.954045
Fasn	29.54	82.02	1.47331	86.59	237.26	1.4542	20.65	35.48	0.780864	22.95	33.95	0.564917
Atg16l1	25.88	46.56	0.847253	25.7	80.48	1.64686	21.72	42.38	0.964359	24.09	42.37	0.814609
St5	21.12	38.5	0.866249	13.68	35.04	1.35693	8.99	19.62	1.12593	8.81	16.68	0.920905
Ssfa2	6.25	11.47	0.875937	4.29	24.92	2.53825	7.06	9.68	0.455339	7.17	9.46	0.399867
Chd8	11.01	22.62	1.03878	11.74	42.61	1.85976	6.87	11.2	0.705117	7.67	12.15	0.663658
Ascc3	2.83	10.48	1.88876	2.08	4.56	1.13245	2.5	3.81	0.607863	2.33	3.62	0.63566
Frg1	27.51	60.37	1.13388	22.47	74.55	1.73021	24.54	42.93	0.806851	28.97	43.56	0.588444
Mgat4b	23.74	70.2	1.56415	33.89	57.83	0.770958	27.92	55.03	0.978919	30.61	58.9	0.944265
Dsg2	2.83	5.18	0.87215	7.33	17.8	1.27999	10.39	22.32	1.10314	10.79	21.62	1.00267
Gm19757	3.07	10.13	1.72232	2.66	6.73	1.33918	1.89	3.25	0.782053	2.4	3.19	0.410522
Smarcc1	35.15	76.19	1.11608	50.09	339.72	2.76175	27.24	31.64	0.216023	25.84	28.83	0.157965
Zfp317	5.11	11.72	1.19758	2.91	6.69	1.20099	5.07	9.78	0.947849	5.39	10.08	0.903138
Map4k3	13.89	40.64	1.54885	7.17	27.44	1.93624	10.2	13.62	0.417158	10.93	13.88	0.344714
Ahsa2	7.55	23.09	1.61272	6.74	14.99	1.15318	9.88	17.42	0.818162	10.99	17.36	0.659576
Rps3a	3057.51	5525.25	0.853683	731.99	1695.06	1.21144	2278.03	4916.84	1.10994	2381.9	4992.65	1.06769
Supt16h	32.72	79.04	1.27241	52.11	190.67	1.87145	34.74	49.72	0.517229	31.59	47.25	0.580846
Ints1	16.97	39.3	1.21154	39.93	100.53	1.33208	12.7	24.9	0.971317	14.9	24.59	0.722759
Inf2	12.81	26.86	1.06819	16.41	45.82	1.4814	6.99	13.15	0.911698	7.72	13.13	0.766194
Prpf3	14.32	32.58	1.18596	17.76	51.65	1.54014	14.49	25.01	0.787447	16.16	26.48	0.712476
Cit	6.59	12.24	0.893253	5.84	37.89	2.69778	3.86	5.2	0.429911	4.57	5.26	0.202869
Sdccag8	1.84	5.6	1.60572	1.76	3.15	0.839776	1.84	3.88	1.07635	2.05	3.33	0.699898
Ctage5	4.86	18.45	1.92459	12.68	23.28	0.876536	26.9	43.17	0.682423	24.59	40.95	0.735792
Hspa8	1403.17	2600.31	0.889994	1379.26	6648.47	2.26913	1500.84	2251.49	0.58511	1581.72	2197.85	0.474599
Rptor	10.1	26.07	1.36804	21.05	58.21	1.46745	9.98	16.73	0.745326	10.74	16.71	0.637718
Sin3a	26.06	53.95	1.04979	17.26	74.03	2.10068	17.11	27.05	0.660789	17.58	23.29	0.405776
Zfp101	1.22	3.46	1.50389	1.18	1.23	0.0598715	1.29	3.16	1.29255	1.19	3.05	1.35785
Topors	5.24	21.84	2.05933	6.9	7.85	0.186096	5.68	11.89	1.06579	6.19	11.52	0.896129
Sltm	7.46	27.81	1.89836	8.87	14.48	0.707056	8.15	14	0.780555	8.22	14.51	0.819837
Fam13c	6.23	9.78	0.650602	2.17	12.21	2.4923	2.62	4.01	0.614035	3.19	4.35	0.447459
Ube3a	1.89	5.87	1.63497	1.97	4.17	1.08185	2.82	4.56	0.693339	2.65	4.59	0.792502
Cep78	12.02	26.16	1.12193	7.94	21.97	1.46832	8.95	16.59	0.890354	9.41	15.5	0.720002
Lrfn4	12.3	23.05	0.906108	27.92	64.82	1.21514	18.24	41.73	1.19398	21.1	38.97	0.885121
Sfswap	16.96	26.06	0.619701	15.47	101.8	2.71819	10.49	15.6	0.572531	12.27	14.99	0.288865
Zfp58	1.76	4.74	1.42931	1.65	2.12	0.361598	2.27	4.56	1.00634	1.8	4.73	1.39384
Nmd3	28.02	60.04	1.09947	11.17	30.58	1.45296	23.31	40.37	0.792335	23.12	41.56	0.846054
Las1l	36.09	61.32	0.764759	30.14	150.78	2.32269	31.3	45.11	0.527285	31.36	46.74	0.575732
Rnf17	4.46	16.69	1.90387	2.71	3.37	0.314456	3.03	6.4	1.07875	3.55	6.59	0.892459
Sat1	136.24	471.71	1.79175	57.05	76.42	0.421723	61.75	116.48	0.915571	64.58	134.46	1.05802
Zfp488	4.15	13.8	1.73349	6.98	7.4	0.0842982	5.79	12.26	1.08232	5.87	14.31	1.28559
Tcerg1	9.51	28.57	1.58698	11.17	26.85	1.26529	12.01	19.9	0.728532	12.25	18.62	0.604071
Zfp952	3.27	8.68	1.4084	1.98	3.24	0.710493	2.4	5.42	1.17526	2.91	5.38	0.886587
Mllt4	28.79	48.73	0.759242	15.25	131.97	3.11333	10.17	12.11	0.251879	10.86	11.29	0.0560214
Eapp	32.71	47.41	0.53546	18.95	143.55	2.92128	36.12	47	0.379863	38.87	49.33	0.343808
Pip4k2b	27.21	77.98	1.51897	46.32	129.31	1.48113	26.97	41.87	0.634561	28.03	40.8	0.541597
Scd4	1.37	4.85	1.82381	1.15	2.74	1.25254	1.36	2.17	0.674088	1.64	2.2	0.423808
Smg1	3.98	11.42	1.52072	2.61	6.93	1.40881	3.56	5.42	0.606416	3.58	5.57	0.637718
Dock11	1.11	4.71	2.08517	1.22	1.71	0.487115	1.19	2.1	0.819428	1.14	1.96	0.78182
Fanci	15.36	40.74	1.40727	13.01	37.96	1.54486	10.65	17.17	0.689037	11.59	16.76	0.532142
Dhx36	6.86	22.69	1.72578	4.76	9.68	1.02405	6.7	10.41	0.635737	5.85	10.09	0.786418
Epb4.1l4a	11.38	23.11	1.02202	20.03	70.15	1.80828	29.76	46.38	0.640128	29.95	48.67	0.700477
Zfp462	4.65	8.17	0.813105	3.88	13.17	1.76313	2.4	4.09	0.769066	2.3	4.07	0.823395
Epc2	2.88	8.4	1.54432	3	5.13	0.773996	3.45	6.39	0.88922	3.35	6.52	0.960711
Dhx29	10.02	21.5	1.10145	9.93	38.38	1.95049	6.33	10.22	0.691118	6.48	8.69	0.423362
Large	5.18	10.61	1.0344	8.38	19.28	1.20208	8.52	17.88	1.06942	8.63	15.66	0.859652
Rnpc3	1.91	6.83	1.83831	1.48	1.71	0.208399	2.83	5.46	0.948099	2.67	6	1.16812
Cdc20	350.39	949.26	1.43784	437.11	725.66	0.731297	157.53	313.56	0.993115	152.89	305.62	0.999245
Obsl1	14.41	39.39	1.45076	36.3	85.61	1.23781	12.02	20.97	0.80289	13.17	20.84	0.6621
Ddx43	1.2	3.47	1.5319	1.68	1.72	0.0339473	1.67	4.1	1.29578	1.73	4.23	1.28989
Acsl5	3.92	7.12	0.861024	4.26	12.32	1.53208	7.06	13.36	0.92018	7.42	13.25	0.836501
Acvr2a	1.33	2.93	1.13947	1.49	3.11	1.0616	2.14	4.41	1.04317	2.12	3.96	0.901436
Apbb1	14.68	40.82	1.47542	15.45	31.49	1.02729	7.2	11.13	0.628385	5.77	11.65	1.01369
Specc1l	10.93	21.63	0.98474	9.18	41.01	2.15941	8.86	13.12	0.566389	8.92	12.05	0.433918
Ikbkap	15.28	35.82	1.22912	26.24	88.95	1.76123	12.32	18.81	0.610498	12.03	17.49	0.539894
Klhl21	22.42	47.67	1.0883	17.17	41.15	1.261	8.7	16.54	0.926872	8.52	15.51	0.864273
Kin	4.23	10.48	1.30891	4.72	10.14	1.1032	5.56	9.69	0.801412	5.58	10.59	0.924366
Nae1	11.38	30.36	1.41567	9	14.63	0.700933	12.27	24.95	1.0239	12.67	25.25	0.994867
Sf3b1	100.01	407.28	2.02588	38.17	140.04	1.87533	42.26	48.3	0.19273	42.34	43.54	0.0403201
Pex6	18.2	39.71	1.12556	27.6	53.18	0.946216	9.5	20.85	1.13405	10.23	19.45	0.926964
Zfp397	1.41	4.23	1.58496	1.32	2.28	0.788496	1.65	3.01	0.867297	1.68	3.11	0.888453
Hdac6	45.11	150.48	1.73805	33.97	78.57	1.20972	15.34	24.23	0.659496	16.98	24.37	0.52127
Rnpepl1	19.9	50.61	1.34665	32.69	72.2	1.14315	19.43	35.37	0.86424	20.85	35.66	0.774259
Tomm70a	31.89	92.4	1.53479	24.32	55.79	1.19786	50.2	79.94	0.67123	47.47	78.33	0.722549
Zmym6	5.49	15.21	1.47014	2.01	5.3	1.3988	2.85	4.99	0.808078	3.7	5.04	0.445898
Zfp654	1.46	4.56	1.64307	1.82	2.34	0.36257	2.05	4.31	1.07206	2.05	4.23	1.04503
Kif26a	16.37	30.69	0.906714	14.46	40.5	1.48585	6.1	12.26	1.00708	6.04	9.96	0.721597
Ep300	10.91	26.86	1.29981	8.91	34.21	1.94092	7.22	10.35	0.51956	7.99	10.26	0.360763
Zfp105	5.12	12.5	1.28771	3.1	6.83	1.13962	6.89	12.2	0.824305	6.57	11.99	0.867866
5730419I09Rik	15.19	32.43	1.09421	9.73	26.46	1.4433	10.15	18.55	0.869939	10.96	17.94	0.710932
Pak4	85.64	185.87	1.11794	92	228.72	1.31388	50.24	91.43	0.863831	49.65	87.69	0.820619
Ankrd28	10	24.5	1.29278	5.62	18.62	1.72821	6.37	10.29	0.691878	7.66	10.1	0.398939
Sf3b2	150.23	198.32	0.400657	176.78	1652.34	3.22448	103.11	125.26	0.280742	105.8	121.78	0.202938
Gtpbp4	32.79	112.9	1.78372	24.39	57.75	1.24353	25.45	36.84	0.533607	26.15	38.2	0.546762
Arglu1	11.84	26.62	1.16884	30.23	53.17	0.814631	26.76	55.86	1.06174	27.73	57.91	1.06236
Rpap3	17.74	38.66	1.12384	10.59	42.1	1.99112	13.02	18.82	0.531537	13.56	18.65	0.459818
Nek1	1.71	7.78	2.18577	1.85	2.5	0.434403	1.76	3.08	0.807355	1.5	2.4	0.678072
Anks1	10.17	18.12	0.833263	11.47	32.62	1.50789	4.61	8.98	0.961949	4.83	8.42	0.801797
Mnd1	21.94	73.11	1.73651	10.01	18.87	0.914652	19.68	32.79	0.736526	18.79	30.78	0.712028
Zufsp	1.45	6.39	2.13976	1.42	2.03	0.515589	2.19	3.6	0.717066	2.04	3.35	0.715592
Penk	1.54	3.79	1.29927	2.68	8.21	1.61515	4.06	6.09	0.584963	4.19	6.3	0.588402
Shroom2	3.08	6.58	1.09516	2.09	7.57	1.85679	2.77	4.25	0.617577	2.75	3.93	0.515098
Gcn1l1	25.63	59.4	1.21263	49.03	130.06	1.40744	15.32	27.93	0.866399	17.09	25.7	0.588616
Iqgap3	21.9	40.08	0.871952	18.93	50.96	1.42869	11.26	22.58	1.00384	11.63	19.82	0.769106
Klf7	2.77	7.92	1.51561	2.24	4.89	1.12634	2.38	3.25	0.449478	2.01	3.97	0.981944
Klf9	27.07	53.12	0.97256	21.08	36.48	0.791231	10.15	22.58	1.15357	9.25	20.55	1.15161
Wdr3	22.08	46.54	1.07573	15.92	58.98	1.88939	14.23	21.68	0.607429	14.26	20.07	0.493067
Apool	8.8	28.36	1.68828	4.84	6.46	0.416527	7.57	14.38	0.925698	8.04	16.46	1.0337
B3gnt5	1.75	3.58	1.0326	2.22	3.74	0.752479	3.91	7.53	0.945481	3.27	8.21	1.32809
Csnk2b	143.36	466.48	1.70217	244.19	249.79	0.0327116	175.56	379.92	1.11373	174.9	404.39	1.20922
Pyroxd1	2.39	6.58	1.46108	1.61	3.7	1.20046	3.38	4.62	0.45087	2.77	5.32	0.94154
Lin54	3.37	8.62	1.35494	2.17	4.57	1.0745	3.36	5.38	0.679145	2.72	5.22	0.940443
Psmd12	43.97	123.98	1.49552	36.49	96.51	1.40318	62.01	94.52	0.608119	61.09	88.52	0.535067
Itsn2	2.87	8.08	1.4933	3.52	6.7	0.928586	4.1	7.59	0.888476	4.03	6.68	0.729068
Kank1	7.71	17.17	1.15509	5.52	20.44	1.88866	5.58	7.81	0.485057	5.39	7.66	0.507059
Hif1a	8.17	38.16	2.22365	7.93	16.02	1.01448	8.11	10.43	0.362965	8.02	10.84	0.434691
A630007B06Rik	1.36	5.59	2.03924	1.3	1.59	0.290515	1.1	2.08	0.91908	1.23	2.12	0.785406
Kdm4c	16.71	44.38	1.4092	7.47	22.31	1.57851	8.9	13.08	0.555485	8.96	12.57	0.488414
Nek3	4.01	7.11	0.826247	3.36	8.75	1.38082	3.1	6.03	0.95989	3.11	5.66	0.863887
Ext2	16.33	36.79	1.17179	54.7	99.31	0.860398	54.61	111.41	1.02864	56.77	111.11	0.968788
Mis12	5.6	13.86	1.30743	4.84	11.07	1.19358	7.47	14.3	0.936835	9.33	14.04	0.589594
Gm5595	1.55	3.48	1.16682	1.33	1.6	0.266646	1.78	4.25	1.25559	1.69	4.27	1.33721
Copb1	32.11	66.43	1.04881	9.86	45.18	2.19602	14.18	18.68	0.397637	14.74	19.22	0.382872
1110034B05Rik	2.54	8.36	1.71867	3.08	3.85	0.321928	5.35	10.53	0.976895	5.75	11.56	1.00751
Ncl	73.84	229.63	1.63684	124.54	299.45	1.26571	83.64	122.74	0.553341	76.29	113.04	0.567268
Mfn1	10.17	23.94	1.2351	7.23	17.64	1.28678	7.77	13.79	0.827636	8.16	13.01	0.67298
Letm1	11.7	18.03	0.623891	18.31	95.43	2.38181	13.49	19.61	0.539699	14.12	19.65	0.476789
Wdr25	10.1	28.19	1.48083	9.52	18.69	0.973233	6.36	10.4	0.709485	6.02	10.91	0.857816
Srp54b	4.1	18.03	2.1367	5.17	7.56	0.548222	5.96	10.94	0.876229	6.09	8.37	0.458785
Dcbld1	9.41	18.54	0.978375	22.18	53.57	1.27217	42.49	77.1	0.859608	42.23	79.22	0.907596
Kif5c	3.26	4.55	0.480995	2.04	16.85	3.04611	2.45	2.91	0.248237	2.63	3.11	0.241852
Zfp71-rs1	1.61	4.11	1.35208	2.46	2.62	0.0909085	2.29	5.28	1.20519	2.32	5.99	1.36843
Scaf11	5.85	23.03	1.97701	5.7	6.77	0.248194	5.33	10.26	0.944823	5.35	9.61	0.844998
C77080	46.35	120.97	1.38401	63.88	176.48	1.46607	36.57	59.14	0.693474	39.45	54.63	0.469668
Arfgef1	7.8	24.48	1.65006	4.14	7.5	0.85726	6.87	11.43	0.734443	6.68	11.39	0.769848
Snx13	1.9	5.48	1.52818	1.46	2.89	0.985101	2.19	3.82	0.802642	2.26	3.66	0.695521
Gtf2i	35.41	67.98	0.940954	65.1	254.25	1.96552	33.33	51.92	0.639469	35.33	48.76	0.464804
Pola1	6.18	23.94	1.95374	7.42	16.73	1.17295	8.96	11.72	0.387402	7.97	11.23	0.494706
Snapc2	33.99	83.61	1.29857	79.91	105.76	0.404346	39.76	89.51	1.17073	42.27	92.83	1.13496
2700054A10Rik	1.71	5.34	1.64284	1.66	3.17	0.9333	1.53	2.52	0.719892	1.57	2.57	0.711004
Cdk11b	37.93	62.07	0.710557	49.4	279.54	2.50047	34.76	47.13	0.439218	36.41	46.53	0.353826
Dek	13.48	48.79	1.85576	16.77	29.83	0.830881	46.74	75.02	0.682618	46.22	71.76	0.634663
Cul7	18.62	32.65	0.81023	25.69	57.39	1.15959	8.06	16.23	1.00981	8.22	16.69	1.02177
4930534B04Rik	1.53	4.6	1.5881	1.72	3.31	0.944423	1.89	3.38	0.838637	2	3.09	0.627607
Flnb	37.03	101.25	1.45116	14.99	42.66	1.50888	10.01	14.92	0.575806	9.77	13.45	0.461176
Dus4l	5.21	12.43	1.25447	2.66	5.25	0.980891	4.35	9.12	1.06802	4.8	7.76	0.693022
Palm	61.17	171.05	1.48352	49.7	146	1.55465	30.25	43.06	0.509413	31.11	42.45	0.448386
Otud3	6.62	10.61	0.680522	6.82	20.69	1.60109	5.89	10.13	0.782295	5.69	10.85	0.931194
Slc27a2	2.18	4.72	1.11446	4.32	10.03	1.21522	5.37	10.08	0.908502	6.13	10.32	0.751484
Ccdc76	1.18	5.38	2.18882	1.3	1.5	0.206451	1.32	2.56	0.955606	1.42	2.21	0.638155
Megf8	5.98	9.08	0.602547	14.82	39.05	1.39778	8.81	18.42	1.06406	9.78	18.56	0.92429
Rtel1	11.5	24.31	1.07992	26.05	63.59	1.28752	17.83	33.63	0.915442	20.16	32.85	0.704398
Esrra	17.9	38.26	1.09588	23.66	45.76	0.951637	14.99	31.47	1.06998	16.91	30.9	0.86973
Snx2	26.25	76.85	1.54973	11.22	19.7	0.812123	20.61	34.9	0.759883	18.47	33.63	0.864565
Grhl2	5	10.72	1.1003	5.42	16.56	1.61134	2.92	4.59	0.652526	3.1	4.77	0.621721
Atp6v0a4	3.94	12.73	1.69196	6.01	14.09	1.22923	4.77	7.37	0.627675	4.11	5.56	0.435946
Vps18	12.54	25.05	0.998273	17.53	41.19	1.23247	6.82	12.61	0.886725	6.97	12.71	0.866733
Tdrd12	12.69	22.74	0.84154	5.29	10.73	1.02031	3.5	7.88	1.17084	4.01	7.75	0.950594
Pdik1l	2.12	8.3	1.96905	1.8	3.85	1.09686	3.05	4.51	0.564318	3.29	4.2	0.352302
Lars	83.59	143.9	0.783664	45	178.98	1.9918	27.57	44.98	0.706184	29.13	40.98	0.492414
Fam193a	5.18	10.76	1.05465	4.72	19.85	2.07228	3.78	5.65	0.579865	4.51	5.42	0.265165
Myst3	4.66	8.41	0.851776	4.98	27.61	2.47097	3.45	4.66	0.433734	3.43	3.98	0.21456
Mdn1	5.11	11.22	1.13468	6.87	29.43	2.09891	5.33	7.76	0.541921	6.62	7.58	0.195367
Phf20	20.2	54.77	1.43903	16.2	54.72	1.75607	11.57	15.67	0.437616	11.08	13.98	0.335406
Herc2	5.52	10.15	0.87874	5.63	18.33	1.703	3.08	5.45	0.823326	3.51	5.18	0.561481
Mrrf	8.2	14.52	0.824346	6.07	12.65	1.05937	6.88	14.41	1.06659	7.18	14.52	1.01599
Ublcp1	10.31	25.08	1.28249	8.18	17.88	1.12817	11.77	19.82	0.751843	11.47	20.01	0.802856
Hnrpll	38.52	72.97	0.921696	23.66	88.07	1.8962	24.47	37.88	0.630422	25.66	36.67	0.515079
Cc2d2a	2.25	5.47	1.28162	1.96	7.43	1.92251	1.8	2.25	0.321928	1.81	2.45	0.436792
Akap7	2.85	6.19	1.11898	2.56	11.84	2.20945	3.83	4.55	0.248522	3.33	4.35	0.385493
Mtus1	3.52	9.66	1.45645	3.38	8.07	1.25555	4.45	6.4	0.524267	3.87	6.4	0.725738
Icmt	9.84	23.68	1.26694	27.59	70.15	1.3463	23.17	38.07	0.716397	24.52	37.82	0.62519
Scyl3	4.14	9.72	1.23133	5.99	10.61	0.824797	4.84	9.3	0.942224	5.11	9.91	0.955562
Unc13b	8.5	17.86	1.0712	5.59	19.29	1.78693	5.81	8.64	0.572493	5.56	7.99	0.523111
Myo10	87.15	128.87	0.564344	42.84	162.67	1.92492	19.39	33.07	0.77021	19.4	31.37	0.693329
Mospd2	3	10.1	1.75132	2.2	3.05	0.471306	1.51	3	0.990414	1.51	2.52	0.738875
Cpz	1.83	4.35	1.24917	3.34	5.94	0.830615	2.82	4.75	0.752232	2.51	5.45	1.11857
Cc2d1a	11.81	31.23	1.40292	17.11	44.5	1.37897	7.67	12.18	0.667216	8.15	11.5	0.496762
Daxx	34.71	75.86	1.12799	78.56	318.13	2.01775	43.34	58.17	0.424576	44.16	57.29	0.375543
Pkp4	32.06	57.17	0.834484	21.41	83.54	1.96418	24.83	38.7	0.640249	26.83	38.12	0.506701
Fxr2	160.21	322.63	1.00992	117.26	257.12	1.13273	47.42	94.17	0.989772	50.95	89.45	0.811999
Trim25	37.39	70.71	0.919262	43.03	185.61	2.10886	22.41	32.39	0.531406	23.98	31.31	0.384792
Atrx	1.96	6.03	1.6213	2.49	4.24	0.767919	2.68	4.61	0.782534	2.79	4.76	0.770696
Qrich2	2.44	6.89	1.49762	1.92	3.51	0.870365	1.63	2.78	0.770213	1.77	3.09	0.803857
Nmt1	112.15	135.13	0.268918	82.81	592.44	2.83879	73.16	99.4	0.442191	70.67	92.52	0.388667
Mipol1	1.71	7.09	2.05179	1.65	2.24	0.441033	1.64	2.7	0.719264	1.73	2.86	0.725243
Limch1	2.3	4.98	1.11451	1.32	6.33	2.26167	1.38	1.66	0.266515	1.33	1.63	0.293446
1700063D05Rik	7.33	25.41	1.79351	6.06	16.62	1.45553	10.01	12.7	0.343387	12.27	15.57	0.343634
Zfp955a	2.21	7.2	1.70395	1.83	2.66	0.539583	3.63	6.19	0.76997	3.44	6.52	0.922463
Hrc	1.95	3.98	1.02929	1.98	12.12	2.61382	1.74	1.79	0.0408723	1.57	1.86	0.244538
Stam2	13.93	48.37	1.79592	12.34	35.09	1.50772	13.61	16.68	0.293452	13.63	17.15	0.331423
Nubp1	55	175.12	1.67084	81.33	112.86	0.472675	69.69	130.25	0.90226	72.18	132.79	0.879475
Dab2ip	20.3	34.82	0.778436	31.86	111.05	1.80139	14.95	25.32	0.760132	16.55	24.8	0.583509
Ralgapa1	2.4	8.82	1.87774	1.85	4.06	1.13395	2.38	3.45	0.535635	2.44	3.16	0.373043
Gnptab	4.98	12.74	1.35515	7.81	21.82	1.48226	13.07	19.73	0.594132	13.37	18.75	0.487891
Pacs2	12.16	31.79	1.38643	15.1	42.62	1.49698	10.85	16.52	0.606519	12.19	16.4	0.427998
Ccdc75	2.38	4.63	0.960051	2.21	10.49	2.2469	2.59	3.24	0.323042	2.54	3.32	0.386355
Ift57	7.32	11.43	0.64291	3.81	16.38	2.10407	6	8.64	0.526069	5.66	8.84	0.643244
Ugp2	7.46	19.81	1.40898	4.19	8.22	0.972188	8.49	15.12	0.832622	8.53	13.86	0.70031
Rbm34	3.13	10.04	1.68152	5.63	7.79	0.468488	5.01	9.4	0.90785	5.27	9.54	0.856186
Vars	108.83	272.66	1.32503	213.24	485.7	1.18759	60.33	100.89	0.741836	62.88	99.11	0.656429
BC021767	2.53	5.45	1.10712	1.64	4.24	1.37037	1.93	3.25	0.751839	1.7	2.72	0.678072
Dock5	9.44	20.47	1.11665	7.79	26.35	1.75811	5.7	8.62	0.596726	6.02	8.11	0.429938
R3hdm2	18.16	45.71	1.33175	19.72	66.69	1.75781	16.93	22.49	0.409702	17.19	22.71	0.401758
Zc3h15	13.95	63.66	2.19012	23.38	49.78	1.09029	43.29	53.23	0.298206	41.17	51.46	0.321858
Mtap7d2	3.51	9.51	1.43797	4.18	17.28	2.04753	4.39	4.88	0.15266	3.92	4.7	0.261807
Tyro3	15.36	29.01	0.917372	42.83	90.71	1.08264	43.36	86.78	1.001	45.01	83.71	0.895154
Brix1	15.82	45.3	1.51776	15.21	21.08	0.470855	19.75	37.87	0.939203	18.95	37.02	0.966107
Zfp318	2.56	7.82	1.61102	2.68	5.55	1.05025	2.92	4.27	0.548268	3.12	5.01	0.683265
Ttc7	6.63	13.92	1.07008	6.93	15.17	1.13029	3.18	5.69	0.839402	3.04	5.49	0.852735
Zfp846	1.43	3.35	1.22815	1.75	2.02	0.207	1.65	4	1.27753	1.85	4.18	1.17598
Odf2	76.5	109.18	0.513177	37.13	206.34	2.47437	26.87	39.53	0.556952	28.76	36.5	0.343833
Tro	3.59	7.44	1.05132	5	10.12	1.01721	2.53	5.14	1.02263	2.62	4.55	0.7963
Phldb2	1.48	6.69	2.17641	1.36	2.25	0.726318	1.48	2.09	0.497906	1.4	1.96	0.485427
Gm3002	3.21	9.88	1.62194	1.95	3.01	0.626289	2.65	4.89	0.883842	3.22	5.43	0.753892
Caskin2	7.57	21.31	1.49317	9.89	26.52	1.42304	4	6.14	0.618239	4.74	6.04	0.349661
Rai14	28.23	53	0.908763	13.78	78.43	2.50883	12.95	16.78	0.373791	14.46	15.41	0.0917993
Stx2	4.58	10.17	1.1509	4.78	18.62	1.96177	4.8	6.27	0.385431	5.07	6.62	0.384845
Gm12669	142.8	297.68	1.05977	74.39	174.58	1.23071	64.8	127.4	0.9753	78.95	121.05	0.616592
Slc37a4	8.29	19.99	1.26983	10.55	17.89	0.76191	9.75	19.93	1.03147	10.68	18.84	0.818887
Ubr4	20.96	53.47	1.35109	29.43	95.25	1.69443	13.66	19.73	0.530433	15.68	19.37	0.304898
Sbf2	11.29	28.29	1.32525	5.24	13.07	1.31862	5.67	8.51	0.58581	5.53	8.67	0.648753
Psmd14	53.94	113.45	1.07263	31.09	89.04	1.518	59.06	92.84	0.652565	58.2	90.38	0.634984
Sh3glb1	2.97	11.18	1.91239	2.5	2.74	0.132248	3.49	7.1	1.02459	3.64	6.36	0.805088
Zc3h14	21.15	61.05	1.52933	10.98	29.37	1.41947	20.18	28.21	0.48328	19.12	25.94	0.440096
Fam48a	20.09	44.07	1.13332	7.09	21.16	1.57748	9.16	13.91	0.602703	10.34	15.22	0.557732
Bin1	9.67	24.78	1.35759	6.91	14.54	1.07327	3.66	5.8	0.664209	3.79	6.49	0.776021
Dcaf13	42.97	84.36	0.973229	26.08	73.17	1.48831	29.61	50.75	0.777323	30.94	47.89	0.630251
Eif2ak2	1.55	3.9	1.33121	1.78	2.58	0.535494	1.67	3.82	1.19372	2.13	3.73	0.808322
Zfp451	14.65	31.99	1.12672	4.72	13.66	1.5331	7.03	10.86	0.627428	7.2	10.77	0.580949
Hibch	6	24.58	2.03445	4.38	8.26	0.915211	8.33	12.65	0.602749	8.41	10.46	0.314705
Wdr35	26.91	51.91	0.94787	12.61	48.31	1.93775	13.34	18.3	0.456085	12.67	18.21	0.523314
Terf1	33.73	91.31	1.43674	25.39	27.19	0.0988158	34.74	79.75	1.19889	34.48	75.46	1.12995
Ptk2	19.23	39.04	1.02159	12.16	41.22	1.7612	13.65	21.57	0.660125	15.98	21.38	0.419994
Ibtk	14.71	33.44	1.18478	8.86	31.52	1.83089	10.15	14.61	0.525476	10.94	13.67	0.321401
Bcap29	2.72	9.07	1.7375	3.6	7.55	1.06848	15.01	21.12	0.492686	13.94	20.59	0.562713
Baz1b	15.49	37.62	1.28016	17.92	54.05	1.59272	11.03	16.3	0.563439	11.73	15.73	0.423316
Azi2	4.96	12.47	1.33005	4.65	11.15	1.26174	7.23	12.01	0.732169	8.92	12.93	0.535607
Exosc10	32.74	52.03	0.668289	27.84	86.61	1.63737	17.47	32.68	0.903528	18.41	28.89	0.650081
Lig1	96.6	143.52	0.571157	136.55	575.24	2.07473	55.22	88.29	0.677059	56.9	82.51	0.53614
Zfp788	1.22	3.35	1.45728	1.41	1.66	0.235488	1.39	3.13	1.17108	1.5	2.99	0.995183
Adcy1	2.94	5.05	0.780467	4.82	12.95	1.42585	3	5.77	0.943609	3.39	5.54	0.708601
Traf7	79.64	209.19	1.39325	117.21	212.85	0.860741	85.52	154.55	0.85374	93.65	157.49	0.749909
Pnmal2	2.81	4.7	0.742091	2.57	12.82	2.31856	1.56	2.02	0.372809	1.82	2.44	0.422943
Rangap1	139.83	294.43	1.07425	198.04	376.25	0.9259	71.51	135.45	0.921543	70.27	134.26	0.934049
E130012A19Rik	81.25	173.51	1.09458	229.73	477.56	1.05574	158.46	306.79	0.953133	190.86	321.07	0.750373
Tnfaip8l2	1.28	2.72	1.08746	2.19	3.34	0.608917	2.46	4.12	0.743986	1.9	5.06	1.41314
Gm8050	1	2.87	1.52105	1.31	1.63	0.315305	1	2.51	1.32769	1.16	1.87	0.688913
Rb1cc1	1.19	5.47	2.20058	1.41	1.44	0.0303736	1.58	2.89	0.871145	1.75	2.94	0.748461
Gm2381	1.2	3.23	1.4285	1.64	1.78	0.118181	1.62	3.77	1.21857	1.68	3.56	1.08342
Acsl6	2.09	3.83	0.873841	2.78	6.04	1.11946	2.96	5.72	0.950418	3.04	5.69	0.904357
Huwe1	24.81	61.89	1.31878	27.75	112.83	2.02359	17.78	22.37	0.33131	19.9	22.44	0.173304
Krit1	1.36	4.56	1.74543	1.66	1.89	0.187203	1.79	3.4	0.925575	1.8	3.57	0.987927
Armcx4	2.28	4.44	0.961526	2.82	7.13	1.33821	2.93	4.92	0.747758	2.81	4.88	0.796311
Ldlr	10.22	16.83	0.71964	53.16	126.82	1.25437	34.83	68.39	0.973455	36.4	67.71	0.89543
Hcn2	12.03	25.26	1.07022	15.24	35.3	1.21181	10.38	20.01	0.946915	12.03	18.37	0.610715
Ppp1r15a	35.87	70.31	0.970952	34.45	145.41	2.07755	30.43	40.93	0.427664	31.62	40.62	0.361353
L1td1	19.36	76.02	1.9733	50.2	52.15	0.0549799	37.55	73.1	0.961058	36.53	65.7	0.846812
Mme	1.75	4.62	1.40054	2.78	6.28	1.17568	5.39	8.91	0.72514	5.87	8.5	0.534102
Zfp248	1.57	5.3	1.75523	1.43	1.7	0.24952	1.64	3.4	1.05184	1.91	3.27	0.775718
A930015D03Rik	4.09	5.85	0.516336	1.86	4.84	1.3797	4.48	8.82	0.97728	4.73	9.19	0.958225
Flrt3	1.52	4.01	1.39953	1.9	2.95	0.634716	2.09	3.63	0.796467	1.78	3.56	1
Ide	20.13	62.62	1.63728	14.75	32.26	1.12903	12.66	19.36	0.612802	13.05	17.8	0.447827
Olfr613	2.71	7.02	1.37318	3.3	4.54	0.460226	3.05	6.24	1.03274	3.51	6.83	0.960415
4933409K07Rik	57.94	201.46	1.79786	79.85	139.05	0.800239	92.35	138.2	0.581574	90.75	141.96	0.645515
Syt3	2.84	5.56	0.969194	9.58	19.78	1.04594	8.59	15.59	0.859891	8.67	16.74	0.949196
Celsr1	3.08	5.3	0.783062	7.9	21.75	1.46109	5.7	11	0.94847	6.7	10.36	0.628791
Map3k7	6.2	12.78	1.04355	5.71	14.02	1.29592	7.79	12.73	0.708537	7.2	12.28	0.770242
Ppfibp2	11.12	19.15	0.784188	4.03	16.06	1.99462	3.46	5.48	0.663404	3.83	4.96	0.372996
Ddx24	56.36	81.42	0.530712	50.94	278.51	2.45086	37.41	50.93	0.445092	39.6	51.76	0.386337
Tmcc2	7.48	10.81	0.531256	10.1	24.57	1.28254	6.8	13.72	1.01267	7.14	14.13	0.984765
Zmym2	3.44	12.17	1.82285	3.43	4.93	0.523379	4.27	7.34	0.781544	4.31	6.92	0.683084
Ptpn11	17.88	46.04	1.36454	25.19	71.16	1.49822	16.81	24.42	0.538743	17.37	23.05	0.408169
Zfp120	1.68	3.96	1.23704	1.36	2.08	0.612977	2.03	4.11	1.01766	1.95	3.74	0.939564
Nexn	1.21	3.68	1.6047	1.36	1.9	0.482393	1.02	1.86	0.866733	1.13	2.04	0.852246
Zfp719	1.22	2.73	1.16202	1.42	1.86	0.389412	1.62	3.46	1.09478	1.59	3.55	1.15879
Prpf6	48.63	71.41	0.55428	43.38	210.1	2.27597	16.56	24.03	0.537134	16.66	22.54	0.436099
Orc3	7.53	16.27	1.11149	4.05	11.14	1.45976	6.78	10.13	0.579277	6.28	9.86	0.650823
Prpf8	72.4	135.09	0.899859	71.57	210.34	1.5553	27.05	46.99	0.796725	30.44	44.54	0.549133
Ncln	21.55	42.48	0.979096	103.14	196.6	0.930659	85.75	171.34	0.998653	91.38	169.6	0.892186
Zmym5	1.8	4.64	1.36613	2.07	2.51	0.278057	2.17	4.68	1.10881	2.39	4.94	1.0475
Ireb2	19.8	47.57	1.26455	9.2	24.71	1.42539	18.23	27.26	0.580471	17.33	25.02	0.52981
Fignl2	6.48	12.98	1.00222	16.89	41.25	1.28822	15.22	25.74	0.758044	14.42	24.27	0.751103
Llph	16.71	59.24	1.82586	26.97	34.28	0.346012	36.12	65.39	0.856272	39.82	67.89	0.769706
Xiap	3.79	7.78	1.03757	2.96	7.36	1.31411	3.68	6.38	0.793851	3.86	6.06	0.650717
Ggt6	1.75	4.44	1.3432	3.32	4.56	0.457851	2.37	4.65	0.972344	2.08	4.22	1.02066
Fam69a	2.11	4.48	1.08626	3.68	6.05	0.717229	10.46	20.45	0.967218	9.79	19.88	1.02194
Dgcr2	13.69	30.05	1.13424	59.41	129.76	1.12707	58.44	101.56	0.797304	59.56	99.01	0.73323
Myh6	1.18	1.24	0.0715533	1.36	14.18	3.38218	1.11	1.25	0.171368	1.15	1.29	0.165737
Mink1	14.9	23.44	0.65366	19.13	124.54	2.7027	9.56	11.76	0.298806	10.88	11.93	0.132915
Ampd2	14.67	38.77	1.40207	26.58	54.87	1.04568	12.03	20.05	0.736966	12.87	19.54	0.602418
Crbn	4.38	14.01	1.67745	2.59	5.08	0.971876	4.66	7.5	0.686561	5.15	7.04	0.451003
N4bp1	30.79	103.97	1.75563	32.96	80.15	1.28199	27.56	36.53	0.406506	27.67	35.07	0.341915
A2m	19.75	36.07	0.868947	6.64	18.67	1.49147	9.67	15.97	0.723777	8.34	13.56	0.701238
Ing3	3.9	8.87	1.18546	3.34	8.07	1.27272	4.6	6.72	0.546827	4.03	6.9	0.775817
Klraq1	8.03	14.43	0.845599	5.27	20.5	1.95975	7.84	10.79	0.460769	7.96	11.37	0.514392
Kcnj4	8.33	12.79	0.618628	12.98	26.39	1.0237	10.54	21.21	1.00887	10.02	21.91	1.12871
Pgls	129.44	342.4	1.4034	166.92	206.87	0.309568	109.02	231.26	1.08492	130.44	257.27	0.979897
Cpsf1	61.33	123.69	1.01206	68.16	144.66	1.08567	21.59	41.34	0.937175	22.66	37.83	0.739383
Tab3	2.22	5.76	1.37551	1.48	3.6	1.2824	2.51	3.95	0.654165	2.71	3.73	0.460883
Slc35b2	15.49	32.14	1.05303	55.61	86.59	0.638856	73.77	145.63	0.981201	70.52	150.87	1.0972
Pnn	5.66	20.87	1.88256	7.2	8.25	0.196397	7.96	14.69	0.883994	8.71	15.22	0.805224
Zfp27	1.3	2.62	1.01106	1.21	2.05	0.760617	1.32	3	1.18442	1.5	2.63	0.8101
Zzz3	5.74	16.46	1.51984	4.42	11.82	1.41911	6.23	8.39	0.429439	6.3	8.29	0.39602
Gm10845	14.25	40.86	1.51973	17.16	34.16	0.993258	14.34	21.96	0.614833	14.57	22.61	0.63396
Ddx46	11.61	25.5	1.13513	11.15	27.6	1.30762	9.76	16.86	0.788651	11.2	16.14	0.527142
Whamm	7.49	15.33	1.03332	5.97	17.77	1.57364	8.6	13.19	0.617036	8.73	12.62	0.531658
Slc30a5	7.98	17.45	1.12877	14.39	33.75	1.22982	37.22	62.99	0.759045	40.05	62.26	0.636503
Gon4l	16.47	27.55	0.742212	19.21	99.33	2.37037	15.85	20.74	0.387933	17.25	20.55	0.252542
Glg1	3.97	8.11	1.03056	11.56	38.79	1.74654	7.9	11.76	0.573964	8.29	10.92	0.397529
Enah	51.62	117.66	1.18862	41.1	98	1.25364	25.9	44.66	0.786031	28.41	40.7	0.51863
X99384	54.6	95.43	0.805542	60.08	133.29	1.14961	32.23	63.53	0.979034	35.56	62.46	0.812677
Heatr1	20.17	45.34	1.16857	30.43	86.62	1.50921	18.38	26.85	0.546785	18.76	26.93	0.521554
Rock1	1.72	7.7	2.16245	1.63	1.88	0.205861	2.38	3.83	0.686383	2.26	3.63	0.683647
Atg13	29.39	81.43	1.47024	40.92	84.87	1.05245	21.09	30	0.508403	17.79	29.03	0.706478
Ptpra	10.2	16.08	0.656698	10.8	64.44	2.57693	21.83	27.52	0.334168	22.52	25.32	0.169071
Polr2a	75.71	168.44	1.15368	82.46	358.55	2.12041	20.24	25.31	0.322498	22.5	24.79	0.139833
Kdm5c	28.85	48.08	0.736866	53.21	134.9	1.34212	20.63	37.52	0.862916	20.9	36.21	0.792885
Rest	16.15	27.23	0.753663	12.19	84.22	2.78846	6.78	7.35	0.116459	6.17	6.5	0.0751692
Dtnb	25.4	57.94	1.18973	23.82	41.79	0.810984	14.61	26.73	0.871504	14.89	27.04	0.860751
Ctu2	19.17	46.63	1.28241	40.62	71.02	0.806035	32.3	59.03	0.869914	37.06	63.39	0.774392
Rusc2	14.17	25.32	0.837438	11.27	30.97	1.45838	5.94	10.65	0.842319	6.42	9.69	0.593923
Arhgef10l	6.75	12.13	0.84562	9.14	19.68	1.10646	5.93	11.87	1.00122	7.1	12.17	0.777438
Ppp1r16a	14.05	22.56	0.683197	31.77	62.72	0.98126	18.42	41.58	1.17462	21.86	40.5	0.889629
4930500J02Rik	16.53	48.92	1.56534	10.12	18.6	0.878093	13	21.98	0.75768	15.94	22.97	0.527099
Mkln1	7.03	15.65	1.15457	4.12	9.36	1.18386	4.22	7.11	0.752607	4.82	7.49	0.635933
Plxnb2	19.83	30.55	0.623488	43.74	116.83	1.41739	33.43	65.75	0.975848	38.17	62.41	0.709338
Arpc2	169.32	549.15	1.69745	142.73	210.84	0.56286	166.72	274.11	0.717328	171.21	287.34	0.746992
Fhod1	4.85	14.42	1.57201	10.3	23.77	1.2065	5.58	8.17	0.550071	6.16	8.09	0.393209
Taok3	3.22	5.91	0.876097	3.1	11.44	1.88375	2.5	3.55	0.505891	2.51	3.44	0.454721
Inadl	6.93	14.4	1.05514	4.25	10.63	1.32261	3.06	5.04	0.719892	3.16	4.85	0.61806
Ino80	9.73	18.97	0.963208	8.86	29.97	1.75814	8.01	11.77	0.55524	8.12	11	0.437952
Dgkh	3.87	6.56	0.761362	2.64	7.01	1.40888	2.41	4.2	0.801356	2.44	4.08	0.741688
Taf1b	9.06	20.64	1.18786	5.92	13.92	1.23349	8.25	13.23	0.681347	8.78	13.39	0.608863
Aim2	3.27	9.16	1.48606	2.74	4.37	0.673457	3.92	7.1	0.856965	4.07	6.57	0.690865
Zfp628	2.77	6.42	1.21269	7	16.85	1.26732	4.65	6.99	0.588062	4.4	6.85	0.6386
Elovl6	6.34	14.19	1.16232	12.28	25.93	1.07831	22.39	38.5	0.782004	23.31	37.43	0.683246
Polrmt	10.5	19.57	0.898254	22.27	49.68	1.15756	9.44	17.52	0.892144	10.92	18.46	0.75743
Magt1	3.28	7.17	1.12828	3.99	5.63	0.496746	5.18	9.88	0.931559	4.59	10.17	1.14775
2310004I24Rik	14.81	67.95	2.1979	17.12	24.46	0.514742	18.97	26.23	0.467498	19.79	28.45	0.523657
Notch3	7.3	13.46	0.88271	14.99	40.8	1.44457	8.63	15.04	0.801372	9.22	13.73	0.574493
Hnrnpu	79.44	198.21	1.31909	90.81	194.5	1.09885	74.51	113.12	0.602348	67.28	108	0.682782
Rbm5	14.51	24.49	0.755145	9.5	24.2	1.34901	9.15	16.53	0.853243	10.21	17.08	0.742325
Magi3	1.27	2.79	1.13544	1.29	2.83	1.13343	1.4	2.37	0.75946	1.3	2.07	0.671119
Exo1	17.67	32.93	0.8981	17.51	60.41	1.78661	16.51	24.7	0.581171	18.13	24.48	0.433225
Epb4.9	9.84	24.82	1.33477	32.27	64.62	1.00179	19.99	32.8	0.714417	20.86	32.64	0.645902
Rbm19	13.35	21.54	0.690179	33.91	162.46	2.2603	13.74	19.08	0.473679	13.52	16.33	0.27243
Rrm1	39.12	74.98	0.938599	22.75	69.74	1.61612	16.27	25.95	0.67352	17.33	23.93	0.465549
Mtbp	8.67	29.6	1.77149	6.43	14.15	1.13791	6.07	8.81	0.537446	7.5	8.89	0.245293
Tspyl2	4.76	8.64	0.86007	4.31	14.32	1.73227	3.34	4.95	0.56758	3.77	5.45	0.531692
Vav2	8.24	13.49	0.711174	8.03	27.21	1.76067	3.97	6.31	0.668501	4.42	6.46	0.547488
Crocc	7.87	12.01	0.609801	6.43	24.57	1.93401	4.32	6.91	0.677654	4.74	6.54	0.464404
Actn3	5.31	7.07	0.412998	9.63	22.85	1.24659	6.19	13.64	1.13983	5.59	10.33	0.88592
Myo1e	18.25	34.82	0.93202	13.66	51.42	1.91237	8.07	11.3	0.485682	8.11	10.37	0.354642
Eif3a	25.02	72.66	1.53808	26.18	86.82	1.72956	29.4	34.23	0.219445	28.82	32.97	0.194084
Tonsl	11.76	33.45	1.50812	16.8	45.01	1.42178	7.1	9.8	0.464963	7.79	9.5	0.286304
Zfp748	1.63	5.86	1.84603	1.91	2.42	0.341434	2.87	5.22	0.862999	3.02	4.67	0.628874
Kif2c	54.12	81.08	0.583184	34.95	106.41	1.60627	20.83	36.47	0.808047	21.6	34.62	0.680574
BC002230	10.21	18.04	0.821216	17.79	42.49	1.25606	8.87	15.27	0.783694	8.24	14.51	0.816331
Pole	13.91	22.79	0.712279	11.53	42.16	1.87048	7.68	12.1	0.655829	9.26	12.5	0.432844
Mtap7d1	22.82	38.8	0.765758	37.49	185.29	2.30521	17.76	22.93	0.368605	19.16	22.47	0.229903
Lrrc33	1.89	4.9	1.3744	4.49	7.04	0.64886	4.06	7.7	0.923379	4.39	7.24	0.721769
Vps37a	3.07	8.53	1.47431	2.54	4.37	0.782805	2.89	4.82	0.737964	2.91	4.64	0.673106
Arhgap39	11.98	27.79	1.21394	11.36	29.54	1.37871	7.65	12.19	0.672166	8.22	10.87	0.403142
Pcx	16.88	28.94	0.77775	17.3	34.02	0.975611	8	16.08	1.0072	8.61	16.14	0.906555
Mib1	4.2	7.72	0.878212	2.85	10.68	1.90588	2.56	3.59	0.48784	2.67	3.51	0.394631
Cars	85.96	114.1	0.408561	51.92	198.2	1.93259	35.62	57.52	0.691376	36.52	56.59	0.63186
Tmem222	48.44	109.55	1.17732	88.57	130.09	0.55462	94.85	184.44	0.959432	99.41	194.89	0.971197
Sorl1	4.37	7.96	0.865135	7.65	22.07	1.52855	6.09	10.42	0.774841	6.75	9.49	0.491521
Tmem179	1.51	2.35	0.638112	5.85	10.72	0.873796	6.75	14.73	1.1258	7.88	15.99	1.0209
Ncapg2	3.46	6.86	0.987437	3.28	8.6	1.39064	6.34	9.68	0.610524	6.04	9.61	0.669988
4930547N16Rik	2.52	8.02	1.67018	1.98	3.54	0.838249	2.4	3.58	0.576925	2.36	3.51	0.572684
Chpf2	3.87	7.33	0.92148	6.26	13.73	1.1331	5.1	8.19	0.683366	4.7	8.88	0.917899
Tmem97	48.64	154.55	1.66786	203.34	216.91	0.0932025	235.34	429.78	0.868852	221.53	450.95	1.02547
Pold1	71.22	162.49	1.19	85.05	170.09	0.999915	28.02	48.33	0.786462	28.56	45.7	0.678198
Ubr7	83.37	239.58	1.52291	83.95	202.97	1.27366	65.81	89.74	0.447444	64.66	85.94	0.410456
Setd5	18.48	45.07	1.2862	31.79	83.11	1.38645	25.91	38.74	0.580315	28.02	37	0.401068
Pfkp	124.93	215.75	0.788241	67.16	164.54	1.29276	30.41	56.19	0.885768	27.99	45.04	0.686295
Brca2	2.48	6.89	1.47416	2.9	5.17	0.834111	2.78	4.54	0.707607	2.9	4.51	0.637075
Spata7	2.76	7.19	1.38132	2.86	6.82	1.25376	3.66	5.23	0.514967	3.68	5.21	0.501578
Pik3c3	15.36	25.28	0.718818	10.68	30.46	1.512	9.04	13.91	0.621728	7.88	13.68	0.795801
Eed	55.46	90.54	0.707108	40.02	119.09	1.57326	78.05	127.07	0.703153	80.41	127.42	0.664145
Mov10l1	5.12	10.67	1.05934	3.43	7.48	1.12483	4.49	7.96	0.826053	4.94	7.67	0.634716
Eps15	6.2	13.99	1.17406	3.56	8.09	1.18426	6.72	10.97	0.70703	6.72	10.04	0.579226
Med26	19.17	43.52	1.18283	22.51	53.18	1.24032	11.46	17.78	0.633648	11.75	17.64	0.58619
Arhgef3	4.14	8.27	0.998257	2.1	5.1	1.28011	2.14	3.57	0.738313	2.27	3.5	0.624663
Nsa2	51.68	98.71	0.93359	28.69	109.35	1.93033	46.44	60.32	0.377268	45.42	59.92	0.39971
Gadd45a	52.36	104.55	0.997656	52.26	93.27	0.835706	52.16	98.04	0.910427	58.07	108.09	0.896368
Prrc2a	114.09	278.22	1.28605	175.65	521.08	1.5688	64.94	92.77	0.514551	69.82	84.19	0.270009
Wbp7	22.71	45.94	1.01642	31.63	92.41	1.54676	17.21	27.27	0.664068	18.97	25.22	0.410849
Rab11fip4	5.4	10.89	1.01197	8.81	33.24	1.91571	3.92	5.08	0.373975	3.77	4.76	0.336397
Zfp106	76.58	212.88	1.475	53.45	132.01	1.30439	59.2	84.1	0.506509	62.96	80.27	0.350425
Dctn1	32.94	51.99	0.658394	45.66	177.97	1.96263	19.18	30.3	0.659715	21.38	27.35	0.355279
Nkrf	2.28	7.08	1.63472	3.33	5.23	0.651289	4.2	6.22	0.566525	3.47	5.97	0.782795
Nup107	52.26	102.21	0.967757	31.62	89.5	1.50105	21.71	33.77	0.637382	22.39	32.31	0.529126
Depdc1a	1.96	5.66	1.52995	1.9	2.59	0.446953	3.44	6.68	0.95744	4.17	6.77	0.699108
Zranb3	11.87	21.63	0.865714	6.21	24.46	1.97776	7.6	9.71	0.353472	7.97	10.74	0.430342
Glmn	1.8	5.22	1.53605	2.31	3.07	0.410346	3.32	5.59	0.751665	3.1	5.89	0.925999
Adcy3	4.35	8.35	0.940761	7.71	16.17	1.06852	4.62	8.59	0.894765	4.97	8.18	0.718855
Ccdc125	1.36	3.69	1.44001	1.47	2.01	0.451379	1.51	3.06	1.01898	1.67	2.73	0.709053
Dennd5a	18.04	34.28	0.926168	13.7	41.84	1.61071	12.63	19.37	0.616969	13.12	18.1	0.464222
Kif11	13.51	54	1.99893	12.82	13.71	0.0968323	11.69	19.15	0.712069	10.46	18.34	0.810111
Tpm2	14.42	20.86	0.532668	17.19	98.92	2.52469	12.96	15.87	0.292236	14.48	17.42	0.266683
4933427D14Rik	3.27	6.56	1.00441	2.24	6.4	1.51457	2.63	4.19	0.671887	3.24	4.35	0.425022
Abl1	23.62	50.17	1.08682	30.35	82.12	1.43604	14.69	23.22	0.660534	16.08	21.7	0.432428
Btaf1	3.65	7.19	0.978095	3.44	8.74	1.34522	4.22	7	0.730112	4.6	6.79	0.561778
Kif1c	21.03	47.12	1.16389	20.08	51.71	1.36468	12.61	19.95	0.66182	13.88	18.63	0.42462
Cdh1	40.18	108.54	1.43368	160.79	400.58	1.31691	118.84	162.43	0.450798	114.54	152.24	0.410496
Kpnb1	111.45	210.89	0.920094	127.32	331.33	1.37981	100.41	163.91	0.707001	102.28	155.48	0.604205
Mettl13	28.98	44.74	0.626508	39.06	82.16	1.07274	17.41	36.7	1.07586	18.96	33.76	0.832356
Serac1	3.59	6.75	0.910904	2.94	6.13	1.06007	2.37	4.52	0.931436	2.65	4.31	0.701696
5730455P16Rik	2.78	8.24	1.56756	3.19	4.65	0.543674	3.18	5.41	0.766602	3.06	5.05	0.722752
Grlf1	14.43	31.55	1.12857	16.33	62.49	1.9361	14.75	18.38	0.317422	15.61	18.16	0.218294
Fam83h	5.29	10.14	0.938718	14.56	35.5	1.28581	6.63	11.6	0.807044	7.66	11.36	0.568547
Usp48	34.9	66.34	0.926652	24.22	85.51	1.81989	23.36	33.59	0.523992	26.59	33.39	0.328532
2900097C17Rik	49.06	91.78	0.903633	49.41	125.19	1.34124	65.08	105.87	0.702008	65.51	102.82	0.650334
Lrp1	19.09	41.27	1.11228	16.01	46.05	1.52423	10.7	16.52	0.626603	11.64	14.63	0.329839
Setx	11.92	31.75	1.41337	11	23.34	1.0853	9.7	14.68	0.597795	10.13	14.28	0.495362
Zbed6	2.31	4.7	1.02477	1.54	3.97	1.36621	1.55	2.5	0.68966	1.65	2.35	0.510195
Ppfia4	16.55	34.54	1.06144	13.5	36.69	1.44243	8.29	12.55	0.598243	9.36	13.13	0.488286
Braf	2.56	6.58	1.36194	2.07	5.1	1.30087	1.92	2.83	0.559696	2	2.58	0.367371
Tbc1d8	13.14	23.41	0.83316	4.76	11.51	1.27385	4.01	7.69	0.939381	4.7	6.85	0.543443
Capsl	4.72	13.46	1.51182	7.06	8.17	0.210668	8.74	16.34	0.902703	9.49	18.5	0.963045
Gas8	4.62	6.44	0.479168	6.05	36.13	2.57819	4.67	6.5	0.477017	6.59	6.84	0.0537179
Guf1	3.35	8.37	1.32107	2.94	5.06	0.783321	5.35	8.27	0.628348	4.53	8.17	0.850825
Specc1	3.36	8.12	1.27302	2.88	7.94	1.46307	2.58	3.52	0.448204	2.58	3.4	0.398164
Yars2	17.84	36.16	1.01928	19.94	41.72	1.06507	33.03	57.95	0.811032	36.41	58.6	0.686566
Fam114a1	6.96	15.5	1.15511	1.57	5.24	1.7388	1.76	2.48	0.494765	2.1	2.4	0.192645
Dzip1	6.3	16.51	1.38992	3.4	6.7	0.978626	4.39	7.05	0.683402	4.36	6.29	0.528732
Extl3	8.79	15.16	0.786335	30.2	69.81	1.20889	26.66	48.35	0.858839	27.93	46.2	0.726077
Copg	51.98	104.09	1.0018	53.39	110.13	1.04457	28.07	49.26	0.811388	28.22	46.56	0.722373
N4bp2	1.23	4.44	1.8519	1.49	2.54	0.769516	1.29	1.76	0.448204	1.25	1.78	0.509949
Ogfrl1	1.86	5.18	1.47765	2.28	3.36	0.559427	2.59	4.44	0.777608	2.57	4.36	0.76256
Spg11	10.46	22.88	1.1292	6.88	19.12	1.4746	5.26	8.08	0.619292	5.77	7.36	0.351134
Ahi1	3.87	6.73	0.798273	1.99	9.09	2.19151	3.38	4.15	0.296088	2.45	2.99	0.287364
Sac3d1	48.66	141.17	1.53663	60.95	82.98	0.445137	36.32	64.86	0.836565	40.65	68.5	0.752849
Xrcc5	70.91	105.08	0.567427	50.6	237.6	2.23133	57.16	77.9	0.446617	59.4	74.4	0.32484
Prim1	21.33	53.07	1.31501	12.37	23.92	0.951372	19.18	31.84	0.731238	19.75	29.35	0.571508
Fbxl19	35.11	73.91	1.07389	74.17	173.71	1.22777	32.06	53.74	0.745222	35.36	50.77	0.521858
Nkap	4.71	9.7	1.04226	2.91	6.8	1.22452	3.03	4.8	0.663717	2.72	4.23	0.637051
Zfp715	2.03	4.95	1.28595	1.62	2.86	0.820021	2.36	4.06	0.782693	2.62	4.19	0.677383
Grin1	5.17	15.01	1.53769	2.21	4.25	0.943416	2.16	3.17	0.553452	2.16	3.12	0.530515
Casq1	8.73	11.78	0.432286	20.19	103.39	2.35638	21.72	28.57	0.395477	20.93	27.24	0.380154
Map4k4	102.08	145.79	0.514192	78.24	383.01	2.2914	48.29	67.03	0.473082	52.35	63.79	0.285141
Prepl	11.85	39.73	1.74534	9.13	20.23	1.14781	8.84	12.51	0.500964	10.33	11.6	0.167285
2900026A02Rik	4.23	7.3	0.787239	8.63	27.37	1.66516	5.62	8.68	0.627125	5.34	7.45	0.480401
Riok1	3.56	11.54	1.69669	4.28	5.3	0.308382	3.99	7.3	0.871508	4.45	7.14	0.682119
Axin1	29.1	54.25	0.898604	38.12	96.42	1.33878	23.83	38.1	0.677012	23.69	37.02	0.644027
Mars	102.65	177.81	0.792603	127.57	232.51	0.866004	66.37	134.7	1.02115	70.99	130.2	0.875042
Zfp866	2.83	5.92	1.0648	2.85	7.81	1.45436	4.01	6.5	0.696837	4.77	6.03	0.338169
Nsmce2	18.79	41.07	1.12812	18.66	59.77	1.67947	19.97	27.02	0.436193	20.68	25.63	0.309597
Kri1	14.72	19.64	0.416017	10.96	71.24	2.70044	8.47	10.12	0.256775	9.48	10.74	0.180035
Ankrd17	5.95	19.61	1.72063	6.94	16.18	1.2212	6.95	8.98	0.369702	7.28	8.59	0.23872
Prrc2b	88.47	233.46	1.39992	75.25	213.58	1.50501	37.23	49.42	0.408629	39.41	46.36	0.234319
Bcr	12	22.94	0.934831	14.16	42.48	1.58496	6.54	9.97	0.608303	6.87	9.19	0.419755
Ttc21b	6.45	12.71	0.978593	1.94	5.53	1.51122	2.17	3.29	0.600393	2.19	3	0.454032
Atad2	4.93	14.74	1.58008	5.55	10.77	0.956459	3.89	5.17	0.410394	3.48	5.26	0.595975
AU040320	3	5.21	0.796321	5.77	11.45	0.988704	5.08	9.17	0.852093	5.07	9.48	0.902901
Frmd4b	8.16	12.65	0.632496	3.58	20.74	2.53438	4.21	5.02	0.253867	4.62	5.01	0.116918
Dse	9.04	21.64	1.25931	20.27	44.3	1.12796	37.46	56.08	0.582135	36.66	54.35	0.568073
3632451O06Rik	6.45	10.1	0.646984	5.51	26.1	2.24393	9.53	13.49	0.501342	10.3	11.37	0.142588
Zfc3h1	3.42	10.55	1.62517	2.15	3.68	0.775369	2.33	3.72	0.674973	2.68	3.68	0.457473
Wdr7	4.12	8.52	1.04821	4.17	9.86	1.24154	3.3	4.88	0.564415	3.25	5.19	0.675295
Ttc12	10.09	16.86	0.740678	4.53	15.72	1.79502	3.66	5.44	0.571763	3.75	5.02	0.420797
Zxdc	10.28	28.15	1.45329	9.62	20.04	1.05877	5.94	8.26	0.475679	5.59	8.13	0.540407
Tle1	10.28	20.92	1.02504	8.31	17.81	1.09977	5.11	8.34	0.706724	5.22	8.46	0.696608
Dync1h1	22.43	42.76	0.930832	12.2	54.31	2.15434	7.58	9.55	0.333303	9	9.71	0.109546
Ptpn13	4.04	10.32	1.35302	1.45	5.01	1.78876	1.4	1.59	0.1836	1.46	1.68	0.202493
Katna1	28.49	65.67	1.20478	10.14	25.8	1.34731	22.38	32.15	0.522609	23.45	32.07	0.451636
Unc5b	4.6	8.77	0.930943	12.83	27.37	1.09307	7.61	13.32	0.807626	7.87	12.71	0.691528
Wac	4.64	14.13	1.60656	5.45	7.08	0.377493	8.08	14.69	0.862407	9.01	14.4	0.67647
Dgkd	37.86	69.1	0.868011	36.87	90.91	1.30199	20.45	33.69	0.72022	21.77	33.75	0.632546
0610010F05Rik	2.64	5.26	0.994525	2.15	6.62	1.62249	3.8	5.76	0.600069	3.91	4.83	0.304855
Pih1d2	1.16	3.39	1.54716	1.34	1.41	0.0734622	1.74	3.68	1.08062	1.75	3.09	0.820252
Kif1a	7.7	17.85	1.21299	3.35	11.35	1.76046	1.69	2.01	0.250172	1.75	2.15	0.296982
Itpr1	6.74	11.99	0.831011	4.77	21.35	2.16217	4.8	5.82	0.277985	4.62	5.49	0.248913
Papd4	16.23	43.8	1.43227	7.79	14.96	0.941415	14.18	22.23	0.64865	14.9	21.02	0.49645
Gm3696	4.24	11.71	1.4656	2.28	3.61	0.662965	3.4	7.11	1.06431	5.92	7.42	0.325822
Vps8	7.69	13.45	0.806551	7.14	17.62	1.30322	4.26	7.03	0.722671	4.37	7.02	0.683838
Ap1b1	32.52	55.21	0.763602	44.81	94.8	1.08107	14.24	26.67	0.905269	15.05	25.58	0.765253
Sbf1	16.53	27.42	0.730142	26.01	65.34	1.3289	13.83	25.2	0.865623	15.72	23.66	0.589849
Fhod3	4.47	7.81	0.805048	2.53	7.4	1.54839	2.65	4.3	0.698344	3.02	4.16	0.462035
Brd9	7.39	12.1	0.711361	8	36.43	2.18706	8.8	11.28	0.358192	9.11	10.88	0.256156
Pds5b	3.85	8.89	1.20732	4.3	6.4	0.573735	3.94	7.31	0.891676	4.06	7.26	0.83849
Dnahc8	4.63	11.73	1.34112	1.79	5.41	1.59567	1.51	1.92	0.346558	1.64	1.92	0.22741
Cct5	499.19	758.15	0.602894	319.49	797.29	1.31933	305.09	541.51	0.827753	309.51	524.42	0.760737
Smc5	2.99	10.49	1.8108	3.08	3.31	0.103901	2.98	5.13	0.783646	2.77	4.86	0.81107
Mlh1	15.23	31.67	1.0562	21.18	42.61	1.00849	14.58	25.66	0.81553	16.24	25.1	0.628136
Zfp1	12.17	20.92	0.781554	8.01	19.06	1.25067	6.84	12.66	0.888209	7.51	11.28	0.586882
Strbp	2.81	8.94	1.6697	2.23	3.84	0.784063	2.58	3.74	0.535667	2.46	3.52	0.516917
Dkc1	68.97	109.11	0.661742	43.97	76.32	0.795542	48.18	90.12	0.903413	40.05	88.6	1.1455
Polg	22.8	40.54	0.830312	26.72	65.88	1.30192	13.82	24.35	0.817164	15.16	22.3	0.556774
Dusp5	5.48	12.22	1.157	7.57	20.19	1.41528	3.57	4.93	0.465664	3.3	4.56	0.466568
Vwf	6.31	12.7	1.00912	4.42	10.56	1.25649	2.89	4.55	0.654797	3.03	4.54	0.583375
Myo1b	14.11	29.68	1.07277	7.09	21.06	1.57065	6.63	9.34	0.494414	6.56	8.45	0.365256
Nomo1	21.48	42.59	0.987521	87.14	173.45	0.993113	62.85	106.79	0.764792	62.81	106.07	0.75595
Fnbp1	14.28	20.77	0.540505	15.61	91.43	2.5502	9.51	11.23	0.239841	10.06	11.32	0.170244
Spire2	6.22	7.98	0.359474	19.38	39.23	1.01739	11.94	25.42	1.09016	11.71	23.96	1.03289
Atxn7l3	38.43	62.87	0.710139	84.18	251.1	1.57671	46.25	77.92	0.75254	53.61	73.67	0.458575
Man1a2	3.79	6.99	0.883095	4.56	12.88	1.49803	5.8	8.99	0.632268	6.19	8.65	0.482761
Peg3	1.89	4.42	1.22566	1.25	3.82	1.61164	1.06	1.31	0.305503	1.12	1.43	0.352516
Trove2	2.23	5.72	1.35897	2.5	6.24	1.31962	2.36	3.22	0.448274	2.41	3.11	0.367881
Fzr1	87.72	152.93	0.801894	147.32	253.98	0.785762	75.9	155.52	1.03493	79.72	145.85	0.871472
2610101N10Rik	6.53	16.68	1.35296	11.87	22.21	0.903889	8.83	13.02	0.560244	8.39	13.41	0.676567
Magi1	6.26	9.35	0.578804	4.13	16	1.95386	3.56	4.86	0.449079	3.59	5.11	0.509339
Rgs12	15.1	26.35	0.803254	13.74	31.61	1.202	6.8	11.98	0.817021	7.26	11.54	0.668602
Btbd9	4.95	8.98	0.859287	8.46	21.58	1.35097	4.25	6.8	0.678072	4.19	6.36	0.602077
Flnc	4	7.72	0.948601	7.46	22.21	1.57396	4.17	5.9	0.500668	4.32	5.97	0.4667
Rufy3	2.18	4.4	1.01318	1.32	3.57	1.43539	1.82	2.69	0.563668	1.86	2.59	0.477649
Itpka	10.74	12.7	0.241835	21.02	38.08	0.857271	22.66	52.9	1.22312	24.5	55.03	1.16744
Nol10	16.54	30.94	0.903514	22.79	62.22	1.44898	18.58	29.1	0.647269	18.9	26.49	0.487062
Nefl	9.66	14.6	0.595873	2.31	9.87	2.09516	2.08	2.96	0.509014	2.38	2.9	0.285091
Fh1	111.14	170.59	0.618155	46.73	120.49	1.36649	61.82	111.69	0.853354	64.27	100.35	0.642823
Itgb5	10.28	20.04	0.963042	34.2	62.27	0.864541	36.31	66.79	0.879265	37.72	64.45	0.772851
Snx8	28.36	43.37	0.61284	33.4	61.52	0.881207	18.19	36.74	1.01421	18.45	36.17	0.971173
Tmem121	4.27	6.57	0.621657	14.16	29.85	1.07591	11.41	21.34	0.903261	12.29	22.59	0.878199
Fitm1	2.67	7.54	1.49772	5.11	6	0.231639	5.28	8.79	0.735325	4.23	8.54	1.01358
Mlf1ip	2.71	8.01	1.56351	5.15	8.39	0.704098	5.11	8.63	0.756037	5.92	8.11	0.454105
Nin	1.15	2.62	1.18793	1.22	2.3	0.914753	1.23	1.95	0.664816	1.3	2.12	0.705553
Cstf2	8.09	20.42	1.33577	12.17	20.66	0.763511	8.18	13.74	0.748209	8.43	13	0.624907
Fktn	1.38	2.1	0.605721	1.63	3.64	1.15907	1.6	3.48	1.12102	1.7	2.55	0.584963
Dvl2	52.71	189.41	1.84536	53.61	95.33	0.830428	17.25	23.75	0.461331	18.23	22.94	0.331551
Cdc42bpg	28.7	52.92	0.882762	13.71	40.82	1.57405	9.59	13.86	0.531325	11.32	15.79	0.480137
Fryl	4.5	9.2	1.03171	2.93	8.01	1.4509	2.5	3.92	0.648926	2.95	3.72	0.334588
Pcmtd1	4.01	9.78	1.28623	3.57	6.44	0.851137	3.61	5.77	0.676572	3.9	6.12	0.650058
Ash1l	1.65	4.22	1.35478	1.51	2.46	0.70411	1.47	2.32	0.658309	1.45	2.43	0.744903
Zfp41	13.05	28.34	1.11879	18.48	40.51	1.13231	15.52	23.65	0.607712	14.74	22.35	0.600538
Tecpr1	6.36	11.68	0.876942	8.6	22.13	1.36359	3.88	6.24	0.685489	3.88	5.61	0.531944
Phldb1	7.51	14.98	0.996153	9.29	21.6	1.21728	3.97	6.53	0.717944	4.59	6.61	0.526156
Phlpp1	5.36	10.87	1.02005	4.17	11.23	1.42924	3.14	4.31	0.456923	2.91	4.26	0.549834
Ppfibp1	9.58	14.91	0.638183	6.73	32.36	2.26553	7.79	9.72	0.319333	7.88	9.26	0.232817
Lrrc14	4.7	7.55	0.683816	13.34	26.09	0.967738	9.41	18.08	0.942128	10.64	19.3	0.859103
Mogs	12.42	21.48	0.790329	59.45	104.37	0.811958	46.45	93.44	1.00836	49.65	88.84	0.839416
Rbm25	6.66	25.59	1.94199	11.71	12.62	0.107971	11.98	19.14	0.675963	12.3	20.31	0.723532
Igbp1	69.72	115.71	0.730869	23.11	85.87	1.89364	57.34	84.26	0.555306	60.38	72.76	0.269075
Gdi2	127.65	287	1.16886	50.03	141.18	1.49667	88.91	122.34	0.460479	90.35	112.79	0.320043
Calml4	23.41	45.86	0.970111	17.19	21.53	0.324779	29.19	64.32	1.13979	32.35	65.2	1.01111
Unc45a	14.7	25.73	0.807635	29.48	63.37	1.10406	10.56	18.78	0.830587	11.35	18.47	0.702492
Skiv2l	9.1	15.07	0.727741	19.53	39.67	1.02236	7.7	14.5	0.913123	8.03	13.79	0.780151
Rnd2	26.16	47.58	0.862993	39.88	59.93	0.587613	30.34	65.43	1.10873	37.83	69.8	0.883696
Anln	14.92	41.13	1.46294	9.4	20.82	1.14724	11.56	16.32	0.4975	12.81	16.14	0.33337
Acaca	7.74	14.26	0.881569	12.46	40.78	1.71056	6.7	9.32	0.476169	7.14	9.24	0.371969
Dhx34	10.22	25.34	1.31002	10.95	23.12	1.07821	5.43	8.79	0.694911	6.66	8.53	0.357024
Rxra	9.64	18.48	0.93886	15.38	31.41	1.03017	10.71	18.49	0.787787	11.46	18.4	0.683099
Tsc22d4	30.88	74.92	1.27868	46.98	91.89	0.967861	25.11	39.35	0.648102	27.35	39.89	0.544486
Ccnt1	3.93	11.7	1.57391	4.41	10.72	1.28145	1.99	2.69	0.434838	2.32	2.57	0.147644
Znhit6	9.51	17.32	0.864922	7.82	24.76	1.66277	10.92	15.5	0.505295	12.85	17.01	0.404615
Rnf8	13.32	21.34	0.679966	13.6	47.71	1.81069	14.18	20.5	0.531766	15.82	21.08	0.414125
Ing2	8.53	12.18	0.513896	8.5	31.07	1.86999	9.3	12.91	0.473186	8.64	12.9	0.578268
Spnb3	1.92	4.47	1.21917	1.79	5.83	1.70354	1.53	1.79	0.226428	1.55	1.89	0.286118
Rad50	6.11	20.36	1.73649	5.78	6.58	0.187018	4.3	6.86	0.673872	4.02	7.18	0.836788
Mtmr7	18.48	37.11	1.00584	9.15	22.47	1.29616	9.41	13.8	0.552402	8.97	13.39	0.577976
Plcb4	1.12	1.9	0.762501	1.72	1.98	0.203092	1.08	2.88	1.41504	1.14	2.36	1.04975
Sympk	91.01	163.37	0.844046	87.72	170.18	0.956084	31.6	58.47	0.887772	34.55	57.77	0.741635
Vmn1r58	2.19	5.26	1.26413	2.57	4.21	0.712052	3.26	6.23	0.93436	3.96	5.67	0.517848
Ift172	8.69	12.6	0.535996	7.84	22.83	1.54201	4.08	7.02	0.782902	4.18	6.19	0.566436
Lmnb2	34.18	74.71	1.12815	65.64	154.03	1.23056	34.13	50.62	0.568667	36.84	52.06	0.498902
Supt5h	85.89	125.4	0.545975	107.9	647.23	2.58458	41.8	49.24	0.236328	42.73	44.5	0.058556
Atp9a	27.58	43.87	0.669612	46.29	79.94	0.788217	35.12	72.44	1.04449	36.71	69.49	0.920632
Nucks1	61.77	81.93	0.407485	64.12	302.38	2.23752	54.57	71	0.379711	52.99	69.79	0.3973
Zmym1	10.09	19.9	0.979842	8.95	23.56	1.39638	16.65	24.47	0.555492	17.27	24.25	0.489717
Lrrc47	36.35	39.52	0.120628	55.49	109.03	0.974425	30.45	71.22	1.22584	33.02	70.76	1.09959
Megf6	2.24	3.25	0.536941	4.66	10.04	1.10736	3.2	6.36	0.990955	3.65	6.29	0.785164
Jak1	12.53	23.97	0.935843	6.78	25.44	1.90774	6.17	7.65	0.310189	6.23	7.49	0.265734
Myst1	45.16	76.39	0.758338	37.79	82.71	1.13006	29.1	48.44	0.73518	30.53	52.96	0.794676
4933424B01Rik	13.53	23.79	0.814193	8.45	22.22	1.39484	10.37	16.42	0.663038	10.74	15.67	0.545011
Hat1	277.16	547.63	0.982482	93.6	261.76	1.48366	176.5	258.5	0.550496	184	242.85	0.40036
Pnpla8	3.48	10.35	1.57247	2.69	4.26	0.663247	5.32	7.96	0.581342	4.99	7.55	0.597437
Vps13d	3.33	5.89	0.822745	2.34	8.7	1.89451	2.21	3.03	0.455271	2.53	2.99	0.241008
Tbc1d23	7.06	13.56	0.941617	2.99	7.87	1.39622	4.4	5.99	0.445052	4.18	6.47	0.630263
Ankrd26	1.2	4.06	1.75845	1.24	1.4	0.175087	1.18	1.98	0.746714	1.21	2.01	0.732188
AW146154	1.32	2.84	1.10535	1.27	1.43	0.171187	1.48	3.5	1.24176	1.68	3.12	0.893085
Rbm41	1.32	4	1.59946	1.7	2.35	0.467126	1.53	2.41	0.655501	1.47	2.37	0.689071
Ehmt1	18.64	28.54	0.614583	24.82	86.55	1.80203	10.48	15.08	0.524998	11.12	15.35	0.465082
Lrrc48	6.19	13.77	1.15352	2.1	4.79	1.18964	1.92	2.9	0.594947	2.06	2.85	0.468318
Slc27a4	4.73	8	0.75816	15.24	28.49	0.902593	13.85	25.75	0.894686	13.85	24.97	0.85031
Gramd4	13.08	22.13	0.758641	10.94	26.91	1.29853	9.15	15.06	0.718878	9.4	14.54	0.629295
Etl4	9.13	19.25	1.07617	3.46	9.42	1.44496	4.21	5.66	0.426982	4.12	5.65	0.455607
Purb	4.88	10.39	1.09024	5.6	11.17	0.99613	5.46	8.65	0.663799	5.58	8.77	0.652312
Pfkl	322.46	586.85	0.863872	187.94	314.7	0.743705	66.16	128.47	0.9574	60.46	107.78	0.834037
Wdr19	4.37	8.14	0.897396	3.33	9.23	1.47081	2.47	3.45	0.482085	2.51	3.67	0.548093
Cdc42bpa	2.47	7.28	1.55943	2.86	4.58	0.679332	2.8	4.25	0.602036	2.82	4.15	0.557416
Eif4g1	93.29	153.16	0.715245	163.81	579.22	1.82209	48.99	68.69	0.487613	51.34	66.47	0.37262
D2Wsu81e	58.63	101.02	0.78493	95.23	279.56	1.55367	70.07	103.79	0.566799	70.04	98.29	0.488866
Akap13	3.71	7.87	1.08494	2.85	9.83	1.78623	2.1	2.55	0.280108	2.09	2.47	0.241008
Ncapd2	146.45	289.9	0.985147	136.26	282.81	1.05347	57.43	95.7	0.736714	60.36	92.56	0.616796
Bbs10	1.53	3.23	1.078	1.72	2.51	0.545279	2.2	4.12	0.905141	1.99	3.62	0.863221
Tnip1	68.27	85.53	0.325179	47.26	255.26	2.43328	35.86	49.12	0.453935	40.8	46.12	0.176823
Mbd2	7.66	13.01	0.764205	5.12	8.74	0.771489	5.95	11.2	0.912537	6.68	12.82	0.940476
Usp5	61.88	112.16	0.858013	111.48	207.05	0.893194	42.2	77.76	0.881785	42.06	70.98	0.754964
Arhgef1	53.51	112.22	1.06845	67.41	128.02	0.925335	26.91	46.01	0.773805	28.66	44.04	0.619776
Polk	3.7	12.32	1.73541	2.07	3.19	0.623926	2.2	3.31	0.589328	2.42	3.28	0.438689
Cep350	1.76	5.39	1.61471	1.41	2.37	0.749192	1.77	2.48	0.486591	1.71	2.48	0.536344
Ipo13	9.05	17.88	0.982357	29.84	56.52	0.921514	14.3	25.07	0.809947	15.73	25.05	0.671292
Naa16	5.74	16.79	1.54848	3.74	5.06	0.436099	4.69	7.42	0.661831	4.4	7.34	0.738277
Suz12	24.67	65.93	1.41818	18.61	27.74	0.57589	23.42	37.54	0.680688	22.25	36.34	0.707753
Zdhhc7	11.2	15.53	0.471559	19.98	37.35	0.902552	19.53	38.92	0.99482	18.81	37.96	1.01298
Zfp322a	2.94	8.46	1.52484	3.25	5.22	0.68361	4.87	7.86	0.690608	5.22	7.29	0.481869
Crot	8.22	16.36	0.992962	3.27	8.64	1.40174	5.61	7.61	0.439896	5.11	7.46	0.545852
Spire1	8.43	13.71	0.701624	3.31	12.18	1.87961	4.83	6.54	0.437267	4.97	6.38	0.360311
Usp4	35.37	54.22	0.616299	54.93	100.25	0.867936	25.75	50.1	0.960238	25.24	48.21	0.933621
Fam32a	41.21	52.31	0.344092	60.95	242.62	1.993	81.34	117.7	0.533077	82.04	116.5	0.505931
D630037F22Rik	1.42	3.87	1.44644	1.65	2.44	0.564415	1.22	2.2	0.850622	1.4	2	0.514573
Chd4	66.25	90.77	0.454295	89.07	464.76	2.38347	38.64	48.58	0.330267	42.01	48.51	0.207549
Prx	5.22	9.22	0.820717	10.02	24.72	1.3028	6.55	10.92	0.737406	7.51	10.72	0.51342
Pigk	4.29	5.73	0.417557	7.17	35.31	2.30003	11.24	14.26	0.343332	11.46	14.23	0.312329
Ank2	1.82	4.39	1.27028	1.62	3.74	1.20704	1.51	2.03	0.426931	1.44	1.99	0.4667
Phtf1	6.09	16.73	1.45792	8.31	18.17	1.12864	16.45	22.29	0.438309	16.94	21.53	0.345914
Kdm3a	14.08	27.23	0.95155	7.88	24.22	1.61993	13.23	18.18	0.458539	14.55	18.42	0.340254
Fkbp15	7.79	14.75	0.92102	6.44	16.76	1.37989	4.85	6.7	0.466176	4.55	6.91	0.602819
Tmc6	8.01	13.47	0.749876	25.4	46.3	0.866184	25.58	46.58	0.864694	23.78	44.02	0.88841
Mgat1	6.58	10.63	0.691982	25.18	48.11	0.934059	22.78	40.78	0.840094	23.74	44.35	0.901614
Asb1	6.49	13.12	1.01548	8.13	17.67	1.11997	5.04	8.19	0.70044	4.98	7.2	0.531851
Urb2	23.29	79.78	1.77632	42.84	76.57	0.837821	20.16	26.92	0.417183	20.72	26.13	0.334683
Zfp473	9.5	15.9	0.743027	4.11	13.85	1.75268	7.61	10.15	0.415511	7.39	10.11	0.452137
Esyt1	8.21	15.67	0.932551	52.73	95.87	0.862455	36.38	64.83	0.833516	38.22	63.55	0.733564
Zfp874b	1.73	4.51	1.38236	1.82	2.23	0.293105	2.21	4.55	1.04182	2.47	3.86	0.64409
Ubc	450.86	728.59	0.692428	119.16	454.22	1.93049	70.44	96.98	0.461292	74.71	90.52	0.276935
Zfp874a	1.39	2.8	1.01034	1.32	1.42	0.105353	1.54	3.1	1.00934	1.3	3.06	1.23502
Mcm4	94.7	260.91	1.46212	78.57	171.34	1.12481	48.63	64.21	0.400951	46.64	60.36	0.372025
Mpdz	1.45	2.61	0.847997	1.3	3.38	1.37851	1.71	2.86	0.742019	1.93	2.53	0.390537
Srp68	92.74	154.8	0.739142	69.57	158.43	1.18731	39.61	66.39	0.745101	40.01	64.31	0.684682
Ergic2	7.12	14.03	0.978566	5.39	11.81	1.13165	16.89	25.1	0.571518	16.12	25.7	0.672917
5730590G19Rik	10.74	25.98	1.27441	13.91	31.14	1.16265	11	16.64	0.597152	12.57	15.68	0.318941
Stim2	1.39	2.92	1.07088	2.84	5.83	1.0376	5.54	9.05	0.708032	5.73	8.31	0.536313
Neurl4	13.12	19.89	0.600276	21.99	58.55	1.41282	13.55	22.22	0.713566	14.17	21.81	0.62215
Ulk1	94.11	204.99	1.12313	85.49	196.98	1.20422	40.57	61.25	0.594297	41.53	55.84	0.427145
Alms1-ps2	1.87	4.37	1.2246	2.54	3.77	0.569736	3.11	5.55	0.835573	4.01	6.6	0.718864
Ncoa6	7.46	15.83	1.08541	4.91	12.09	1.30002	6.05	8.3	0.456176	5.64	8.01	0.506107
Igsf3	6.23	9.96	0.676914	14.4	30.95	1.10387	12.1	21.56	0.83335	11.53	19.16	0.732705
Dbt	4.92	10.72	1.12357	5.77	6.29	0.124489	3.9	8.52	1.12738	4.4	8.62	0.970184
Cct3	294.77	472.94	0.682067	311.75	692.71	1.15186	259.79	446.61	0.78167	253.47	420.32	0.729673
Pik3cd	8.64	18.51	1.0992	11.79	25.72	1.12533	7.48	11.93	0.673484	7.94	10.82	0.44649
Ints3	30.05	59.53	0.986252	54.97	104.28	0.923746	22.59	39.49	0.805803	23.8	36.79	0.628352
Cbx6	19.28	32.21	0.740404	33.94	72.51	1.09519	15.8	25.72	0.702966	14.91	26.05	0.805003
Bmpr2	1.23	2.66	1.11277	1.34	2.24	0.741266	1.41	2.27	0.686997	1.37	2.38	0.796786
Ankhd1	3.45	10.01	1.53677	5.09	7.38	0.535955	3.15	5.14	0.706417	3.24	4.77	0.557995
Tnk2	35.11	57.16	0.703124	63.55	163.68	1.36491	32.93	54.4	0.724204	35.95	52.44	0.544676
Espl1	34.12	68.21	0.999366	46.22	103.72	1.1661	14.86	23.64	0.669796	16.62	23.5	0.49974
Naa35	23.63	38.14	0.690685	23.58	56.69	1.26553	23.13	37.89	0.712052	24.27	38.5	0.665684
Mtr	6.53	12.03	0.881482	5.23	14.2	1.44101	2.71	3.94	0.539903	2.68	3.71	0.469186
Mrps30	68.92	182.86	1.40774	54.27	67.68	0.318575	51.37	90.53	0.81747	52.31	90.27	0.78716
Srebf2	62.82	123.33	0.973228	142.3	288.69	1.02059	77.17	130.56	0.758601	83.11	124.1	0.578409
Xab2	56.72	123.15	1.11849	112.05	192.61	0.78154	33.91	56.49	0.736285	33.93	54.91	0.694507
Th1l	54.84	89.26	0.702785	83.91	147.9	0.817707	45.04	86.59	0.942994	46.22	84.24	0.865988
Parg	7.96	21.84	1.45613	7.73	12.86	0.73435	10.14	14.78	0.543589	9.35	14.11	0.59368
Tacc2	55.05	81.64	0.568534	45.49	193.13	2.08595	26.07	34.87	0.419596	26.83	31.98	0.253323
Kif14	7.49	17.41	1.21688	6.24	12.73	1.02861	4.91	7.22	0.556276	4.89	7.02	0.521637
Rnf19a	10.39	18.28	0.81507	2.74	8.24	1.58847	4.92	7.27	0.563297	4.69	6	0.355375
Usp32	4.41	10.42	1.2405	2.86	6.16	1.10692	3.41	4.65	0.447459	3.47	5	0.526992
4930562C15Rik	3.21	7.24	1.17342	3.15	5.94	0.915111	4.5	7.44	0.725378	5.19	7.38	0.507886
Ndufaf4	4.07	9.52	1.22593	4.12	5	0.279284	6.52	13.1	1.00662	7.62	13.35	0.808977
Tiparp	4	9.94	1.31325	3.81	4.95	0.377638	4.72	7.42	0.652632	3.88	7.63	0.975626
Mib2	18.15	30.81	0.763429	23.9	54.4	1.1866	10.42	18.63	0.838272	11.72	16.93	0.530609
Plekhh1	16.88	38.48	1.18879	8.6	22.19	1.3675	4.35	5.85	0.427421	4.36	5.5	0.335103
Sipa1l1	16.27	27.63	0.764021	12.34	42.67	1.78988	10.18	14.64	0.524178	10.85	12.81	0.239575
Mphosph8	10.57	33.5	1.66419	7.2	8.87	0.300937	4.71	7.73	0.714741	4.29	6.67	0.636709
Ttc35	12.75	56.47	2.14699	8.09	9.93	0.295654	14.83	19.47	0.392734	13.76	19.2	0.480626
Myo5c	3.3	5.09	0.6252	3.08	8.75	1.50635	3.46	5.69	0.717657	4.11	5.68	0.466753
Sema6c	7.63	13.07	0.776504	23.92	56.3	1.23492	13.62	26.25	0.946591	17.95	22.99	0.357023
Scaf8	13.39	43.1	1.68653	10.42	26.66	1.35532	11.07	12.22	0.142589	10.63	11.63	0.129709
Pvrl1	6.36	13.54	1.09013	32.17	71.85	1.15927	29.49	44.08	0.579898	30.13	42.12	0.483305
Msh2	132.5	200.34	0.596458	67.03	191.41	1.51379	52.02	81.68	0.650916	53.46	78.32	0.550921
BC057079	12.55	26.9	1.09992	8.67	18.11	1.06268	3.77	6.11	0.696608	4.53	6.2	0.452757
Lrrc1	8.62	14.24	0.724189	7.03	15.26	1.11816	8.86	12.6	0.508045	6.8	13.24	0.961296
Tns3	22.46	40.6	0.854122	55.15	144.5	1.38964	25.15	38.03	0.59658	26.6	36.86	0.47063
Cul4b	11.38	44.67	1.97281	13.95	16.05	0.202308	20.94	30.86	0.559477	20.36	30.34	0.575484
Zbtb42	2.47	4.35	0.816504	2.69	5.35	0.991933	1.77	3.39	0.937536	1.95	2.88	0.562595
Fgf10	1.92	5.92	1.62449	1.8	2.79	0.632268	1.74	2.5	0.522841	1.72	2.48	0.527932
Zfat	5.5	14.22	1.37042	3.63	10.55	1.5392	2.44	2.78	0.188204	2.24	2.59	0.209453
Mtrf1	7.29	9.04	0.310404	1.81	5.37	1.56893	4.73	7.93	0.745481	5.19	8.32	0.680849
Erc1	4.2	11.04	1.39428	7.34	20.49	1.48107	4.98	6.01	0.271219	4.99	5.57	0.158638
Rock2	2.84	7.31	1.36398	3.21	5.34	0.734266	2.92	4.3	0.558368	2.93	4.58	0.644447
Katnal2	2.67	11.69	2.13036	2.13	2.74	0.363322	1.92	2.98	0.634206	2.04	2.3	0.173065
P2rx4	7.19	16.8	1.2244	6.01	9.25	0.622088	5.67	8.99	0.664972	5.28	9.12	0.788496
Pick1	26.48	49.57	0.904564	27.33	51.98	0.927471	20.89	37.37	0.839068	22.9	35.35	0.626363
Sgol1	8.56	19.19	1.16467	6.12	10.19	0.73555	10.33	17.09	0.726312	10	15.92	0.67084
Tbc1d10b	46.43	70.63	0.605224	72.2	151.17	1.0661	43.34	77.51	0.838683	45.27	78.06	0.786028
Chpf	18.88	32.38	0.778244	76.19	135.44	0.82998	61.79	113.14	0.872664	66.85	117.51	0.813784
Eno2	24.36	36.99	0.602621	4.33	9.84	1.18429	3.84	7.03	0.872418	4.04	6.26	0.631807
Heatr5b	5.38	10.8	1.00535	4.73	11.12	1.23324	2.88	4.23	0.554589	2.84	4.01	0.497711
Ccdc138	1.91	7.17	1.9084	1.79	2.03	0.18152	2.67	3.63	0.44313	2.07	3.5	0.757724
Usp2	8.86	22.19	1.32453	9.94	15.42	0.633485	5.76	9.61	0.738468	6.13	9.25	0.593566
Rnf139	3.87	5.87	0.601027	4.61	9.45	1.03555	12.51	22.68	0.858339	12.92	22.41	0.794537
Ccdc50	4.62	9.07	0.97321	3.52	13.23	1.91017	4.45	5.37	0.271117	4.64	5.09	0.133541
Bok	20.98	35.73	0.768121	47.79	80.96	0.760501	37.44	73.79	0.978845	44.39	76.11	0.777851
Agrn	13.7	23.18	0.758705	40.43	97.63	1.2719	35.03	59.38	0.761386	43	60.47	0.491883
Fat1	4.76	8.6	0.853375	15.87	52.95	1.73833	13.33	18.25	0.45322	15.49	18.26	0.23735
Kif13b	4.97	10.17	1.033	3.67	12.81	1.80342	2.05	2.6	0.342888	2.24	2.4	0.0995357
Lonp2	21.23	36.34	0.775454	10.95	32.09	1.55119	10.73	13.96	0.379649	8.98	13.35	0.572052
Zfp110	6	20.2	1.75132	5.55	8.44	0.604755	6.6	9.2	0.479168	6.62	9	0.443094
Ctnnal1	14.92	32.85	1.13865	10.34	33.55	1.69808	21.29	25.04	0.234059	21.09	24.35	0.207363
1300001I01Rik	24.6	39.7	0.690481	60.68	142.26	1.22924	24.91	42.9	0.784253	27.81	41.38	0.57333
Rg9mtd2	7.34	15.62	1.08954	5.23	18.23	1.80143	6.85	7.85	0.196589	6.91	7.88	0.18951
Rnf31	28.44	51.45	0.85525	32.23	61.36	0.928894	14.96	26.96	0.84971	15.61	24.37	0.642636
Crcp	13.15	28.66	1.12398	8.34	13.03	0.643718	18.27	32.68	0.838931	20.44	32.51	0.669488
Catsper2	1.51	2.25	0.575376	1.2	2.46	1.03562	1.4	2.66	0.925999	1.54	2.57	0.738838
Sh3bp5l	13.36	20.68	0.630316	33.25	62.35	0.907035	20.9	37.39	0.83915	21.15	39.42	0.89827
Hira	20.29	30.1	0.568995	50.9	108.56	1.09276	31.46	56.77	0.85161	33.29	56.36	0.759583
Kank3	39.73	80.75	1.02323	27.02	53.55	0.986859	25.71	42.47	0.724114	28.26	40.99	0.536511
Ripk4	17.56	28.65	0.706242	12.32	24.95	1.01804	6.3	10.19	0.69373	5.57	10.02	0.847133
Gsn	27.18	40.77	0.584963	13.35	23.73	0.829872	5.93	11.79	0.99146	6.39	11.58	0.857747
3110001I22Rik	1.85	3.73	1.01165	1.63	2.56	0.651272	2.35	4.41	0.908118	2.66	4.3	0.69291
Dpm1	23.25	75.43	1.69791	14.05	16.48	0.230146	23.66	37.04	0.646634	23.62	38.08	0.689025
Kank2	44.52	72.04	0.694345	40.51	81.98	1.01699	21	37.6	0.840343	22.27	36.47	0.711609
Laptm4b	51.27	189.09	1.88289	82.98	144.05	0.795734	82.79	101.41	0.292671	77.97	95.46	0.291977
Usp25	2.15	6.1	1.50447	1.84	3.13	0.766457	1.78	2.75	0.627554	1.78	2.29	0.36347
Nde1	50.24	82.83	0.721317	43.56	166.27	1.93245	59.46	76.41	0.361842	63.79	75.64	0.245819
Arvcf	22.8	38.2	0.744539	25.37	54.75	1.10974	12.83	22.99	0.841485	14.53	21.5	0.565302
Ercc4	3.52	7.27	1.04638	4.48	10.31	1.20247	3.64	5.25	0.528379	3.84	5.37	0.483816
2310003H01Rik	7.9	12.4	0.650416	21.6	38.84	0.846512	10.35	20.8	1.00695	10.83	18.29	0.756022
Asphd2	3.95	6.53	0.72523	8.87	14.49	0.708052	6.34	12.7	1.00227	7.82	13.84	0.823603
Gpc1	19.65	34.55	0.814156	69.73	133.75	0.939688	64.87	113.17	0.802868	68.2	110.9	0.701416
Nprl2	26.14	64.96	1.31329	25.84	30.31	0.230188	13.89	25.74	0.889965	16.12	28.55	0.824639
Gxylt1	3.98	7.82	0.9744	4.74	12.34	1.38038	7.62	11.03	0.53357	8.15	10.53	0.369633
Mepce	21.33	48.01	1.17045	40.95	68.08	0.733368	22.14	36.52	0.722032	23.54	36.47	0.631596
Secisbp2	15.91	23.81	0.581634	10.39	45.9	2.1433	7.95	9.43	0.246303	8	9.75	0.285402
Txlng	2.04	5.72	1.48745	2.87	4.03	0.489729	3.73	5.46	0.549725	3.41	5.65	0.728479
Dennd4a	2.36	8.66	1.87558	1.76	3.34	0.924273	1.86	2.29	0.300045	2.11	2.35	0.155418
Shb	26.33	43.46	0.722981	16.93	32.95	0.960696	8.43	15.53	0.881453	8.98	14.43	0.684284
Chst5	1.29	1.47	0.188445	2.38	5.22	1.13309	2.64	5.49	1.05627	3.08	5.63	0.870205
Por	14.67	20.84	0.506486	69.84	182.37	1.38474	51.4	86.49	0.750765	53.14	80.88	0.605985
Pold2	185.12	401.03	1.11525	212.09	281.88	0.410405	104.77	193.3	0.883616	105.95	189.39	0.837977
Zfp867	1.84	4.08	1.14886	1.54	2.54	0.721898	1.66	2.72	0.712423	1.73	2.74	0.663404
Ranbp6	1.34	2.84	1.08366	1.13	2.05	0.859301	1.97	3.37	0.774553	2.1	3.03	0.528928
Mll5	2.04	6.23	1.61066	2.23	3.11	0.479871	1.96	2.91	0.570165	1.82	2.73	0.584963
Kcnh3	2.36	3.84	0.702319	6.28	12.55	0.998851	6.49	10.97	0.757273	5.97	10.3	0.786842
Rwdd1	49.54	91.3	0.882021	31.51	102.53	1.70216	67.24	86.87	0.369538	70.93	86.77	0.2908
Odz3	1.52	2.03	0.417408	3.31	8.51	1.36233	3.59	6.18	0.783623	3.93	6.3	0.680823
Msl1	11.97	20.14	0.750641	17.73	40.37	1.18709	12.02	19.76	0.717146	12.99	19.54	0.589029
Pold3	22.85	49.18	1.10588	20.76	49.99	1.26783	25.28	33.89	0.422863	24.57	33.39	0.442518
Notch1	5.39	9.08	0.752407	10.58	29	1.45471	6.97	10.8	0.631801	7.95	10.47	0.397235
Ctsf	3.47	6.64	0.936248	18.27	26.77	0.551141	18.9	37.79	0.999618	21.56	36.21	0.748031
Jhdm1d	1.87	4.39	1.23118	1.23	2.77	1.17123	1.41	1.97	0.4825	1.35	1.72	0.349449
Lrrc49	3.11	4.11	0.402224	2.66	8.15	1.61537	3.06	4.61	0.591235	3.17	4.89	0.625352
Wwc1	20.98	39.45	0.911011	16.26	43.59	1.42267	10.01	14.77	0.561228	10.75	13.6	0.33927
Xylt2	6.08	9.54	0.649918	26.13	55.73	1.09275	25.28	44.8	0.825502	26.79	42.5	0.665768
Mnt	20.3	28.82	0.505591	22.98	98.16	2.09476	11.02	14.74	0.419612	12.11	14.04	0.213344
Fuk	15.8	25.76	0.705208	20.73	43.25	1.06098	6.59	11.56	0.810791	7.47	11.77	0.655934
Syde2	7.01	9.66	0.462609	4.4	11.9	1.43539	4.7	7.63	0.699022	4.75	7.38	0.635693
Ccdc22	9.81	18.09	0.882867	23.47	36.05	0.619181	13.3	23.44	0.817546	11.7	22.03	0.912961
Lin9	5.87	9.58	0.706665	3.75	7.5	1	4.97	9.08	0.869446	5.59	8.81	0.656294
Wdr4	10.87	19.95	0.876037	28.19	49.25	0.80494	18.25	32.26	0.82185	19.86	32.92	0.729099
Dennd2c	18.33	27.71	0.5962	15.61	34.22	1.13237	19.64	32.95	0.746484	18	30.39	0.7556
Zfp454	1.07	2.24	1.06589	1.49	1.52	0.028759	1.25	2.68	1.1003	1.2	2.46	1.03562
Rfx7	3.52	7.42	1.07584	3.19	6.7	1.0706	4.81	7.16	0.573923	4.93	7.02	0.509883
Sart3	36.94	56.26	0.606926	63.04	185.65	1.55825	28.63	41.5	0.535584	29.34	42.35	0.529493
Plekhg3	7.21	12.11	0.748128	7.65	17.43	1.18804	3.77	6.34	0.749918	3.82	5.57	0.544105
Triml2	8.44	19.76	1.22727	4.81	10.24	1.09011	7.62	11.88	0.640672	10.22	12.34	0.271947
Tgif2	66.71	119.1	0.836198	81.09	148.94	0.877135	51.49	85.89	0.738198	52.59	90.19	0.778179
Urgcp	3.1	4.11	0.40687	4.05	9.23	1.18841	2.95	4.98	0.755431	2.76	5.07	0.877317
Zfp459	3.69	10.22	1.4697	6.18	7.81	0.337716	9.57	15.18	0.665581	7.66	12.91	0.753073
Lama1	24.27	43.15	0.830186	46.4	128.61	1.47081	26.69	38.75	0.537897	29.06	38	0.386965
Pik3c2a	1.58	4.19	1.40703	1.34	2.27	0.760459	1.75	2.74	0.646821	1.94	2.58	0.411314
Prc1	55.36	132.03	1.25395	29.4	77.25	1.39372	32.19	41.28	0.35883	32.35	37.65	0.218884
Armc5	5.38	7.51	0.481207	8.29	16.38	0.982491	4	7.56	0.918386	4.46	8	0.842956
Esco2	9.27	38.45	2.05234	6.06	6.53	0.107765	10.7	15.92	0.57323	10.33	14.52	0.491201
Prkar1a	87.45	287.42	1.71663	82.89	122.67	0.565513	50.77	68.95	0.441574	48.23	68.22	0.500264
Nid2	29.32	61.09	1.05905	86.94	158.27	0.864296	57.28	96.86	0.75787	59.61	86.68	0.540145
Szt2	5.05	8.95	0.825604	7.46	19.76	1.40534	4.2	6.5	0.63005	5.08	6.51	0.357829
Rtf1	7.26	14.83	1.03048	10.5	23.25	1.14684	9.1	14.3	0.652077	10.01	13.08	0.385921
Dync1i2	41.92	69.09	0.720838	24.89	122.79	2.30255	22.68	23.54	0.0536937	22.3	24.54	0.138092
1300010F03Rik	7.48	12.47	0.737351	4.23	10.93	1.36956	3.74	5.89	0.655229	4.24	5.8	0.451989
Chuk	21.05	42.12	1.00069	10.75	31.36	1.54459	21.4	27.95	0.385237	23.77	28.88	0.280929
Katnb1	17.6	43.47	1.30444	36.13	59.59	0.721873	19.59	32.31	0.721863	21.58	29.75	0.463195
Urb1	11.72	21.04	0.844162	18.85	44.09	1.22589	7.45	11.18	0.585608	7.6	11.16	0.554266
Pkdcc	3.86	5.51	0.513451	4.04	8.05	0.994633	2.06	4.01	0.960958	2.33	3.88	0.735727
Vcp	208.65	364.67	0.805507	306.99	569.91	0.892542	99.83	167.89	0.749971	93	157.1	0.756381
Ndufs1	69.28	125.78	0.860392	45.2	127.12	1.4918	41.89	57.43	0.455199	43.74	57.51	0.39486
Ywhae	656.5	1853.35	1.49727	588.03	709.85	0.271624	584.51	896.73	0.617446	531.32	933.42	0.812945
Fnbp4	12.74	24.71	0.95573	6.36	20.09	1.65938	8.84	11.62	0.394492	10.81	12.31	0.187464
Ephb4	9.01	13.83	0.618202	23.7	49.61	1.06574	18.04	32.41	0.84524	18.76	29.79	0.667168
Dhx57	5.64	10.85	0.943928	3.87	9.31	1.26645	3.55	4.99	0.491221	3.58	5.04	0.493464
Recql	7.29	10.74	0.559003	4.2	12.14	1.53131	5.54	9.13	0.720729	6.42	8.37	0.382654
Brcc3	10.38	21.39	1.04313	6.13	7.98	0.380502	8.38	16.12	0.94383	8.54	15.14	0.826057
Tbrg4	52.72	130.19	1.3042	110.78	172.81	0.641489	64.05	102.94	0.684533	71.41	105.49	0.562908
Cyfip1	20.15	37.9	0.911418	18.69	43.87	1.23097	12.69	19.09	0.589125	13.13	18.07	0.46073
Galnt2	18.04	42	1.21919	61.39	119.24	0.957793	70	101.87	0.541302	70.8	98.29	0.473295
Gtf2ird1	33.77	56.52	0.743019	32.09	68.34	1.09061	16.45	28.82	0.808983	19.29	28.22	0.548865
Med16	16.83	24.58	0.54645	33.72	60.58	0.845237	14.35	28.05	0.96695	14.8	26.35	0.832206
Plaa	17.73	31.34	0.821813	8.88	21.44	1.27167	14.44	20.84	0.529285	14.42	21.37	0.567516
Apeh	26.92	40.2	0.578517	36.19	56.38	0.639592	11.73	26.02	1.14942	13.38	23.63	0.820542
Rps19bp1	68.29	91.39	0.420362	73.09	274.14	1.90717	78.65	103.61	0.397645	82.66	113.91	0.462633
Zfp667	2.85	5.84	1.03501	2.19	3.95	0.850922	3.31	4.91	0.568892	2.78	4.62	0.732808
Rnf214	3.19	6.13	0.942331	4.1	13.03	1.66814	3.93	5.35	0.44501	4.3	4.71	0.13139
Slc35e4	2.97	5.17	0.799701	7.23	11.8	0.706719	3.75	6.93	0.885965	4.24	7.35	0.79368
Ephb3	16.67	24.74	0.569591	34.65	67.74	0.967153	23.45	43.68	0.897385	24.91	41.94	0.751602
Mre11a	16.91	25.99	0.62008	10.05	41.1	2.03194	13.11	15.7	0.260097	13.03	15.75	0.273515
Cdk6	6.38	14.48	1.18243	11.45	16.35	0.513943	6.09	10.33	0.762326	5.71	9.45	0.726824
Fam171a1	2.75	5.05	0.876852	4.56	13.06	1.51805	5.8	8.25	0.508341	6.18	7.51	0.281206
Ptpn12	8.51	15.01	0.818693	5.96	15.16	1.34689	9.61	13.84	0.526236	10.1	14.21	0.492551
Eif3e	105.09	252.14	1.2626	39.72	72.2	0.862133	102.48	153.55	0.583366	106.95	148.77	0.476147
Arid2	9.51	17.79	0.903549	7.37	18.48	1.32623	5.59	7.98	0.51354	5.77	7.83	0.440441
Syce1	4.77	9.7	1.024	3.31	12.47	1.91356	8.19	9.05	0.144054	9.3	9.98	0.101809
1810019J16Rik	15.11	52.54	1.79791	12.33	21.9	0.828758	8.52	10.06	0.239705	8.27	10.3	0.316685
Zfp704	4.9	8.84	0.851265	5.85	15.97	1.44886	4.38	6.42	0.551642	4.61	5.8	0.331286
Mterfd3	1.58	4.59	1.53857	1.38	2.21	0.679378	2.28	3.56	0.642843	2.89	3.61	0.320929
Zfyve9	4.75	10.55	1.15124	4.7	9.91	1.07622	4.73	7.05	0.575783	5.02	6.52	0.377185
Uspl1	26.16	47.96	0.874469	25.68	69.24	1.43096	33.94	47.62	0.488581	35.64	46.58	0.386213
Aqr	50.43	93.83	0.895767	33.62	114.92	1.77324	16.64	22.22	0.417203	18.8	20.05	0.0928696
Zc3h8	3.6	9.01	1.32353	4.36	6.81	0.643327	6.08	10.68	0.812768	7.09	9.35	0.399181
Phf2	6.57	10.55	0.683278	5.06	20.33	2.0064	3.32	4.12	0.311461	3.61	4.08	0.17657
Suv39h2	7.62	15.54	1.02812	4.68	10.14	1.11548	6.01	9.12	0.601669	6.22	8.39	0.431756
Pspc1	34.09	50.83	0.576332	13.62	64.41	2.24156	14.3	16.19	0.179088	15.26	17.28	0.179348
Akap2	19.76	31.64	0.679167	16.29	34.81	1.09552	14.4	24.36	0.758445	14.03	21.89	0.641757
Cldn4	92.62	198.12	1.09698	177.49	263.17	0.568257	112.44	195.42	0.797423	115.15	188.43	0.710514
Lrfn3	4.83	10.65	1.14076	11.17	23.18	1.05325	8.44	12.16	0.526828	8.67	11.86	0.452
Sbk1	28.57	53.12	0.894754	43.45	89.11	1.03623	21.7	33.66	0.63334	21.74	33.13	0.607786
Gm3604	1.1	2.01	0.869692	1.13	1.18	0.0624641	1.29	2.62	1.0222	1.26	2.93	1.21748
Med13l	16.8	30.7	0.869777	18.29	42.78	1.22588	9.7	14.39	0.56901	10.17	14.45	0.50675
Taf11	40.08	103.31	1.36603	53.73	79.72	0.569214	69.01	103.38	0.58308	70.12	110.25	0.652881
Acss1	37.97	97.43	1.35951	8.4	13.69	0.704661	5.06	7.06	0.480531	4.64	7.16	0.625835
Setdb1	23.6	41.55	0.816062	26.46	69.97	1.40292	15.2	22.98	0.596307	16.76	21.43	0.35461
Epb4.1l4b	8.77	19.48	1.15134	9.34	14.21	0.605412	6.26	9.75	0.63924	6.68	11.42	0.773643
Sdccag3	39.3	62.31	0.664934	32.17	73.27	1.18751	44.71	73.45	0.716165	48.05	72.88	0.600987
Gm1564	2.2	7	1.66985	1.36	1.63	0.261265	1.58	2.29	0.535423	1.42	2.31	0.702002
Fbxo38	23.89	40.73	0.769685	10.07	35.72	1.82667	10.64	13.44	0.337035	10.42	12.25	0.233426
Ythdf2	15.06	31.11	1.04666	12.23	23.64	0.950806	12.75	20.34	0.673822	13.79	19.44	0.495406
Capn10	21.29	30.29	0.508666	45.6	79.42	0.800469	31.84	61.19	0.942456	32.16	60.62	0.914526
Zcchc7	1.99	6.38	1.68079	3.02	3.77	0.320016	3.25	4.59	0.498054	3.15	5	0.666576
Usp40	4.28	8.11	0.922091	3.68	9.91	1.42918	4.41	6.12	0.472753	4.74	6	0.340075
Klc1	19.23	22.42	0.221428	19.74	91.57	2.21375	14.94	20.15	0.4316	16.84	20.69	0.297042
Stk16	13.47	21.62	0.682617	42.97	68.27	0.667922	40.13	80.11	0.997301	47.26	83.17	0.815444
Wars	56.36	99.03	0.813194	126.44	201.99	0.675831	49.75	89.63	0.849285	49.13	86.97	0.823914
Zfp354a	1.1	2.66	1.27392	1.07	1.34	0.324622	1.26	2.14	0.764187	1.23	2.14	0.798952
Gm13238	4.79	11.49	1.26228	2.82	7.12	1.33618	1.92	2.45	0.351675	2.09	2.42	0.211504
Nucb1	20.72	36.95	0.83455	77.75	161.95	1.05863	61.22	97.88	0.677011	62.58	94.27	0.591097
Gm10778	1.55	3.6	1.21573	1.38	1.51	0.12988	2.09	3.79	0.858695	1.86	3.61	0.956696
Ccdc164	1.48	2.3	0.636037	1.13	3.76	1.73441	1.32	1.82	0.463401	1.18	1.48	0.32681
Usp53	1.14	3.23	1.5025	1.19	1.37	0.203214	1.17	2.12	0.857556	1.17	1.77	0.597241
Polb	15.83	32.96	1.05805	14.12	24.34	0.785589	18.92	32.23	0.768492	21.59	31.55	0.547277
Stag2	3.67	10.73	1.5478	2.9	3.88	0.420004	3.93	5.78	0.55654	3.87	6.01	0.635031
Cald1	8.51	17.96	1.07756	4.8	17.06	1.82951	6.51	7.31	0.167214	6.85	7.26	0.0838656
Plk3	23.16	41.69	0.848066	32.54	58.61	0.848933	20.47	38.67	0.917704	27.57	40.16	0.54266
Qser1	1.32	5.21	1.98075	2.21	2.37	0.100841	1.91	2.95	0.627142	2.06	2.81	0.447926
Id3	6.06	12.16	1.00475	31.25	43.32	0.471177	37.09	63.68	0.77981	43.16	80.52	0.899652
Atm	2.82	6.92	1.29508	2.48	4.83	0.961683	3.02	3.96	0.390952	2.87	4.08	0.507518
Hook1	6.66	18.38	1.46454	7.14	14.57	1.029	8.31	11.35	0.449772	8.74	10.12	0.211504
Smarcd1	95.78	227.55	1.24839	160.87	302.39	0.910515	81.31	118.39	0.542043	84.09	115.16	0.453634
Tex9	1.41	2.82	1	1.92	2.79	0.539159	1.92	3.21	0.741467	1.85	3.39	0.87376
D930015E06Rik	9.11	12.03	0.401114	7.98	19.82	1.3125	8.2	13.74	0.744686	8.47	13.72	0.695847
6720489N17Rik	1.02	1.87	0.874469	1.25	1.26	0.0114956	1.45	2.86	0.979962	1.2	2.93	1.28787
Snrk	4.29	8	0.899022	4.38	11.89	1.44075	3.41	4.75	0.478156	3.64	4.59	0.334556
Pdyn	1.14	3.18	1.47999	5.87	9.81	0.740893	4.15	6.97	0.748047	5.83	6.62	0.183335
Ikbkb	8.04	15	0.899695	8.06	21.67	1.42685	8.5	12.16	0.516608	10.04	12.4	0.304581
Osbpl11	10.19	18.76	0.880506	6.52	16.59	1.34737	5.42	7.72	0.510308	5.92	7.86	0.408932
Pet112l	11.96	22.09	0.885176	18.04	28.4	0.654692	12.45	23.2	0.897979	13.99	22.86	0.708429
Psmd2	152.65	216.89	0.506736	260.17	402.28	0.628745	121.82	244.87	1.00727	119.6	239.73	1.00319
Lig4	1.29	3.82	1.5662	2.05	2.11	0.0416191	1.85	3.09	0.740082	1.83	3.18	0.797183
Erbb2	2.06	3.04	0.561427	9.84	19.3	0.971871	7.98	14.4	0.851608	8.58	14.51	0.757998
Cobra1	52.28	77.36	0.565329	74.03	126.65	0.774665	48.53	92.02	0.923071	46.72	85.91	0.878786
Creld2	35.13	58.27	0.73005	87.72	211.35	1.26866	133.13	205.89	0.629038	138.84	198.01	0.51215
Polr3e	18.59	27.93	0.587289	20.41	40.74	0.99717	17.65	31.36	0.829257	18.71	30.94	0.725664
Sh3tc1	6.76	10.37	0.617321	10.43	22.43	1.10469	5.95	10.6	0.833103	6.55	9.82	0.584228
Tet1	12.67	22.51	0.82915	13.04	38.31	1.55478	9.54	12.92	0.437545	9.75	12.13	0.315105
Vprbp	16.21	30.89	0.930256	14.72	40.94	1.47573	9.14	11.72	0.358706	8.38	10.83	0.370011
Pdzd4	19.33	31.94	0.724523	74.17	183.6	1.30766	41.41	63.32	0.612682	42.45	59.59	0.489306
Polr2b	45.63	78.31	0.779214	35.47	101.79	1.52092	29.52	41.61	0.495238	31.15	39.39	0.338597
Ubr3	7.57	18.14	1.26081	5.62	12.22	1.1206	5.66	7.66	0.436542	6.22	7.74	0.315419
Atp13a2	12.43	21.35	0.78041	29.23	54.1	0.888179	23.17	39.89	0.783769	23.76	38.07	0.68012
Ap2b1	59.08	142.15	1.26667	52.38	124.45	1.24848	24.85	31.47	0.340731	25.03	30.3	0.27566
Sugp2	15.51	42.8	1.46441	12.64	24.99	0.983354	8.78	12.02	0.453144	10.28	12.06	0.23039
Akap9	1.45	4.19	1.5309	1.63	1.91	0.228701	2.05	3.24	0.66037	1.93	3.16	0.711324
Herc4	20.36	39.4	0.952458	13.9	36.7	1.4007	16.3	21.62	0.407495	16.9	21.85	0.37061
Mpp7	2.17	4.67	1.10573	1.99	3.67	0.883012	2.14	3.08	0.52532	2.25	3.45	0.616671
Nedd4l	7.77	11.98	0.624641	6.51	16.04	1.30094	4.42	7.51	0.764767	4.72	6.4	0.439285
Nynrin	8.49	15.5	0.868432	14.68	32.83	1.16116	5.95	9.11	0.614561	6.34	8.86	0.482824
Atp9b	4.67	6.5	0.477017	7.48	18.97	1.34261	9.22	15.23	0.724077	9.87	14.77	0.581548
Nup54	16.58	40.94	1.30407	13.44	25.53	0.92566	19.49	28.12	0.528863	19.6	25.26	0.366001
ORF19	25.29	52.99	1.06715	26.15	47.11	0.849222	16.71	27.89	0.739036	19.31	26.73	0.469112
Ap2a2	62.49	115.73	0.889066	74.77	145.06	0.956118	37.24	59.13	0.667037	37.43	57.21	0.612072
Hnrnpm	108.93	139.96	0.361613	152.73	459.38	1.5887	86.02	134.01	0.639597	91.12	131.97	0.53437
Pkn1	23.03	35.23	0.61329	29.34	59.41	1.01784	13.57	24.51	0.85295	14.5	22.58	0.638993
Ccne1	75.78	168.67	1.15431	354.12	578.76	0.708727	218.98	322.02	0.556351	200.8	326.93	0.703222
Fam120a	33.38	65.08	0.96323	25.58	53.21	1.05668	20.14	30.48	0.597799	22.8	32.34	0.504286
Iars2	42.62	62.81	0.559464	30.88	85.72	1.47296	38.56	61.22	0.666898	41.71	55.9	0.422455
Src	36.88	54.65	0.567383	36.7	72.51	0.9824	17.88	31.04	0.795782	17.6	30.14	0.776104
Eml4	20.32	36	0.825097	15.73	32.54	1.0487	13.68	21.37	0.643519	13.84	21.03	0.603605
Spata6	4.51	9.24	1.03477	2.86	5.3	0.889977	5.92	8.77	0.56698	5.95	9.2	0.628744
Snrnp200	63.57	89.63	0.495636	82.85	263.93	1.67158	23.72	34.83	0.554226	24.88	32.78	0.397829
Hap1	8.88	11.47	0.369234	28.33	81.17	1.51862	16.37	26.4	0.689484	17.43	25.37	0.541551
Ahdc1	22.31	32.76	0.554245	39.04	90.16	1.20753	11.39	19.74	0.793354	12.78	18.88	0.562971
Asxl1	33.7	63.45	0.912872	34.81	96.24	1.46713	19.6	27.05	0.464775	21.8	26.33	0.272379
Heatr7a	19.38	31.73	0.711279	17.84	35.07	0.975122	6.66	10.74	0.6894	6.3	10.53	0.741082
Eml5	2	4.31	1.10769	1.38	2.42	0.810339	1.71	2.59	0.598956	1.67	2.53	0.599289
Zfp187	5.19	11.36	1.13016	3.86	6.41	0.731724	4.19	6.25	0.576906	4.06	6.49	0.676739
Ttc5	40.98	82.88	1.0161	53.42	83.9	0.651291	43.74	71.98	0.718643	44.23	73.31	0.728985
Atp1a1	124.68	220.8	0.82451	290.37	446.92	0.622124	147.9	270.58	0.871433	140.36	243.69	0.795915
Strn4	55.71	85.83	0.623546	75.24	198.19	1.39731	45.46	71.29	0.649102	50.67	68.92	0.443791
Zzef1	2.35	4.13	0.813481	3.64	10.39	1.51319	2.45	3.39	0.468504	2.68	3.34	0.317615
Fam195b	54.56	82.6	0.598298	63.77	92.9	0.542801	48.11	99.01	1.04124	49.77	94.82	0.929915
1110012J17Rik	30.28	49.81	0.71807	26.97	79.23	1.55469	12.2	18.05	0.565118	14.25	17.23	0.273961
Dhx30	46.61	78.34	0.74911	64.71	128.26	0.987011	25.22	43.71	0.793395	26.83	40.15	0.581553
Aldh4a1	30.31	47.66	0.652985	39.43	74.27	0.913486	20.56	37.74	0.876254	22.39	35.56	0.667401
6330407J23Rik	1.05	1.23	0.228269	1.47	5.62	1.93475	1.58	2.19	0.471006	1.59	2.21	0.47502
Gtf2h2	7.59	19.9	1.3906	8.92	15.36	0.784063	13.2	17.98	0.445855	12.3	17.24	0.487101
Ttll12	22.45	37.71	0.748232	51.03	94.42	0.887747	23.84	41.64	0.804586	24.88	39.47	0.66577
Prr12	18.63	29.17	0.646858	35.71	106.5	1.57645	13.88	20.78	0.582188	15.24	18.77	0.300566
Tcf4	3.08	6.09	0.983512	3.05	5.52	0.855859	2.38	3.68	0.628744	2.32	3.61	0.637874
4732471D19Rik	2.37	6.41	1.43544	1.91	2.8	0.551854	1.72	2.61	0.601641	1.88	2.69	0.516874
Cspp1	3.86	8.23	1.09229	4.19	8.03	0.93845	5.14	7.75	0.592428	5.45	7.61	0.48164
Phip	2.12	4.98	1.23208	1.71	2.57	0.587772	1.9	2.98	0.649313	1.97	3.06	0.635336
Tet2	5.14	11.34	1.14158	6.61	12.32	0.89828	7.46	11.17	0.582382	8.12	11.34	0.481869
Atp2b1	2.47	5.16	1.06286	4.56	8.74	0.938599	4.86	7.23	0.573039	4.83	6.97	0.529135
Srp54c	12.21	39.74	1.70253	9.58	17.05	0.831674	18.95	23.98	0.339634	18.38	21.55	0.229551
Acbd5	3.26	8.04	1.30232	2.08	3.58	0.783376	3.02	4.4	0.542955	3.16	4.39	0.474296
Snd1	106.31	201.86	0.925078	150.75	252.51	0.744183	35.85	58.37	0.703254	31.88	52.81	0.72816
Snx29	3.41	7.04	1.0458	2.8	6.85	1.29068	1.25	1.86	0.573375	1.56	1.78	0.190331
Rhbdf2	21.45	36.45	0.764941	36.21	63.22	0.803993	21.35	35.06	0.71559	19.71	34.68	0.815176
Itpr3	7.43	14.21	0.935472	15.66	49.06	1.64746	8.3	10.63	0.356958	9.57	10.69	0.159671
Kif7	5.13	6.68	0.380889	7.17	33.53	2.22541	4.06	5.15	0.343093	4.02	4.46	0.149848
Arap1	13.99	21.33	0.608488	21.69	44.41	1.03385	12.63	21.54	0.770164	12.99	20.89	0.685411
Stat4	2.95	7.5	1.34618	2.87	4.33	0.593316	3.45	4.95	0.520832	3.23	5.02	0.636153
Ankrd50	5.21	9.37	0.846766	4.7	9.71	1.04681	2.91	4.17	0.519028	2.82	4.53	0.683816
Ncor1	9.37	19.51	1.05809	10.46	31.33	1.58266	12.63	14.89	0.237489	12.99	15.11	0.218102
Zswim4	9.54	16.32	0.77458	29.29	66.82	1.18987	14.48	22.19	0.615848	14.91	21.3	0.514573
Plekhg5	17.87	27.66	0.630262	12.82	36.49	1.5091	6.39	10.6	0.730176	7.94	9.28	0.224986
Epn2	20.43	43.51	1.09066	25.47	41.35	0.699088	17.36	26.52	0.611314	16.73	27.05	0.693191
Rnf40	35.69	47.45	0.410888	48.41	213.29	2.13944	27.36	35	0.355287	32.02	36.47	0.187737
Stk10	7.59	9.66	0.347923	6.35	35.25	2.47279	5.96	7.14	0.260612	6.41	6.46	0.0112098
Git1	61.73	105.93	0.779068	99.47	214.01	1.10534	46.64	74.89	0.683205	48.86	70.15	0.521789
Arhgef18	26.67	55.91	1.06789	21.48	56.28	1.38963	12.17	16.31	0.422428	13.2	15.26	0.209217
Cyb561	12.57	23.75	0.917943	28.45	47.19	0.730053	34.16	56.87	0.73536	33.11	54	0.705692
Pes1	98.79	136.5	0.466464	138.04	545.8	1.98329	63.76	79.02	0.309566	60.4	75.83	0.32822
Slc12a4	11.48	19.13	0.736714	27.69	53.59	0.952599	17.29	29.29	0.76047	18.24	28.37	0.63726
Morc2a	21.66	37.76	0.801826	23.81	70.79	1.57198	16.85	22.92	0.443858	17.89	21.55	0.268534
Kifc3	19.66	28.1	0.515307	57.99	126.5	1.12526	32.63	57.65	0.821122	37.87	58.37	0.624172
Plrg1	78.18	141.1	0.851846	67.23	111	0.723383	54.18	94.33	0.799956	53.22	87.06	0.710042
Wwp2	21.63	34.21	0.661384	44.16	75.4	0.771824	17.91	32.22	0.847191	17.51	30.58	0.804409
Spata2	16.39	27.98	0.77158	29.7	58.64	0.981422	18.43	29.66	0.686463	18.04	28.21	0.645007
Mtap9	1.59	2.82	0.826668	1.53	2.68	0.808701	1.77	3.14	0.827015	1.84	2.83	0.621096
Pvrl2	61.37	150.11	1.29041	204.15	313.31	0.617961	209.33	320.28	0.613555	213.3	314.68	0.561002
Slc30a2	6.58	12.79	0.958857	18.3	30.69	0.745925	15.39	24.31	0.659557	15.01	24.7	0.718587
Fcho1	7.21	14.9	1.04724	11.92	24.4	1.0335	6.39	10.69	0.742374	8.35	9.99	0.258708
Ogdhl	59.23	102.81	0.795581	39.78	72.33	0.862551	15.89	27.25	0.778137	17.46	27.31	0.645376
Ttll5	3.82	5.76	0.592496	2.61	10.78	2.04624	3.01	3.88	0.366293	3.56	3.75	0.0750134
Rabgap1l	1.3	3.76	1.53222	1.33	1.89	0.50696	1.29	1.74	0.431716	1.2	1.83	0.608809
Brca1	7.47	16.07	1.10519	6.54	13.66	1.06259	7.95	11.5	0.532607	8.14	10.58	0.378239
Immt	44.03	89.07	1.01645	32.53	92.32	1.50487	42.81	53.39	0.318622	43.68	51.53	0.23844
Lonp1	88.81	127.41	0.520684	89.56	213.05	1.25027	49.16	81.92	0.736731	50.75	75.31	0.569434
Trpc4ap	48.34	85.96	0.830448	53.06	82.19	0.631338	24.03	44.33	0.883447	25.35	42.08	0.731149
Tep1	4.61	9.15	0.989005	7.12	17.02	1.25728	4.08	5.95	0.544321	4.71	5.74	0.285324
Zfp961	4.69	12.59	1.42462	5.6	6.73	0.26518	8.18	12.64	0.627824	7.91	13.37	0.75725
Depdc5	10.13	18.02	0.830965	12.65	28.58	1.17587	7.15	11.48	0.683107	7.62	9.95	0.384906
Ubxn4	6.73	23.53	1.80582	10.02	11.41	0.187416	12.67	18.9	0.57697	12.61	17.89	0.504585
AW555464	29.62	47.97	0.695561	25.16	61.9	1.29881	10.39	15.88	0.612015	11.02	15.24	0.467739
Zfp791	1.39	2.17	0.64261	1.18	2.72	1.20482	1.56	2.23	0.515498	1.57	2.57	0.711004
Dmxl1	1.74	4.67	1.42434	1.62	2.82	0.799701	1.83	2.38	0.379118	1.87	2.59	0.469914
Tmem132a	5.38	7.24	0.428384	21.44	38.77	0.854636	16.21	31.45	0.956176	17.44	31.08	0.833586
Olfr856-ps1	9.68	18.84	0.96072	13.15	18.32	0.478357	11.12	20.36	0.872581	11.98	20.29	0.760141
2700089E24Rik	1.7	3.38	0.991489	1.55	2.37	0.612619	2.74	4.88	0.832705	3.28	5.09	0.63397
Nr2f6	18.25	27.7	0.60199	36.37	72.82	1.00159	18.05	29.97	0.73152	20.07	33.38	0.733943
Ddx20	17.14	28.1	0.713203	11.6	31.63	1.44717	10.42	16.09	0.626809	11.89	14.45	0.281321
Gpr125	6.87	13.37	0.960617	18	39.52	1.13459	25.26	37.23	0.559611	27.9	37.16	0.413485
Zfp639	17.4	31.22	0.843383	7.69	16.02	1.05882	14.91	23.3	0.64405	16.56	23.76	0.520832
BC016423	1.12	3.13	1.48266	1.34	1.57	0.228532	1.44	2.17	0.591626	1.29	2.19	0.76356
Dnmt3a	10.32	19.97	0.952391	22.7	41.54	0.871809	7.5	12.03	0.681674	8.17	12.04	0.559427
Trim59	20.29	51.54	1.34492	17.72	33.75	0.929509	35.91	47.77	0.411719	37.12	48.25	0.378332
Tbc1d13	120.99	192.06	0.666669	157.51	285.04	0.855721	94.65	162.43	0.779144	94.32	160.05	0.762887
Wwc2	17.6	25.97	0.561271	15.78	52.94	1.74626	9	12.17	0.435332	9.66	12.07	0.321331
Zfp777	14.45	23.4	0.695439	15.4	35.12	1.18936	8.8	14.43	0.713496	10.21	14.1	0.465712
Usp19	37.26	63.44	0.767765	47.8	103.07	1.10854	18.7	29.89	0.676625	21.41	30.51	0.510997
Rapgef1	28.09	44.59	0.666664	47.15	106.1	1.17009	24.51	40.82	0.735906	26.27	36.89	0.489814
Abca1	1.32	1.97	0.577658	1.5	3.41	1.18481	2.39	3.74	0.646028	2.29	3.6	0.652649
Nprl3	15	29.09	0.955561	20.85	31	0.572221	11.58	20.81	0.845642	12.89	20.76	0.687554
Klhl25	8	11.06	0.467279	11.41	22.79	0.998102	6.13	11.6	0.920166	6.4	10.22	0.675251
Dcaf6	7.16	11.54	0.688612	2.98	9.07	1.60579	5.16	7.31	0.5025	5.97	7.16	0.262229
Arfgap2	14.62	24.1	0.72109	27.36	52.62	0.943543	15.63	26.4	0.75622	16.88	26.26	0.637552
Anxa6	35.79	57.01	0.671658	84.69	157.91	0.898839	28.9	52.28	0.85519	29.19	45.16	0.629571
Slk	6.09	14.51	1.25253	5.39	12.02	1.15708	4.38	5.86	0.41997	4.86	5.67	0.222392
Ankrd32	1.46	3.35	1.19819	1.66	1.91	0.202389	1.72	3.1	0.84986	1.94	3.38	0.800967
C430002E04Rik	2.49	5.54	1.15374	2.61	3.44	0.398359	3.25	5.83	0.843056	4.07	6.41	0.655296
6430527G18Rik	76.86	140.78	0.873138	96.22	196.95	1.03342	46.48	70.24	0.595683	49.74	72.72	0.547946
Ube4b	54.61	119.14	1.12542	59.56	119.08	0.999515	26.26	37.99	0.532753	26.82	35.2	0.392266
Dmwd	49.47	88.35	0.836676	57.76	112.47	0.961398	35.04	57.31	0.709784	38.34	55.8	0.541415
Gm608	1.43	3.43	1.26219	1.42	3.22	1.18117	1.55	2.04	0.396301	1.6	1.85	0.209453
Bfar	4.65	7.88	0.760965	7.44	13.26	0.833706	14.14	24.15	0.772241	14.65	23.5	0.68176
Ier5	12.95	22.02	0.765862	4.36	10.15	1.21908	3.31	4.81	0.539206	3.54	5.09	0.523916
Wdr81	4.02	5.61	0.480805	5.51	12.46	1.17718	2.11	3.67	0.798537	2.37	3.57	0.591037
Cubn	4.85	12.65	1.38308	7.49	16.04	1.09864	3.52	4.32	0.295456	3.69	4.45	0.270185
Rpl7	4422.23	6243.57	0.497597	1629.99	3097.42	0.926204	3624.6	6336.06	0.805764	3590.75	6329.2	0.817738
Notch4	2.39	2.88	0.269058	6.15	13.45	1.12895	6.22	12.09	0.958828	6.46	10.42	0.689749
Zfp334	2.43	5.22	1.10309	2.32	5.03	1.11643	2.7	3.55	0.39486	2.55	3.44	0.431911
Cul4a	32.43	50.95	0.651753	13.94	32.33	1.21364	15.03	24.58	0.70964	16.27	22.55	0.470913
Tubgcp6	6.99	12.05	0.785669	8.68	23.04	1.40837	5.66	8.41	0.571304	6.63	8.05	0.27998
Sdha	120.13	182.88	0.606301	116.23	213.22	0.87536	71.74	124.19	0.791699	69.37	118.43	0.771651
Cc2d1b	22.88	34.58	0.595851	23.39	48.35	1.04762	15.15	26.04	0.781412	16.04	24.64	0.619328
Ncbp1	52.51	89.49	0.769134	64.92	130.73	1.00986	53.15	82.23	0.629595	54.48	84.61	0.635101
Aars2	19.51	25.7	0.397555	37.71	78.56	1.05885	20.91	40.79	0.964022	24.3	37.4	0.622082
Arid4b	1.7	4.28	1.33208	1.77	2.32	0.390375	2.02	3.35	0.729806	2.06	3.1	0.589624
Psmc4	144.9	300.92	1.05432	374.92	587.14	0.647122	215.24	345.33	0.682029	220.22	347.16	0.656655
Itm2c	21.71	38.02	0.808399	73.47	103.51	0.494543	64.54	114.53	0.82746	60.6	113.8	0.909111
Ptk7	20.39	37.62	0.883638	79.54	149.42	0.909621	72.81	118.53	0.703044	78.07	113.68	0.542138
AI987944	1.89	3.74	0.984652	1.73	1.79	0.0491875	2.2	4.07	0.887525	2.19	4.75	1.117
Mtap4	49.85	118.35	1.24739	40.43	71.49	0.822315	28.54	40.96	0.52123	29.83	40.66	0.446846
Whsc1	8.66	16.69	0.946545	6.32	19.2	1.60311	6.5	8.08	0.313916	6.83	7.7	0.172973
Abcb6	7.73	15.47	1.00093	29.2	47.26	0.694651	32.08	52.39	0.707617	33.73	52.31	0.633054
Npepps	39.12	76.42	0.966044	46.65	89.46	0.939366	30.35	45.07	0.570471	29.43	43.39	0.560075
Spast	7.93	14.49	0.869665	6.43	17.79	1.46818	11.95	14.58	0.28698	11.1	14.76	0.411133
Ak4	26.3	73.5	1.48268	14.6	25.32	0.794309	10.61	13.97	0.396907	8.93	11.47	0.361133
Trps1	1.2	2.28	0.925999	1.36	2.33	0.776723	1.41	2.33	0.724635	1.49	2.27	0.60738
Tbk1	8.46	13.44	0.667804	3.96	9.08	1.19719	4.5	6.79	0.593487	5.08	7.57	0.575465
D930016D06Rik	1.29	2.67	1.04947	1.42	2.36	0.732896	1.73	2.98	0.78454	2.12	2.93	0.466836
Fmnl3	6.75	9.37	0.473162	12.93	27.46	1.08661	6.43	11.33	0.817257	6.61	10.42	0.656633
Bod1l	1.62	5.94	1.87447	2.08	2.2	0.08092	1.79	2.6	0.538552	1.72	2.5	0.53952
Casz1	5.63	10.34	0.877029	6.39	21.44	1.74642	3.07	3.65	0.249658	3.45	3.85	0.158262
2510012J08Rik	21.54	31.17	0.53314	39.41	140.8	1.83701	25.68	34.55	0.428041	29.88	35.09	0.23188
Dhx38	20.28	26.2	0.369509	40.04	130.69	1.70663	14.09	20.27	0.524674	15.67	21.08	0.42787
Map4k5	6.95	13.13	0.917782	4.04	8.67	1.10168	4.82	6.9	0.517563	5.1	7.17	0.491476
Dpp3	62.04	91.98	0.568122	129.77	198.87	0.615869	48.97	97.58	0.994687	49.29	88.82	0.84959
Utp11l	38.35	68.47	0.836245	23.24	73.19	1.65504	30.22	37.44	0.309077	31.96	37.42	0.227542
Fam129b	54.98	84.86	0.626178	68.26	125.74	0.881331	29.89	53.25	0.833119	30.13	48.46	0.685594
Larp1	46.55	78	0.744693	68.64	151.49	1.1421	18.65	29.5	0.661539	20.05	27.92	0.477697
Acan	3.46	6.91	0.997914	3.86	8.95	1.21329	2.41	3.37	0.483715	2.52	3.17	0.331059
Helq	8.19	12.64	0.626061	5.86	16.48	1.49174	7.65	11.28	0.560235	8.47	10.77	0.346584
Surf2	17.38	38.78	1.15788	16.19	28.52	0.816871	20.05	30.98	0.627735	24.2	32.41	0.421432
Lrrfip1	13.58	32.21	1.24603	7.64	19.83	1.37604	7.72	9.65	0.321928	8.21	8.67	0.0786498
Limd1	7.67	14.71	0.939499	12.1	24.87	1.0394	7.81	11.53	0.561998	7.65	10.68	0.48138
Nolc1	32.07	59.71	0.896748	45.91	99.78	1.11994	33.2	49.23	0.568354	33.96	45.98	0.43717
Neurl1a	14.7	21.76	0.565862	12.67	24.48	0.950187	8.4	14.52	0.78958	8.59	14.08	0.712917
2700049A03Rik	6.75	20.29	1.58781	5.42	7.14	0.397631	4.33	5.48	0.339809	3.69	5.96	0.691692
Sbno2	19.98	34.65	0.794299	19.7	43.31	1.1365	9.15	14.33	0.647195	10.21	13.84	0.438861
Hk1	73.51	120.62	0.714457	44.83	93.66	1.06297	14.81	24.91	0.750153	15.09	21.18	0.48911
Wdr59	12.78	19.96	0.643224	14.46	30.33	1.06868	6.98	11.89	0.76845	8.11	11.76	0.536114
Ptpn4	1.18	2.22	0.911773	1.23	2.16	0.812373	1.46	2.41	0.723065	1.53	2.27	0.569161
Hps4	15.51	24.87	0.681208	19.05	36.51	0.938501	11.26	18.29	0.699848	11.69	18.94	0.696161
Rpp38	3.69	8.45	1.19533	3.23	3.28	0.0221616	3.4	7.34	1.11025	4.54	7.31	0.687179
Ppp2r4	88.83	134.57	0.599238	170.24	283.67	0.736644	99.49	183.7	0.884728	104.11	180.42	0.793251
Tsc1	8.19	14.07	0.780687	6.02	18.1	1.58815	5.02	6.45	0.361612	5.21	6.34	0.283199
Tceb1	153.06	358.24	1.22683	117.63	127.99	0.121775	269.91	451.51	0.74228	271.35	513.97	0.921529
Nfatc4	11.8	19.43	0.719499	14.18	27.39	0.949792	7.54	12.2	0.694245	7.79	12.21	0.648368
Trp53bp2	13.42	18.99	0.500855	10	32.16	1.68527	6.44	8.94	0.473214	7.02	8.96	0.352028
Zfp418	1.43	2.97	1.05445	1.57	1.81	0.205225	1.62	3.12	0.945552	1.7	2.97	0.804928
Kdm4a	26.99	38.18	0.500392	30.44	77.23	1.34319	12.69	19.86	0.646174	13.93	19.98	0.520361
Zfp954	7.55	11.66	0.627019	6.98	14.4	1.04477	6.97	12.3	0.819428	8.58	12.29	0.518435
Lmo7	3.75	7.12	0.924987	2.34	6.69	1.5155	2.56	3.42	0.417853	2.63	2.92	0.150906
Mul1	7.73	13.36	0.78938	18.58	31.32	0.753334	14.52	24.65	0.763546	15.71	25.57	0.702769
Wdr11	17.6	36.03	1.03362	11.59	26.73	1.20558	8.28	10.96	0.404545	8.23	10.59	0.363738
1500010J02Rik	75.76	198.84	1.3921	77.04	141.3	0.875082	29.65	41.02	0.468295	33.37	40.29	0.27187
Phrf1	30.69	42.63	0.4741	31.01	119.2	1.94258	13.21	17.6	0.413945	14.66	16.57	0.176688
Dgcr8	8.17	13.18	0.689942	11.04	33.93	1.61982	11.7	16.39	0.486307	15.2	17.59	0.210684
2700078E11Rik	19.03	52.15	1.45439	19.71	37.57	0.930653	21.11	27.04	0.357169	21.48	25.8	0.264377
Ranbp9	12.65	26.64	1.07446	6.26	12.76	1.02739	7.86	11.15	0.504442	7.94	10.47	0.399051
Chm	1.38	2.99	1.11548	1.45	1.88	0.37468	1.18	2.16	0.872244	1.39	2.17	0.64261
Zer1	25.61	43.66	0.769605	20.42	39.34	0.946014	8.94	14.37	0.684713	9.07	13.79	0.604448
Zfp407	2.5	5.66	1.17887	2.74	5.24	0.935391	1.94	2.75	0.503375	2.39	3.12	0.384535
Smarca5-ps	1.06	1.87	0.818974	1.19	1.23	0.0476967	1.02	2.22	1.12199	1.08	2.18	1.0133
Lrsam1	7.23	10.11	0.483715	6.89	17.72	1.3628	4.28	7.12	0.734266	5.05	6.76	0.42074
Lpl	1.11	1.99	0.842209	1.36	1.79	0.396353	1.97	3.35	0.765965	1.69	3.37	0.995725
Ints2	6.14	9.88	0.686272	5.97	14.41	1.27127	5.61	7.95	0.502954	5.58	8.11	0.539437
1200011M11Rik	15.63	30.16	0.948319	21.97	42.03	0.935885	15.39	21.85	0.50564	15.56	23.75	0.610085
Trappc2	14.48	42.47	1.55238	10.49	15.77	0.588168	21.98	28.57	0.37831	22.78	31.71	0.47717
Wtip	61.91	103.37	0.739573	83.47	143.69	0.78363	52.34	89.43	0.772845	55.83	90.67	0.699585
Zbtb1	1.94	3.8	0.969943	1.91	3.29	0.784515	2.03	3.18	0.647547	1.97	2.97	0.592267
Zfp945	1.33	2.5	0.910502	1.27	1.77	0.478921	1.64	2.73	0.735205	1.56	2.85	0.869416
Nfx1	27.12	51.61	0.928293	25.19	54.42	1.11129	18.51	26.51	0.518232	19.35	26.17	0.43558
Atp6v1b2	84.39	153.4	0.862155	122.4	206.93	0.757539	57.99	94.91	0.710756	58.21	92.16	0.662874
Sema4a	6.07	9.3	0.615534	19.54	31.8	0.702596	17.14	30.34	0.823854	16.78	30.27	0.851146
Ints4	23.28	38.31	0.71863	21.3	43.7	1.03678	16.96	26.47	0.642222	17.1	25.81	0.593934
Arhgap12	5.37	17.08	1.66931	3.76	6.6	0.811733	6.08	7.67	0.335155	6.35	7.17	0.175217
Cct8	314.36	642.17	1.03054	242.2	477.8	0.980208	250.09	352.47	0.495053	246.07	344.54	0.485603
Gm4340	2.1	4.63	1.14062	1.34	1.51	0.172316	1.46	2.32	0.668156	1.42	2.86	1.01012
Mapt	13.81	26.57	0.944085	31.06	70.51	1.18277	24.13	33.96	0.493009	25.5	32.97	0.370657
Mga	5.81	15.78	1.44149	5.05	8.34	0.723764	4.36	5.78	0.406741	4.28	5.72	0.418404
Ap1g2	6.99	16.79	1.26424	11.82	17.35	0.553706	5.26	8.54	0.699173	5.36	7.44	0.47307
Fert2	4.35	8.79	1.01485	3.91	6.15	0.653418	5.26	7.7	0.549796	4.31	7.35	0.770056
Mcm3ap	49.06	88.34	0.84852	54.75	120.3	1.13571	24.8	37.69	0.603842	27.09	35.72	0.398972
Rnft2	3.14	6.16	0.972166	7.15	14.94	1.06317	5.37	7.3	0.442974	5.27	7.49	0.507163
2410127L17Rik	16.06	30.92	0.945068	9.76	18.28	0.905313	20.12	28.84	0.519441	19.7	30.17	0.614919
Shprh	2.71	5.54	1.03159	2.21	4.38	0.986885	2.16	3.37	0.641717	2.42	3.03	0.324311
Robo1	1.67	2.74	0.714328	2.33	5.31	1.18838	2.83	4.28	0.596809	2.88	4.03	0.484711
Cic	35.35	72.27	1.03169	49.65	144.14	1.53761	22.28	27.08	0.281479	24.83	27.22	0.132583
Nbas	3.65	5.09	0.479769	7.03	17.39	1.30666	4.04	6.51	0.688302	4.34	6.17	0.507575
Psmd13	149.9	215.77	0.525494	245.35	344.73	0.490626	156.95	309.86	0.981311	156.11	308.93	0.984717
Gbf1	16.6	36.61	1.14105	19.87	46.24	1.21855	7.59	9.93	0.387694	7.98	9.38	0.233199
Hdgfrp2	81.52	125.28	0.61993	102.32	464.6	2.1829	56.88	64.06	0.171502	59.91	60.13	0.00528813
Crebbp	2.98	4.65	0.641918	3.32	12.42	1.90341	2.39	3.02	0.337538	2.62	2.8	0.09586
Map3k11	14.55	25.1	0.786668	28.62	55.89	0.965567	12.39	19.58	0.660205	12.95	19.17	0.565898
Abtb2	3.43	5.42	0.660084	2.69	5.38	1	1.46	2.72	0.897638	1.66	2.22	0.419376
Myst4	10.18	17.38	0.771691	9.48	22.45	1.24376	8.38	12.7	0.599806	9.23	11.86	0.361701
Manea	1.43	2.37	0.728872	1.65	2.45	0.570316	2.17	4.14	0.931936	2.29	3.84	0.745759
Chd9	3.51	6.84	0.962525	2.41	5.97	1.3087	1.95	2.69	0.464132	2.26	2.67	0.240517
Cog3	13.12	24.4	0.895113	8.91	21.06	1.24101	9.67	13.55	0.486705	10.87	13.88	0.352656
Zfp60	2.72	6.14	1.17463	2.12	2.7	0.348895	3.46	5.98	0.789373	3.51	5.55	0.661017
Insr	1.72	3.15	0.872943	3.07	5.43	0.822714	2.89	4.35	0.589946	2.77	4.46	0.687158
Arpc1a	128.51	303.92	1.24181	134.55	175.02	0.379377	104.35	168.01	0.687117	104.44	165.52	0.664331
Llgl2	57.54	99.66	0.792449	69.92	128.06	0.873043	21.55	37.61	0.803428	25.38	35.94	0.501898
Top3a	10.26	15.25	0.571779	10.9	25.84	1.24528	6.19	10.41	0.749959	6.56	8.67	0.402336
Bag1	109.49	233.36	1.09176	54.75	178.42	1.70435	138.17	150	0.118518	145.67	151.29	0.0546128
Mesdc1	39.17	69.64	0.830167	28.04	56.86	1.01993	16.24	24.26	0.579028	17.81	25.89	0.539707
Bcas3	20.93	50.86	1.28096	23.44	40.09	0.77427	9.03	12.8	0.503346	8.92	11.84	0.408553
Adnp	22.52	44.13	0.970553	16.99	39.35	1.21168	23.9	32.1	0.425563	23.84	30.58	0.359204
Pdgfa	20.69	37.03	0.839761	28.81	31.66	0.136092	33.69	66.63	0.983851	35.68	71.66	1.00605
Tln1	18.33	34.66	0.919065	30.97	93.49	1.59394	10.21	12.6	0.303441	10.53	11.67	0.148299
Sdad1	16.13	29.07	0.849785	16.57	52.2	1.65548	14.71	17.67	0.264505	14.86	17.01	0.194949
Adck3	23.39	43.22	0.885807	14.87	24.64	0.728598	8.76	13.86	0.661924	8.2	13.21	0.687935
Adam17	5.03	8.4	0.739831	8.18	19.6	1.26068	15.02	21.64	0.526816	15	20.3	0.436517
Inpp5f	4.21	8.74	1.05381	3.52	6.5	0.884864	4.84	6.56	0.438689	4.39	6.59	0.586058
Rrp12	17.7	25.88	0.548088	37.78	85.64	1.18066	13.18	20.63	0.646393	14.23	21.39	0.588001
Asnsd1	42.18	111.93	1.40797	24.93	46.8	0.908626	71.48	91.75	0.360169	73.62	89.77	0.286136
Ly75	3.35	4.33	0.370206	3.57	11.39	1.67377	5.5	8.39	0.609239	5.39	6.68	0.309563
2410089E03Rik	2.49	4.83	0.955877	2.54	5.76	1.18124	2.7	3.72	0.462343	3.03	3.89	0.360452
Epb4.1l5	7.93	13.28	0.743862	6.68	18.18	1.44443	4.99	7.12	0.512837	5.1	6.1	0.258312
Arih1	15.14	24.78	0.710811	9.57	28.77	1.58797	14.05	18.38	0.387567	13.94	16.84	0.272662
Dgkz	44.43	70.74	0.670992	68.97	143.07	1.05268	35.28	57.04	0.693123	37.23	54.21	0.542093
Inpp5d	80.77	167.26	1.0502	57.52	116.49	1.01807	23.98	34.82	0.538085	25.89	33.03	0.351382
Glrx3	117.99	222.2	0.913194	45.56	102.59	1.17105	98.19	135.55	0.465177	100.96	133.98	0.408234
Acad11	12.11	19.14	0.660392	4.55	13.22	1.53878	4.61	6.23	0.434465	4.58	5.73	0.323188
Irak1bp1	5.43	17.72	1.70635	4.1	4.3	0.0687128	7.01	10.2	0.541083	7.37	11.49	0.640642
Man1b1	18.83	31.23	0.7299	49.09	98.88	1.01025	51.25	82.11	0.680006	53	76.88	0.536616
Nol6	35.34	56.75	0.683318	101.85	198.54	0.962984	26.02	42.52	0.708521	26.64	40.43	0.601832
Myh14	8.42	12.74	0.597473	9.74	31.71	1.70294	5.67	7.72	0.445252	5.98	6.92	0.210627
Inhbb	8.21	11.9	0.535507	68.36	153.41	1.16617	97.64	153.33	0.651096	99.98	151.8	0.60246
Sipa1l2	23.61	34.69	0.555122	17.27	41.85	1.27696	7.37	11.59	0.653144	7.82	10.83	0.469793
Fgfbp1	1.54	2.95	0.937785	4.14	7.63	0.882052	6.12	9.73	0.668908	6.4	8.84	0.465974
Slc38a10	18.08	34.83	0.945936	72.84	143.73	0.980558	66.96	101.07	0.593983	70.64	95.42	0.433806
Chd6	5.08	8.19	0.689035	3.73	11.41	1.61305	3.16	4.17	0.400123	3.51	4.18	0.252032
Zfp54	1.08	2.32	1.10309	1	1.11	0.15056	1.02	2	0.971431	1.11	1.84	0.729146
Nedd4	277.88	392.47	0.49812	156.86	444.84	1.50381	103.95	153.31	0.560562	100.63	132.01	0.391587
Slfn3	1.13	2.37	1.06856	1.14	2.06	0.853611	1.16	1.63	0.490747	1.19	1.73	0.53981
Ncdn	17.42	28.68	0.7193	28.25	52.04	0.88137	9.28	15.88	0.775014	10.85	16.16	0.574732
Kdm4b	26.35	41.23	0.645891	18.27	36.38	0.993669	8.13	13.81	0.764386	7.87	11.49	0.545943
2310033P09Rik	12.83	17.76	0.46911	18.16	64.49	1.82831	16.37	20.8	0.345529	16.84	20.83	0.306771
Ppp6r3	59.28	100.52	0.761865	39.28	103.52	1.39804	29.63	40.07	0.435464	28.5	36.38	0.352184
Lin28b	2.25	3.55	0.657894	3.51	9.72	1.46949	3.79	5.43	0.518754	4.05	4.99	0.301118
Traf4	87.12	156	0.84047	101.61	168.91	0.733212	69.89	117.26	0.746553	74.85	115.58	0.626818
Ccdc94	8.66	10.57	0.287536	13.34	66.67	2.32128	14.29	16.75	0.229155	14.4	15.51	0.10713
Dus1l	54.66	75.51	0.466182	82.03	157.51	0.94122	52.23	89.83	0.782319	52.51	88.6	0.754715
Dapk1	17.72	24.95	0.493661	25.79	55.54	1.10672	13.05	21.62	0.728317	14.04	21.47	0.612779
Lrrn2	1.27	1.48	0.220769	7.07	11.16	0.658555	7.69	16.46	1.09791	8.01	15.6	0.961672
Wbscr16	33.35	40.8	0.290882	32.65	66.83	1.03341	26.79	46.24	0.787447	26.58	47.15	0.826917
Mcf2	3.59	8.02	1.15962	3.71	7.63	1.04026	4.55	5.98	0.394279	4.81	6.1	0.342772
Rpap2	9.72	16.66	0.77736	4.22	8.19	0.95662	8.17	13.2	0.69213	8.56	12.19	0.510015
Dock1	12.45	17.84	0.51897	7.57	29.39	1.95696	7.49	9.14	0.287228	7.79	8.77	0.170954
Lepre1	10.39	17.82	0.778302	32.9	53.99	0.714605	25.13	45.06	0.842437	26.67	40.38	0.598423
Ccnf	143.88	241.59	0.747695	217.52	370.38	0.767858	103.46	175.88	0.765518	101.68	159.83	0.652502
Znfx1	7.48	13.18	0.81724	5.78	18.02	1.64046	3.63	4.6	0.341664	4.31	4.73	0.134152
Xpo4	7.28	12.76	0.809618	4.62	15.62	1.75743	4.62	5.11	0.14543	4.46	5.18	0.215908
Plcb3	32.2	38.96	0.274933	43.87	137.84	1.65169	25.23	39.19	0.635345	27.39	35.3	0.366019
Ccdc88a	1.14	3.76	1.7217	1.21	1.39	0.200078	1.18	1.73	0.551985	1.22	1.67	0.452967
Unc119b	47.95	77.21	0.687257	52.32	93.47	0.837141	33.16	56.32	0.764203	34.58	53.8	0.637668
Jak2	1.57	3.93	1.32376	1.41	1.68	0.252766	1.38	2.11	0.612575	1.38	2.3	0.736966
Bahcc1	11.77	20.94	0.831147	14.63	42.5	1.53853	8.23	10.66	0.373243	8.8	9.99	0.182981
Tnks2	71.76	90.1	0.328347	38.45	120.33	1.64594	54.62	77.46	0.504022	52.96	72.22	0.447495
Cops5	113.57	209.12	0.880749	50.87	110.58	1.1202	109.5	155.24	0.503569	110.48	147.93	0.421129
Rnf216	18.73	29.84	0.671897	11.8	33.49	1.50494	10.15	13.8	0.443189	10.19	12.59	0.305124
Ccdc93	5.64	10.91	0.951884	3.82	11.8	1.62714	3.39	4.06	0.260194	3.45	3.66	0.0852473
Ptk2b	19.13	26.94	0.493913	17.51	32.99	0.91385	8.88	16.39	0.884184	8.83	13.68	0.631583
Runx3	2.02	4.5	1.15557	2.22	5.04	1.18286	1.73	2.13	0.300081	1.74	2.12	0.284977
Iqcb1	5.18	15.11	1.54448	3.11	3.17	0.0275683	4.36	7	0.683027	4.87	7.74	0.668412
Zfp358	7.05	14.83	1.07282	14.53	19.27	0.407322	6.14	10.42	0.763045	7.14	11.44	0.680091
Zfyve26	5.7	9.36	0.715547	7.46	17.12	1.19844	4.06	6.42	0.661094	5.14	6.54	0.347522
Spint1	23.57	44.79	0.926225	107.86	146.99	0.446558	146.92	251.63	0.776273	147.61	252.2	0.772778
Rab40c	33.05	50.12	0.600736	39.71	67.07	0.756165	25.77	45.49	0.819857	25.95	43.48	0.744617
Dlg1	14.53	36.72	1.33753	10.14	20.19	0.993583	14.15	17.8	0.331075	14.08	16.85	0.259101
Ap3b1	21.66	36.66	0.759174	11.12	31.31	1.49347	9.04	12.45	0.461751	9.21	10.63	0.206869
Srsf11	22.89	57.69	1.3336	23.57	44.51	0.917178	32.16	41.09	0.35352	34.42	42.87	0.316721
Aars	137.13	209.86	0.613883	182.2	403.05	1.14544	55.32	86.7	0.648231	57.01	81.32	0.512395
Ltn1	6.1	10.48	0.780758	4.4	11.15	1.34147	5.89	8.09	0.457872	5.95	7.52	0.337843
Adck1	9.84	18.76	0.93093	20.24	29.41	0.539097	11.22	19.27	0.780284	11.68	18.55	0.667379
Zfand2b	23.15	65.1	1.49165	35.85	39.52	0.14061	29.12	50.59	0.796842	30.97	43.39	0.486491
Arap3	2.12	5.61	1.40394	3.01	5.7	0.921198	1.54	2.22	0.527629	1.8	1.88	0.0627358
Rps6kc1	8.82	11.71	0.408891	15.97	33.03	1.04841	10.06	18.32	0.864789	10.09	15.22	0.593042
Tgs1	7.06	17.59	1.31702	7.6	11.25	0.565854	6.92	9.69	0.485725	6.92	10.08	0.542652
Usp45	3.85	7.87	1.03151	2.73	5.82	1.09212	2.99	4.1	0.455478	3.22	4.05	0.330861
Brf1	7.47	11.68	0.64486	10.97	26.26	1.2593	7.69	10.97	0.512508	9.22	12.97	0.49234
2810021J22Rik	1.74	3.31	0.927744	1.63	2.51	0.622815	2.15	3.52	0.711239	2.05	3.21	0.646949
Trim33	3.6	8.06	1.16278	2.94	5.08	0.789012	3.64	4.82	0.405095	3.33	4.88	0.551359
Akt2	41.07	65.62	0.676051	60.98	108.46	0.830755	36.71	62.21	0.760973	39	60.79	0.64036
Def6	23.82	30.22	0.34333	38.36	130.91	1.7709	26.15	36.33	0.47435	27.87	34.76	0.318715
Ddhd1	4.09	9.12	1.15693	2.35	4.92	1.066	2.51	3.41	0.442084	2.74	3.24	0.241818
Nostrin	2.12	11.83	2.48031	1.16	1.41	0.28157	1.13	1.22	0.110558	1.26	1.29	0.0339473
Slc37a1	4.47	7.43	0.733087	9.78	19.55	0.999262	11.18	17.07	0.610543	11.21	16.54	0.561173
Abr	20.43	40.05	0.971113	32.31	86.37	1.41855	17.27	21.29	0.301908	18.38	21.29	0.212039
Zfp763	1.75	3.55	1.02046	1.85	2.55	0.462972	2.72	4.27	0.650629	2.32	3.95	0.767728
Ptprg	1.86	3.08	0.727628	2.37	6.3	1.41046	4.07	5.58	0.455236	4.28	5.3	0.308382
Fanca	8.34	16.45	0.979968	19.67	38.2	0.957576	8.45	12.71	0.588941	9.8	12.71	0.37511
Rtkn2	14.34	48.47	1.75705	6.99	11.36	0.700598	6.72	6.96	0.0506261	5.68	7.46	0.393285
Rsph3b	15.77	23.99	0.60525	5.44	17.79	1.70939	4.66	6.51	0.482328	5.06	5.44	0.104469
Plekha7	21.41	34.53	0.689566	16.67	48.2	1.53178	8.46	11.56	0.450412	8.77	10.28	0.229192
4922501C03Rik	1.02	2.49	1.28758	1.22	1.34	0.135352	1.12	1.74	0.635589	1.06	1.9	0.841935
Ssx2ip	10.51	17.17	0.708127	5.17	19.41	1.90856	8.68	9.99	0.20279	8.59	9.08	0.0800342
Csrnp1	10.19	15.69	0.622691	23.39	42.19	0.851009	9.43	17.32	0.877109	12.16	17.74	0.544863
Pla2g15	8.18	13.01	0.669448	31.44	52.16	0.730343	21.57	37	0.778499	20.69	33.96	0.714903
Vrk1	21.98	36.95	0.749383	12.56	37.1	1.56258	11.72	15.5	0.403296	12.82	14.5	0.177657
Zfp160	1.18	2.31	0.969106	1.22	1.5	0.298081	1.53	2.53	0.725606	1.42	2.65	0.900101
Angel1	6.02	11.78	0.968504	18.86	30.73	0.704318	14.53	22.41	0.625108	13.68	20.66	0.594772
2610507B11Rik	33.3	57.14	0.778979	57.33	204.14	1.8322	76.5	89.56	0.227395	81.33	84.36	0.0527715
Mfsd5	25.48	36.99	0.53777	97.24	153.07	0.65457	110.79	203.38	0.87635	111.64	197.32	0.821683
Wbp11	118.06	150.48	0.350052	114.05	535.28	2.23063	75.66	86.6	0.194836	74.21	80.32	0.114146
Gm14420	5.96	9.81	0.718941	5.31	9.89	0.897259	7.28	12.02	0.723427	8.21	12.02	0.549983
D2Ertd750e	21.65	42.76	0.981895	12.67	38	1.58458	17.03	19.93	0.226863	18.14	19.39	0.0961383
Fam50a	39.01	73.22	0.908394	28.61	75.09	1.3921	24.25	31.03	0.355679	24.56	28.83	0.23126
Abce1	43.56	84.57	0.957142	20.84	51.72	1.31137	42.79	53.83	0.331137	42.74	52.15	0.28708
Klhl2	32.74	47.83	0.546861	18.82	40.79	1.11595	13.82	20.29	0.554011	12.32	19.6	0.669851
C85492	3.22	5.31	0.721651	8.89	13.76	0.630225	6.24	11.76	0.91427	7.24	11.13	0.620392
Lrp6	4.79	6.15	0.360561	6.56	18.39	1.48715	9.84	14.2	0.529161	10	14.23	0.508936
Elp2	88.58	123	0.473605	79.14	157.45	0.992415	35.22	57.72	0.712676	34.83	56.83	0.706322
Snx14	2.47	4.63	0.906501	3.8	7.59	0.9981	6.72	9.98	0.570579	7.1	9.43	0.409439
Reps1	41.31	68.08	0.72074	21.12	40.1	0.924992	16.97	26.07	0.619404	16.17	24.82	0.618183
Sema4c	4.61	7.59	0.719333	5.92	11.32	0.935205	5.05	8.23	0.704609	5.23	7.52	0.523922
Zfp790	2.5	3.79	0.60027	1.56	3.74	1.26149	2.34	3.56	0.605369	2.61	3.48	0.415037
Zfp81	1.25	2.64	1.07861	1.28	1.38	0.108524	1.2	2.35	0.969626	1.41	2.33	0.724635
Fam110a	15.75	28.09	0.834705	31.48	41.21	0.388559	16.44	30.46	0.889706	18.12	30.86	0.768155
Dock6	29.74	54.16	0.864823	25.57	61.6	1.26848	14.89	21.01	0.496732	17.77	21.13	0.249849
Hspa9	313.69	483.74	0.624892	136.15	430.08	1.65941	164.84	209.49	0.345815	166.76	198.2	0.249184
Zbtb40	4.74	7.82	0.722282	5.42	13.96	1.36493	3.23	4.47	0.468741	3.75	4.69	0.322697
Rabgap1	10.8	20.69	0.937902	7.51	16.07	1.09749	8.36	11.04	0.401165	8.07	10.96	0.441607
Tcp1	358.21	515.7	0.525726	157.61	369.72	1.23007	246.82	377.77	0.614049	253.25	359.99	0.507395
Kif3b	7.05	12.41	0.815808	5.83	20.21	1.7935	5.48	6.31	0.203464	5.59	5.84	0.0631201
Ncapd3	15.76	28.19	0.838916	8.82	20.75	1.23426	5.5	8.2	0.576192	6.72	7.86	0.226068
Clint1	29.81	65.52	1.13614	25.04	68.28	1.44723	18.79	20.88	0.152157	19.07	21.01	0.139771
Pgd	65.42	125.96	0.945162	172.32	238.8	0.470713	58.03	98.59	0.764642	58.15	93.94	0.69196
Anapc4	22.06	33.25	0.591922	11.55	31.5	1.44746	15.63	21.2	0.439746	15.61	20.5	0.393153
Hivep1	1.99	4	1.00723	1.67	3.77	1.17472	1.46	1.86	0.349334	1.47	1.86	0.339486
Usp20	2.93	4.79	0.709125	6.75	11.86	0.813145	3.56	5.7	0.679085	3.58	5.69	0.668469
Zfp937	1.82	3.86	1.08466	1.77	2.43	0.457207	1.77	2.71	0.614543	1.83	3	0.713119
Ldoc1l	4.25	6.63	0.641546	8.61	17.69	1.03885	5.12	7.6	0.569856	4.54	6.97	0.618466
Srebf1	14.51	24.89	0.778519	38.68	70.77	0.87155	19.65	32.11	0.708493	21.44	30.52	0.50945
Kctd2	30.75	47.07	0.614221	29.12	51.39	0.819477	26.27	44.35	0.755518	27.1	43.38	0.678737
Maged1	61.58	128.45	1.06067	71.98	110.85	0.622941	28.32	42.41	0.582583	26.69	40.49	0.601266
Col4a3bp	4.62	8.08	0.806462	3.31	7.49	1.17813	4.81	6.37	0.405256	4.78	6.65	0.476344
Sptlc2	12.79	21.07	0.720174	23.02	60.57	1.39572	40.31	53.34	0.40408	40.64	51.65	0.345868
Zfp109	1.64	3.78	1.20469	1.56	2.43	0.63941	1.3	1.81	0.477478	1.42	2.07	0.54374
Trmt6	16.83	25.29	0.587532	22.1	57.96	1.39101	27.12	36.01	0.40904	27.36	38.1	0.477723
6330416G13Rik	5.43	6.89	0.343552	7.05	12.98	0.880595	7.88	14.1	0.839428	7.51	13.08	0.800478
Zbtb22	11.2	15.65	0.482664	20.38	40.05	0.974648	15.63	28.42	0.862589	18.7	27.26	0.543747
Mios	8.71	16.61	0.931307	4.23	10.2	1.26984	7.09	9.51	0.42366	7.84	9.25	0.2386
Jag2	8.59	11.65	0.4396	11.2	25.94	1.21168	5.69	9.58	0.751597	6.5	8.94	0.459835
Abcg2	9.8	20.92	1.09403	24.61	39.93	0.698228	38.13	53.64	0.492383	37.93	56.62	0.577972
Ep400	14.7	24.88	0.75917	17.13	42.58	1.31365	8.96	13.4	0.580662	10.85	12.54	0.208842
Cdc37	137.85	193.7	0.490725	199.15	521.06	1.38759	112.83	161.72	0.519347	111.51	153.78	0.463695
Dld	24	52.68	1.13422	15.78	30.56	0.953547	27.03	36.66	0.439645	26.42	33.24	0.33129
Kif5b	8.52	25.26	1.56793	8.97	13.4	0.579053	9.59	12.29	0.357882	9.2	11.75	0.352955
Dopey2	6.79	19.52	1.52347	8.89	14.53	0.708779	4.45	6.39	0.522011	5.51	5.92	0.103545
Ppfia3	4.52	6.89	0.608181	5.49	14.73	1.42388	3.92	5.2	0.407658	4.08	5.45	0.417687
Rapgef6	2.74	6.58	1.26391	2.28	3.94	0.789162	2.75	3.81	0.470359	2.77	3.49	0.333341
Klhl12	43.39	65.26	0.588836	51.76	91.51	0.822092	36.73	61.13	0.734922	35.93	58.79	0.710382
Mtap	13.59	31.65	1.21966	17.15	21.52	0.32747	17.77	28.58	0.685562	17.08	26.27	0.621108
Pi4k2a	25.89	39.07	0.593666	32.16	56.1	0.802733	18.98	33.2	0.806703	19.22	30.16	0.650028
Csnk1g3	5.47	10.06	0.879018	5.77	9.33	0.693306	6.58	9.89	0.587883	5.93	9.58	0.691994
Plekhm2	8.12	10.24	0.334664	9.03	26.47	1.55156	6.65	9.68	0.541653	6.88	9.23	0.423922
Nktr	3.33	8.35	1.32625	3.4	5.03	0.565024	3.33	4.94	0.568989	3.82	5.01	0.391238
Atp5b	2089.73	3537.15	0.759271	2548.89	3299.48	0.37237	1457.52	2613.8	0.842633	1403.12	2576.84	0.876965
Pygb	18.93	25.36	0.42188	31.95	62.21	0.961331	14.36	23.79	0.7283	13.79	23.02	0.739265
Rrbp1	45.41	53.27	0.230313	47.41	219.83	2.21312	48.86	59.32	0.279865	52.33	57.15	0.127115
Pbrm1	4.69	12.18	1.37685	5.8	11.09	0.935135	5.31	6.68	0.331136	5.77	6.66	0.206951
Rgmb	3.67	4.56	0.313254	5.39	9.35	0.794681	5.53	10.63	0.94279	5.88	10.21	0.796095
Inppl1	22.66	36.54	0.689329	26.5	59.88	1.17608	15.27	23.67	0.63236	17.57	22.37	0.348451
Sf3a3	66.73	101.75	0.608621	59.26	166.11	1.48701	52.36	69.79	0.414555	52.73	66.55	0.335815
D17Wsu92e	76.72	114.22	0.574141	110.45	208.65	0.917692	65.37	107.41	0.716428	66.14	102.86	0.637087
Ccdc65	1.3	2.1	0.691878	1.71	4.91	1.52173	1.82	2.09	0.199564	1.49	2.01	0.431883
Itpkc	11.8	18.62	0.658066	15.37	26.47	0.784241	6.95	11.42	0.716478	7.29	11.73	0.686212
Tbcd	24.63	37.34	0.600305	50.53	82.6	0.709002	19.13	33.62	0.813483	19.84	32.71	0.72132
Pwwp2b	10.07	14.24	0.499885	19.68	29.17	0.567755	10.33	20.83	1.01182	11.89	20.2	0.764607
Agap3	36.57	52.19	0.513113	42.86	84.28	0.975558	23.34	39.95	0.775391	26.62	39.77	0.57917
Arhgap44	6.58	13.46	1.03252	7.46	12.84	0.783398	5.05	7.19	0.509708	5.26	7.53	0.517587
Dennd4b	9.83	15.64	0.669977	8.95	18.34	1.03503	5.64	8.32	0.560888	5.45	8.13	0.576999
Tex21	3.33	7.12	1.09636	2.2	2.29	0.0578441	1.85	3.49	0.915702	1.82	3.11	0.772976
Nisch	46.64	83.48	0.839863	98.62	200.93	1.02674	35.15	53.48	0.605475	39.8	51.45	0.370403
Telo2	9.45	14.89	0.655958	18.53	35.37	0.932663	8.84	15.58	0.817577	11.01	14.87	0.43359
Zfp213	3.6	5.29	0.555271	6.84	13.52	0.983027	5.77	8.78	0.60565	5.67	9.18	0.695145
Myh13	1.13	1.73	0.614449	1.25	5.26	2.07313	1.18	1.3	0.139725	1.23	1.24	0.0116818
Scaf1	40.77	76.03	0.899061	66.93	179.96	1.42695	22.74	30.01	0.400211	27.21	29.41	0.11217
Pnpla6	6.1	9.14	0.583385	23.45	41.9	0.837362	15.11	26.28	0.798462	16.62	25.52	0.618708
Ppp2r2d	40.87	82.23	1.00862	38.17	80.7	1.08013	69.19	90.31	0.384322	69.58	89.59	0.364665
Zbtb17	18.69	28.57	0.612234	18.72	41.78	1.15823	13.1	19.8	0.595934	13.81	19.11	0.468614
Zcchc2	11.46	22.65	0.982904	9.84	23.13	1.23304	7.26	9.6	0.403065	7.79	9.04	0.214699
Dlc1	78.01	123.91	0.667562	81.38	188.46	1.21151	36.84	53.61	0.541229	36.65	48.8	0.413068
Steap3	2.83	6.12	1.11273	18.02	29.37	0.704744	12.71	17.5	0.461391	12.05	17.69	0.553901
Olfm1	7.75	17.42	1.16848	9.62	16.9	0.812914	12.46	17.27	0.470964	11.61	15.11	0.380136
Pja1	22.46	30.08	0.421447	24.95	79.64	1.67445	17.18	22.47	0.38727	15.23	19.4	0.349141
Rabepk	23.54	49.03	1.05855	22.59	24.25	0.1023	17.35	32.39	0.900613	18.9	32.22	0.76957
Mef2a	1.31	2.7	1.04339	1.32	2.51	0.927149	1.31	1.61	0.297494	1.28	1.89	0.562242
Mtmr3	26.79	43.82	0.709895	21.38	45.55	1.09119	12.59	19.71	0.646649	13.46	17.54	0.38197
Enc1	50.69	86.74	0.774996	74.06	148.17	1.00049	35.35	52.04	0.557911	35.96	50.71	0.495877
Aacs	10.92	16.01	0.552	20.31	37.53	0.885854	9.19	14.77	0.684533	9.49	15.49	0.706857
Zfp644	1.63	5.14	1.6569	1.97	2.49	0.33795	2.53	3.67	0.536643	2.8	3.44	0.296982
BC088983	24.84	32.21	0.374843	12.03	25.11	1.06163	16.85	25.93	0.621874	15.71	26.78	0.769473
Fam171a2	2.08	3.13	0.589579	5.45	12.08	1.14829	4.45	6.79	0.609606	4.54	6.33	0.479513
Tmub2	7.62	15.73	1.04566	21.38	33.17	0.633617	21.36	31.7	0.569571	22.93	34.2	0.57676
Ints10	27.52	47.1	0.775247	19.53	42.51	1.12211	18.69	26.91	0.525876	19.69	26.02	0.402158
Fermt2	35.39	56.73	0.68077	16.73	42.71	1.35214	24.21	33.42	0.465109	24.67	30.95	0.327182
Snapc4	13.23	19.2	0.537293	14.61	51.35	1.81341	10.27	13.19	0.361008	12.62	13.65	0.113189
Prmt2	7.26	11.24	0.630601	14.22	22.23	0.644586	8.39	15.8	0.913182	9.04	14.05	0.636175
Wscd1	6.96	8.87	0.349847	14.98	28.98	0.95202	9.15	15.5	0.760425	8.75	14.83	0.761164
Dnajc1	1.64	3.17	0.950787	2.07	3.65	0.818266	2.07	3.02	0.544918	2.15	3.06	0.509195
Vps11	25.27	39.76	0.653892	29.91	52.04	0.798993	13.29	22.02	0.728473	13.87	21.64	0.641733
Efs	19.41	28.27	0.542472	29.04	56.09	0.949702	11.61	19.33	0.735474	12.45	18.81	0.595354
Tdg	15.8	30.96	0.970481	13.02	31.35	1.26774	4.88	6.7	0.45728	5.98	6.53	0.126938
Sap30l	35.77	58.27	0.704003	21.89	41.7	0.929775	21.56	31.29	0.537344	21.96	34.47	0.650463
Mov10	67.02	114.04	0.766876	88.26	152.27	0.7868	26.32	43.33	0.719207	26.88	39.31	0.548363
Csnk1d	68.81	87.43	0.34551	76.19	137.46	0.851338	40.81	73.34	0.845678	41.52	71.13	0.776652
Rnf215	4.13	7.7	0.898717	6.94	11.41	0.717291	9.04	13.55	0.583898	9.66	14.83	0.618424
Rasip1	2.66	5.86	1.13947	8.03	12.31	0.616359	5.12	7.91	0.627534	5.58	7.54	0.434299
Tmem106b	3.67	7.09	0.950006	2.14	3.91	0.869558	3.72	5.56	0.579782	3.99	5.33	0.417747
Ciz1	13.74	21.75	0.662633	10.57	43.75	2.04931	7.19	7.48	0.0570465	8.31	8.59	0.0478097
Stk40	20.97	39.17	0.901422	38.24	68.26	0.835958	22.78	35.53	0.64127	23.65	32.04	0.438034
Fam126b	1.93	4.13	1.09754	1.85	3.5	0.91983	1.75	2.29	0.387993	1.79	2.38	0.411002
Trib3	36.88	58.9	0.675429	44.3	68.81	0.635312	26.86	44.56	0.73029	27.17	46.5	0.775216
Zbtb11	2.87	5.44	0.922556	2.32	4.33	0.900242	2.9	3.74	0.366985	2.56	3.95	0.625709
Trappc10	14.03	21.58	0.62118	13.82	29.22	1.0802	8.06	11.47	0.509014	7.66	11.65	0.604914
Evc2	8.22	13.52	0.717885	20.2	46.29	1.19635	21.31	29.6	0.474067	21.57	28.99	0.426529
Stxbp3a	4.6	12.7	1.46512	3.35	5.59	0.738687	4.52	5.97	0.401408	4.74	5.48	0.209289
Senp8	2.12	4.33	1.0303	2.42	3.15	0.380345	2.79	4.26	0.610588	2.75	4.76	0.79153
Cep120	12.73	22.02	0.790582	6.68	15.53	1.21714	6.55	9.33	0.510382	7.15	8.77	0.294634
Prdm15	3.85	7.07	0.876852	3.4	8.8	1.37197	3.03	3.84	0.341789	3.39	3.95	0.220567
Pstpip2	3.51	5.68	0.69442	3.45	7.32	1.08525	2.82	3.55	0.332124	2.6	4.22	0.698731
6330503K22Rik	5.07	12.47	1.2984	3.54	6.49	0.874469	5.99	8.17	0.44778	6.89	7.85	0.188189
Pvrl3	4.81	8.25	0.778357	5.23	9.42	0.848916	11.14	16.68	0.58237	10.78	16.33	0.599168
Col18a1	29.74	53.9	0.857881	211.36	520.76	1.30092	143.5	190.82	0.411162	158.16	186.62	0.238719
Rims2	1.61	2.89	0.844009	1.87	3.76	1.00769	1.79	2.59	0.532993	2.05	2.75	0.423808
Fam134a	20.47	30.01	0.551932	57.03	84.38	0.56518	55.3	96.28	0.799957	51.66	95.76	0.890376
AI848100	3.4	7.61	1.16236	3.75	5.87	0.64647	8.34	11.45	0.457228	7.87	11.45	0.540912
Extl1	2.65	4.57	0.786202	6.77	12.74	0.912138	4.71	7.35	0.642017	4.3	5.94	0.466126
Rundc1	7.62	11.55	0.60003	11	23.15	1.07351	7.71	12.03	0.641834	8.69	12.21	0.490635
Zdhhc20	2.84	4.83	0.766132	3.31	5.58	0.753434	5.28	9.09	0.783742	5.93	8.4	0.502357
Fam76b	8.02	27.12	1.75768	6.32	9.77	0.628434	9.01	10.43	0.21114	8.96	10.35	0.20806
Atp2a3	4.42	6.53	0.563037	21.48	39.87	0.89231	19.88	32.22	0.696639	19.63	30.84	0.651743
Sipa1l3	10.22	16.46	0.687569	11.41	33.72	1.56331	4.63	6.18	0.416595	5.16	5.67	0.135978
Morc3	10.98	25.27	1.20255	9.09	16.55	0.864479	11.58	16.27	0.490579	12.85	15.23	0.245148
Fance	31.31	43.28	0.467077	39.5	64.04	0.697121	26.49	47.93	0.855481	28.5	49.03	0.782703
Dhx37	19.06	25.74	0.433464	33.45	80.79	1.27217	10.6	16.15	0.60747	11.03	15.47	0.48804
Cep72	6.6	11.16	0.757799	3.43	6.44	0.908852	3.77	5.43	0.526388	3.72	5.67	0.608046
Hk2	106.56	151.62	0.508794	92.48	215.48	1.22034	32.4	48.38	0.578417	29.77	41.91	0.493435
Gnaq	3.34	7.1	1.08797	4.52	6.03	0.415835	2.58	3.96	0.618129	2.78	4.45	0.67872
Ccdc111	3.02	6.65	1.13881	2.15	3.57	0.731587	3.21	4.42	0.461473	2.95	4.08	0.467854
B4galnt3	3.29	5.14	0.643681	7.93	16.26	1.03593	4.41	7.21	0.709221	4.92	6.54	0.410632
Cplx2	1.06	1.56	0.557482	1.45	5.36	1.88618	1.19	1.39	0.224123	1.26	1.38	0.131245
Ddb1	296.47	447.49	0.593969	378.04	621.02	0.716101	91.45	158.11	0.789874	89.53	145.3	0.698592
Atg4d	25.65	38.92	0.601553	34.41	56.19	0.707486	25.26	44.51	0.817275	27.81	44.29	0.671377
Sdf4	21.4	31.16	0.542084	33.29	71.72	1.10729	55.07	82.03	0.574885	55.89	83.16	0.5733
Srrt	68.76	100.87	0.552856	146.17	416.55	1.51084	67.34	90.5	0.426454	72.83	90.1	0.306994
P4ha2	29.64	58.58	0.982863	42.99	66.83	0.636495	19.87	31.53	0.666133	19.78	28.2	0.511653
Snx16	2.26	5	1.14561	1.76	2.04	0.212994	2.12	3.61	0.767935	2.1	3.34	0.669459
Epn1	68.55	116.42	0.76411	109.68	190.78	0.798609	67.13	107.18	0.675006	73.61	108.38	0.558125
Myo1d	3.38	6.74	0.995725	3.25	7.03	1.11308	1.8	2.65	0.557995	2.14	2.34	0.128898
Jakmip1	17.91	20.72	0.210259	12.79	44.72	1.8059	11.4	15.29	0.423555	11.46	14.66	0.355278
Psmd6	58.44	101.43	0.795456	68.83	137.56	0.998952	94.61	138.32	0.547945	100.05	136.85	0.451874
1810074P20Rik	2.94	9.95	1.75888	3.03	3.12	0.0422282	2.94	4.17	0.504231	2.68	3.76	0.4885
Actr1a	56.4	107.25	0.927211	92.15	136.48	0.566633	48.71	75.68	0.635694	47.18	74.76	0.664091
Ipo5	157.22	240.07	0.61067	106.07	406.28	1.93746	109.76	125.22	0.190113	111.36	115.66	0.0546589
Lrch4	33.04	64.02	0.954309	76.65	132.55	0.790179	33.35	52.27	0.648296	40.14	52.93	0.399045
Srf	20.95	29.49	0.493276	38.84	79.52	1.03377	20.69	31.89	0.62417	20.5	31.87	0.636575
Vps13a	1.33	2.65	0.994566	1.39	2.56	0.881059	1.95	2.94	0.592342	2.1	2.62	0.319177
Rad54l2	12.27	21.07	0.780055	14.33	39.84	1.47518	7.51	9.9	0.398616	7.98	8.75	0.132894
Cpsf2	12.08	21.32	0.819587	9.69	26.68	1.46119	11.74	14.57	0.311568	12.43	14.22	0.194095
Dhx35	21.71	32.83	0.596655	24.93	48.78	0.968407	12.99	21.29	0.712775	14.47	20.57	0.507477
Atg14	25.3	35.77	0.499613	15.52	53.43	1.78352	16.05	18.16	0.178191	15.55	19.46	0.323597
Evc	15.68	23.14	0.561463	24.47	61.36	1.32628	21.44	30.6	0.513227	22.6	29.47	0.382924
Polr3b	16.32	21.53	0.399707	19.98	55.81	1.48197	11.59	16.66	0.523508	12.16	15.81	0.378694
Ccdc123	15.66	24.49	0.645109	8.73	23.99	1.45838	11.7	16.08	0.458759	13.49	15.73	0.221628
Eri3	69.91	134.79	0.947143	113.08	133.37	0.23809	75.77	134.36	0.826405	78.48	133.75	0.769142
Zfp944	1.82	3.5	0.943416	1.4	1.48	0.0801703	2	3.28	0.713696	1.82	3.75	1.04295
Itgb7	9.07	13.05	0.524875	31.56	53.84	0.770581	33.15	54.39	0.714333	31.22	53.25	0.770311
Amotl2	44.65	67.42	0.594516	37.75	91.42	1.27603	12.59	18.27	0.537198	14.63	18.93	0.371745
Kcnq2	1.69	2.47	0.547488	3.74	7.19	0.942954	4.05	6.89	0.766582	4.95	7.11	0.522421
Snx11	14.5	22.65	0.643458	19.62	34.12	0.798293	14.53	25.08	0.787503	17.16	25.1	0.548638
9830001H06Rik	2.84	4.15	0.54722	4.91	11.54	1.23285	2.35	3.47	0.562275	2.28	3.08	0.433897
Tnrc6a	6.73	12.4	0.881662	5.51	12.5	1.1818	5.82	7.45	0.356221	6.25	7.99	0.354339
Stambp	3.54	7.99	1.17445	2.78	7.08	1.34866	3.99	4.02	0.0108068	3.1	3.66	0.239575
Brip1	2.43	6.38	1.3926	2.46	3.26	0.406214	2.23	3.15	0.498308	2.36	3.28	0.474909
Zfp658	1.54	2.82	0.872765	1.72	3.43	0.9958	1.88	2.81	0.579837	2.15	2.69	0.32327
Ncaph2	161.48	275.6	0.77122	175.35	247.38	0.496491	128.34	217.1	0.758389	128.74	215.64	0.744164
Stx8	8.37	12.69	0.600393	5.18	11.42	1.14054	7.11	9.62	0.436187	7.06	10.65	0.593113
Pitpnm2	4.75	9.09	0.936353	6.8	17.08	1.3287	4.04	5.21	0.366928	4.68	5.15	0.138064
Fam115a	2.11	5.06	1.26189	2.19	3.58	0.709029	1.34	1.78	0.409644	1.26	1.65	0.389042
Ppm1m	42.28	65.86	0.639427	35.68	47.78	0.421291	29.18	53.94	0.886376	29.51	52.16	0.82174
Gm6300	1.25	2.97	1.24853	1.79	1.89	0.0784266	1.63	2.55	0.645625	1.63	2.83	0.79593
Med6	25.97	44.7	0.783429	21.9	28.5	0.380031	32.02	60.09	0.908152	33.74	54.65	0.695762
Tcf20	15.21	29.33	0.947357	12.27	29.83	1.28163	11.52	14.45	0.326929	11.92	13.8	0.211284
Klf13	11.94	20.26	0.762831	28.68	60.49	1.07665	15.03	20.81	0.469432	14.07	19.33	0.458219
Adprhl2	69.12	94.78	0.455479	70.49	112.14	0.66981	39.94	74.2	0.893585	41.09	68.99	0.7476
2310047M10Rik	11.33	17.85	0.655776	9.93	17.49	0.816665	5.68	9.69	0.770606	7.06	10.14	0.522318
Clk2	29.62	42.82	0.531713	26.68	77.6	1.5403	16.84	22.15	0.395415	18.99	23.34	0.297565
Gtf3c4	20	33.46	0.742437	19.43	45.73	1.23486	12.47	17.24	0.467298	12.89	16.06	0.31722
Pacsin2	40.18	63.23	0.654132	30.11	114.14	1.92249	23.92	26.78	0.162939	23.85	24.2	0.0210178
Coq6	23.88	64.69	1.43774	41.1	43.13	0.0695533	22.47	35.02	0.640179	22.93	35.07	0.613001
Ccdc21	28.27	46.68	0.723533	23.52	53.21	1.17781	15.39	22.76	0.564507	16.46	20.15	0.291816
Mad1l1	19.1	24.44	0.355672	29.51	117.95	1.9989	18.03	20.76	0.203407	17.95	20.59	0.19796
Nol9	52.49	100.48	0.936794	79.16	136.66	0.787748	36.94	55.27	0.581313	37.31	50.96	0.449803
Surf6	28.82	54.68	0.923943	32.28	67.97	1.07426	24.94	33.97	0.4458	26.7	33.13	0.311298
Slc39a4	15.66	30.53	0.963143	45.16	64.58	0.516042	30.33	48.06	0.664091	31.18	47.61	0.610644
Pde4dip	5.15	9.46	0.877268	2.99	6.55	1.13135	2.92	3.83	0.391376	2.81	3.59	0.353414
Dcaf17	10.12	20.2	0.997146	5.53	8.42	0.606541	5.59	8.73	0.643133	5.09	7.23	0.50633
Zmat3	38.61	108.3	1.48799	48.39	89.37	0.885082	31.78	38.11	0.26205	32.67	35.45	0.117819
Cep76	8.24	13.39	0.70044	7.17	13.35	0.896795	6.14	8.84	0.525808	5.45	8.43	0.629276
Myof	3.39	5.98	0.81886	2.33	6.45	1.46897	2.14	2.38	0.153351	2.1	2.6	0.308122
Lzts2	25.8	36.03	0.481828	27	48.83	0.854808	10.85	19.58	0.851686	13.39	19.75	0.560697
Rara	43.62	80.77	0.88883	57.78	109.88	0.927287	42.06	60.1	0.514916	43.27	57.8	0.417702
Adcy6	2.05	3.64	0.828315	2.59	5.29	1.03032	1.93	2.86	0.567414	2.32	2.9	0.321928
Slc25a25	11.82	15.32	0.374186	16.64	30.63	0.88029	9.18	16.79	0.871036	9.95	15.31	0.621706
Spata5	18.57	29.44	0.664804	9.24	24.3	1.39499	10.58	13.01	0.298281	10.6	13.88	0.388943
Gnl1	59.46	78.96	0.409203	103.77	178.11	0.779379	59.98	101.48	0.758642	58.45	101.74	0.799612
Srfbp1	20.99	47.64	1.18247	11.67	20.63	0.821939	11.76	16.43	0.482444	12.32	14.75	0.259713
Limk2	51.93	78.28	0.592076	47.24	79.89	0.758006	28.66	47.44	0.727065	28.85	45.78	0.666146
Gm17821	3.11	7	1.17044	3.9	5.49	0.493332	4.04	5.84	0.531613	4.27	6.24	0.54731
Ddx39	195.8	333.23	0.767138	465.59	647.17	0.475085	229.95	382.75	0.735082	225.66	383.5	0.765076
[truncated: 4,660 more rows]

## Sheet: Tet2DRBD RIP-Seq
Gene symbol	Input-N1	RIP-N1	Log2 Fold change-N1	Input-N2	RIP-N2	Log2 Fold change-N2	Input-N3	RIP-N3	Log2 Fold change-N3	Input-N4	RIP-N4	Log2 Fold change-N4
Gnl2	2.42	70.15	4.85736	2.88	4.38	0.604862	2.42	21.32	3.13913	6.19	20.61	1.73533
Rex2	1	9.99	3.32048	1.26	2.01	0.673772	1.26	16.05	3.67108	2.26	13.05	2.52966
Cebpz	3.93	67.77	4.10805	2.6	7.95	1.61244	3.99	27.16	2.76702	12.4	25.38	1.03335
Tmem184c	1.15	10.69	3.21656	1.51	2.81	0.896022	1.76	17.54	3.317	3.95	15.81	2.00091
Gm20362	8.94	157.46	4.13857	3.39	22.3	2.71769	14.66	45.87	1.64567	21.58	39.93	0.887778
Pabpc1	231.78	1701.39	2.87589	96.19	475.44	2.3053	186.81	1386.54	2.89185	614.15	1403.25	1.19211
Snord16a	1	5.8	2.53605	1	9.31	3.21878	3.35	11.19	1.73998	3.72	10.58	1.50797
Myo5a	2.31	16.74	2.85733	1.82	7.63	2.06774	2.79	12.01	2.1059	3.89	12.76	1.71379
A130040M12Rik	2.35	56.43	4.58573	3.12	9.44	1.59724	4.53	16.72	1.88399	8.06	12.63	0.648003
Dnttip2	2.27	44.67	4.29854	2.46	2.53	0.0404791	3.5	22.93	2.71181	8.89	23.62	1.40975
Ncapg	2.1	38.05	4.17944	1.64	2.98	0.861617	2.45	13.68	2.48121	7.02	13.39	0.931613
Rmnd1	2.48	13.7	2.46576	1	5.24	2.38957	2.36	10.55	2.16038	3.89	10.17	1.38648
Lamb1	10.9	99.46	3.18979	9.9	28.5	1.52546	17.03	79.33	2.21979	24.89	63.3	1.34664
Cd2ap	3.25	39.22	3.59308	1.94	7.09	1.86973	3.09	12.76	2.04595	7.61	12.5	0.71596
Taf1d	4.12	55.12	3.74186	3.76	5.87	0.642628	7.64	37.26	2.28598	12.49	34.09	1.44858
Dnajc2	6.46	79.49	3.62117	4.14	6.83	0.722255	7.85	44.35	2.49817	17.86	41.27	1.20836
1700029I01Rik	2.51	18.39	2.87316	2.52	10.85	2.1062	5.11	20.5	2.00423	9.66	19.87	1.0405
Nbn	1.16	14.07	3.60043	1.35	1.74	0.366128	1.2	6.61	2.46162	1.82	4.93	1.43765
Rpl4	1098	5698.23	2.37564	200.7	983.88	2.29344	692	2750.77	1.99099	1382.42	2797.65	1.01702
Kif20a	52.83	160	1.59864	5.39	40.33	2.9035	14.3	56.2	1.97455	23.67	53.7	1.18186
Ndc80	2.76	32.36	3.55147	1.83	2.51	0.455844	1.57	8.17	2.37957	3.72	8.15	1.1315
Pds5a	2.28	30.45	3.73934	1.79	3.14	0.810805	2.77	14.52	2.39008	7.94	11.52	0.53693
Ccdc41	1.42	19.86	3.8059	1.37	1.49	0.121136	1.4	6.27	2.16304	1.87	4.86	1.37792
Dbf4	18.07	161.03	3.15566	6.37	24.6	1.94929	28.15	99.26	1.81808	63.24	90.45	0.516283
EU599041	1.94	9.74	2.32787	1.94	2.66	0.45537	1.64	10.71	2.70719	2.58	9.74	1.91655
4632434I11Rik	2.37	25.6	3.43318	1.43	2.04	0.512554	2.32	10.88	2.22948	3.94	9.22	1.22657
Uaca	4.95	33.62	2.76382	1.59	6.59	2.05125	3.84	14.11	1.87754	8.25	13.48	0.708354
Dnajc21	4.25	63.84	3.90893	6.14	7.66	0.319106	8.99	42.28	2.23358	19.57	37.27	0.929371
Nuf2	7.67	64.46	3.07111	6.15	15.98	1.37761	12.9	48.73	1.91744	23.5	47.39	1.01192
Rbm26	2.8	26.57	3.2463	2.47	3.29	0.413577	3.16	16.31	2.36776	6.68	16.63	1.31587
Gpbp1	6.51	53.5	3.03881	3.2	7.09	1.14771	7.81	37.74	2.2727	20.55	36.02	0.80966
Ipo7	18.35	88.67	2.27267	3.13	21.54	2.78278	12.47	40.41	1.69625	25.46	35.71	0.488096
Ccdc160	1.15	12.47	3.43876	1.68	3.3	0.974005	3.1	9.04	1.54405	3.73	9.02	1.27395
Dnm1l	4.32	45.2	3.38722	2.51	6.44	1.35937	4.83	18.74	1.95603	12.5	17.84	0.513188
2700099C18Rik	1.41	10.32	2.87168	1.07	2.38	1.15335	2.19	8.64	1.9801	3.8	8.7	1.19502
Aspm	5.04	31.72	2.6539	1.58	4.63	1.55109	2.61	9.54	1.86994	4.31	9.22	1.09708
Tab2	12.19	52.9	2.11757	3.38	20.53	2.60264	7.82	23.54	1.58987	13.63	23.79	0.80357
Eif2a	8.68	73.73	3.08648	5.21	12.67	1.28206	10.08	44.18	2.1319	26.99	40.64	0.590475
Ttk	3.87	40.47	3.38645	2.96	4.73	0.676243	5.16	19.84	1.94297	9.63	19.6	1.02525
Ddx10	2.65	32.9	3.63402	3.1	4.2	0.438121	4.17	16.99	2.02657	8.47	15.58	0.879261
Pdzd8	1.7	8.53	2.32701	1.42	4.89	1.78394	3.15	11.07	1.81323	5.09	10.06	0.982893
Fam92a	5.51	36.2	2.71587	2.31	7.59	1.71621	8.05	31.09	1.94939	20.65	28.77	0.478423
Zfp146	2.66	21.37	3.00609	1.72	3.83	1.15494	2.71	12.88	2.24877	9.48	12.86	0.439932
Gm11127	7.06	32.51	2.20314	6.38	28.75	2.17193	5.92	16.53	1.48142	5.99	11.86	0.985476
Zfml	1.56	19.24	3.62449	1.42	1.98	0.47961	2.15	8.37	1.96089	4.12	7.04	0.772931
Kif18a	1.63	17.53	3.42688	1.06	1.32	0.316474	1.53	6.11	1.99764	2.72	5.69	1.06482
Zfp955b	1.09	7.58	2.79787	1.13	1.34	0.24591	1.1	4.23	1.94315	1.28	4.5	1.81378
Zfp62	1.01	7.38	2.86927	1.08	1.48	0.454566	1.13	4.33	1.93804	1.51	4.36	1.52978
AA987161	1.21	7.6	2.65099	1.14	1.71	0.584963	1.18	4.41	1.90199	1.32	4.13	1.6456
BC003331	1.5	12.3	3.03562	1.21	1.57	0.375758	1.71	7.14	2.06193	2.93	7.22	1.3011
Plk4	4.1	27.79	2.76087	2.78	6.75	1.2798	4.65	17.02	1.87193	8.96	16.27	0.860644
Gm13242	2.87	19.74	2.782	4.46	6.35	0.509713	6.5	24.2	1.8965	8.7	25.05	1.52572
Cul3	4.49	59.71	3.73319	4.83	7.17	0.56995	11.26	43.06	1.93514	30.29	40.27	0.410864
Psmd1	49.23	175.86	1.83682	16.27	81.98	2.33306	44.59	139.68	1.64733	73.08	128	0.808595
Usp15	3.33	32.76	3.29834	2.62	4.98	0.926579	4.34	16.65	1.93976	10.52	14.22	0.434787
Ccnl1	3.18	30.38	3.25602	3.24	3.43	0.0822148	4.13	19.42	2.23333	9.33	18.15	0.960021
Etaa1	2.03	15.53	2.93551	1.71	2.42	0.501011	2.27	9.6	2.08034	4.88	9.76	1
Nop58	18.5	149.41	3.01368	20.4	26.15	0.358242	20.11	108.26	2.42852	60.72	97.37	0.681306
Zfp958	2.4	15.6	2.70044	1.32	1.62	0.295456	2.7	10.65	1.97982	3.97	11.2	1.49629
Mpp6	12.04	62.09	2.36653	3.49	20.77	2.5732	15.29	37.74	1.30351	33.65	38.6	0.197994
6820431F20Rik	8.75	66.14	2.91817	4.7	12.57	1.41925	17.06	53.44	1.6473	35.5	48.26	0.443009
Tmed5	1.53	6.43	2.07129	1.42	3.56	1.32599	2.24	7.52	1.74723	3.31	7.92	1.25867
Cenpe	2.39	29	3.60097	1.59	1.89	0.249359	2.07	6.24	1.59192	3.13	6.05	0.950772
Zfp488	4.63	23.61	2.35031	4.64	9.96	1.10202	5.78	20.87	1.85229	9.86	20.27	1.03969
Phax	10.35	52.29	2.3369	7.71	24.3	1.65615	14.46	45.72	1.66076	27.25	43.92	0.688622
Zfp472	1.78	10.04	2.49581	1.23	2.45	0.994123	2.58	9.7	1.91061	4.31	8.12	0.913792
Cul2	3.59	30.6	3.09148	2.72	5.71	1.06988	6.64	22.11	1.73544	15.91	20.95	0.397016
Zfp809	1.12	10.01	3.15987	1.42	2.61	0.878159	1.88	5.82	1.63029	2.68	4.13	0.623909
Scfd1	4.98	33.7	2.75853	1.67	4.8	1.52319	4.89	15.03	1.61994	10.73	14	0.383777
Rasa1	1.58	9.71	2.61955	1.49	2.54	0.769516	1.74	7.09	2.0267	3.57	6.44	0.851137
Shcbp1	9.14	38.18	2.06255	2.94	12.62	2.10182	10.71	33.46	1.64348	23.35	31.94	0.451942
Hspa5	31.87	168.8	2.40504	36.75	159.6	2.11864	156.84	397.08	1.34014	274.07	352.21	0.361891
Nfe2l2	12.93	73.86	2.51407	6.1	14.14	1.2129	8.98	30.17	1.74833	17.96	30.17	0.748327
Morc1	3.68	18.89	2.35985	2.45	7.34	1.583	7.46	22.53	1.5946	14.1	22.36	0.665225
Pcf11	2.1	21.81	3.37653	1.31	1.99	0.603202	2.01	6.12	1.60634	3.98	6.09	0.613674
Zfp445	2.44	18.74	2.94117	1.41	2.87	1.02536	2.93	9.86	1.75069	6.99	9.65	0.465236
Hsp90b1	26.71	249.74	3.22498	34.58	81.29	1.23314	138.14	381.61	1.46597	273.93	322.8	0.236833
Ube2l6	7.59	74.01	3.28555	5.98	12.12	1.01917	8.56	16.22	0.922091	8.93	17	0.928803
5730507C01Rik	8	48.12	2.58856	5.13	8.2	0.676665	10.59	40.39	1.9313	18.62	35.42	0.927711
Zfp277	5.67	41.45	2.86995	4.49	8.09	0.849424	8.74	29.96	1.77733	19.22	29.47	0.616639
Kif15	2.7	23.04	3.09311	2.52	2.68	0.0888093	2.85	10.3	1.85361	3.92	8.23	1.07004
Ell2	3.43	25.33	2.88457	2.37	4.3	0.85945	4.29	12.54	1.54749	7.46	13.01	0.802373
Nckap1	11.36	56.24	2.30763	3.41	10.45	1.61566	11.62	34.7	1.57833	21.87	32.17	0.556763
Golga3	3.11	18.19	2.54816	1.41	2.5	0.826233	2.38	8.08	1.76339	3.86	7.29	0.917318
Dhx40	8.05	49.77	2.62822	3	8.44	1.49228	8.09	24.1	1.57482	17.27	21.8	0.33606
Ercc5	6.87	43.49	2.6623	1.66	4.33	1.38318	3.45	10.24	1.56955	6.97	9.25	0.408295
Zrsr1	2.8	15.89	2.50462	1.55	2.75	0.827163	2.06	7.33	1.83117	4.1	7.26	0.824346
Nemf	2.15	18.67	3.11831	1.74	1.9	0.126912	2.24	7.23	1.6905	3.49	7.23	1.05077
Cwc22	9.23	64.97	2.81537	4.5	9.15	1.02385	11.89	43.23	1.86228	30.71	37.32	0.28124
Diap1	21.12	64.62	1.61337	19	70.82	1.89816	12.43	29.78	1.26052	11.43	26.21	1.19729
Gm13051	4.92	25.99	2.40123	2.76	4.62	0.743225	9.8	29.08	1.56917	12.52	29.65	1.2438
Golga4	3.87	34.1	3.13937	2.23	2.52	0.17638	3.28	11.82	1.84946	6.06	10.48	0.790249
Pms1	2.34	20.42	3.1254	1.87	2.68	0.519195	2.9	7.88	1.44214	4.03	7.28	0.853159
Myo18a	20.06	40.41	1.01039	8.99	32.65	1.86069	8.18	23.01	1.49209	8.15	24.11	1.56476
Zfp941	1.87	5.51	1.55901	1.67	2.32	0.474277	2.32	10.63	2.19594	2.97	9.56	1.68655
Yme1l1	6.57	43.89	2.73993	4.17	8.09	0.956092	10.41	32.24	1.63088	21.46	32.09	0.580474
5830418K08Rik	1.26	9.39	2.8977	1.14	1.22	0.0978473	1.23	4.78	1.95835	2.27	4.38	0.948239
Nipbl	1.86	12.11	2.70282	1.28	1.91	0.577429	1.58	5.47	1.79162	2.87	5.05	0.815233
Rpl5	1249.26	2485.07	0.992213	132.01	1204.63	3.18987	847.34	1744.8	1.04205	1154.02	1818.64	0.656192
Lrrc34	6.67	44.4	2.7348	2.29	4.96	1.11499	5.96	15.93	1.41836	10.73	16.25	0.59879
Ints6	1.29	7.86	2.60716	1.63	1.84	0.174834	1.65	6.2	1.9098	2.53	5.71	1.17435
Jmjd1c	4.74	30.69	2.69481	2.36	5.11	1.11454	5.05	15.61	1.62812	10.84	14.51	0.420683
Rbm6	4.58	31.82	2.79651	3.34	7.56	1.17854	7.58	20.68	1.44797	14.47	19.5	0.430409
Senp6	3.15	25.65	3.02554	2.29	3.42	0.578649	4.19	14.07	1.7476	8.56	12.1	0.499324
Ppp1r12a	1.97	19.42	3.30128	1.79	1.88	0.0707731	1.82	6.02	1.72583	3.18	5.3	0.736966
C330027C09Rik	2.78	20.06	2.85116	2.14	2.54	0.247218	4.26	15.61	1.87355	7.05	12.82	0.862701
Zfp781	1.39	8.41	2.59702	1.39	1.84	0.404621	1.66	5.03	1.59938	2.09	4.84	1.2115
Tpp2	4.43	38.81	3.13105	3.2	5.87	0.875289	5.42	14.94	1.46282	11.21	14.14	0.334996
Zfp825	5.85	23.6	2.01228	3.2	4.36	0.446256	5.98	25.21	2.07578	9.46	22.46	1.24745
5930434B04Rik	8.93	11.28	0.337035	12.57	33.3	1.40554	15.3	72.2	2.23847	19.22	66.63	1.79356
C1galt1	1.72	9.52	2.46855	1.36	3.47	1.35133	2.6	7.18	1.46547	4.51	6.28	0.477637
Upf2	2.59	25.56	3.30286	1.55	2.08	0.424315	3.85	12.06	1.6473	8.81	11.36	0.366749
A130077B15Rik	7.85	44.74	2.5108	10.07	14.74	0.549673	11.45	34.14	1.57612	16.94	36.07	1.09037
Blm	5.37	37.91	2.81958	2.95	6.57	1.15518	5.61	13.29	1.24427	9.17	12.94	0.496844
Tug1	6.47	21.28	1.71766	3.04	15.21	2.32288	8.82	23.03	1.38466	18.51	22.52	0.282902
Tdrd12	13.2	24.91	0.916187	3.04	17.86	2.55459	7.31	19.39	1.40737	10.31	18.22	0.821479
Ofd1	1.45	10.28	2.82572	1.28	1.29	0.0112273	1.33	4.53	1.76808	1.7	3.62	1.09045
Ankrd49	2.46	16.25	2.72371	3.27	5.55	0.763197	4.34	13.23	1.60805	9.34	13.99	0.582902
Wwp1	3.41	19.37	2.50598	1.53	4.3	1.49081	3.97	9.18	1.20936	6.31	8.74	0.469993
Vps54	10.12	31.89	1.65589	2.22	11.18	2.33229	8.62	20.21	1.22931	14.83	20.16	0.442977
Cdc5l	24.09	140.32	2.54221	10.64	24.12	1.18073	28.87	74.72	1.37192	52.49	76.9	0.550941
Rg9mtd1	4.35	21.41	2.2992	1.95	5.98	1.61667	7.81	20.08	1.36236	16.34	21.03	0.364041
Gm13247	3	12.13	2.01555	4.1	5.52	0.429044	5.05	15.02	1.57253	5.18	15.92	1.61982
Fbxo5	15.66	75.53	2.26997	6.1	15.06	1.30384	15.27	48.28	1.66073	34.24	44.79	0.387494
Cast	1.66	13.06	2.9759	1.4	1.63	0.219445	1.97	6.27	1.67027	3.05	5.15	0.755763
Pkn2	6.11	24.21	1.98636	1.89	7.13	1.91552	5.94	15.09	1.34506	10.4	13.48	0.374237
Ccar1	3.14	29.52	3.23286	2.56	3.12	0.285402	4.05	12.15	1.58496	7.6	10.85	0.513624
Zfp59	2.99	12.28	2.03809	1.37	3.55	1.37364	2.58	8.62	1.74032	6.22	8.5	0.450548
Cul1	7.8	44.07	2.49825	5.59	13.26	1.24616	14.35	39.23	1.45091	28.73	37.27	0.375457
Nup88	55.13	178.59	1.69574	18.17	67.3	1.88905	30.59	78.88	1.3666	46.03	70.55	0.616072
Smc6	2.61	18.84	2.85168	2.1	2.77	0.399497	4.04	11.06	1.45292	5.39	9.79	0.861024
Myh10	12.69	37.85	1.5766	3.55	12.77	1.84687	7.52	17.25	1.19779	9.97	19.01	0.931093
Ktn1	1.42	10.34	2.86427	1.36	1.46	0.102362	1.91	5.75	1.58999	2.8	5.58	0.994838
Pnpt1	2.63	17.89	2.76602	2.19	3.36	0.61753	4.91	15.72	1.67881	9.66	13.55	0.488198
Utp14a	9.04	46.3	2.35662	3.51	10.49	1.57947	8.01	18.74	1.22625	14.24	18.43	0.372107
Rps6kb1	3.06	13.81	2.17411	2.21	4.88	1.14283	3.82	10.85	1.50605	6.79	11.02	0.698641
Iqgap2	2.63	21.38	3.02313	1.56	1.94	0.314511	2.13	5.43	1.3501	3.52	6.22	0.821339
Topbp1	30.21	90.04	1.57554	4.11	20.26	2.30142	21.69	46.75	1.10794	29.12	41.54	0.512491
Trim24	6.75	44.04	2.70586	2.74	5.91	1.10898	6.72	20.06	1.57779	16.02	16.95	0.0814111
Gm13157	7.87	28.84	1.87364	3.98	7.37	0.888896	11.57	34.03	1.55642	14.63	32.45	1.14929
Ccdc77	4.21	31.46	2.90163	1.96	2.7	0.462106	3.32	10.57	1.67072	6.89	9.29	0.431175
Phf10	21.44	68.37	1.67306	8.83	32.91	1.89804	23.6	60.25	1.35217	37.86	54.99	0.538495
BC052688	2.18	9.33	2.09755	2.19	3.42	0.643065	4.77	15.37	1.68806	6.64	13.55	1.02904
Wdr75	23.7	88.48	1.90046	6.21	25.44	2.03443	23.35	53.71	1.20177	43.4	54.13	0.318733
Mtif2	3.65	15.84	2.1176	1.63	3.39	1.05641	3.73	12.64	1.76075	8.05	11.54	0.519583
Mfap1b	5.71	28.61	2.32496	4.16	9.78	1.23325	7.37	19.93	1.43521	12.92	17.43	0.431966
Myh9	118.46	230.93	0.963056	25.49	136	2.4156	22.2	47.46	1.09615	22.98	44.21	0.943994
Mlf1	2.26	8.36	1.88718	1.08	3.04	1.49304	4.3	10.84	1.33396	7.38	12.02	0.703744
Smek1	6.2	32.26	2.37941	4.25	10.46	1.29935	9.35	24.34	1.38029	17.94	22.93	0.354056
Cenpc1	2.66	16.82	2.66068	1.96	2.35	0.261807	2.62	7.95	1.60139	3.59	6.62	0.882847
Cluap1	6.81	28.88	2.08434	2.76	12.54	2.1838	7.49	13.96	0.898261	11.68	13.74	0.234342
Ints12	1.96	11.62	2.56768	1.74	2.16	0.311944	1.81	6.42	1.82658	3.36	5.4	0.684498
Zfp35	3.97	17.21	2.11604	2.26	5.19	1.19941	5.96	18.39	1.62554	14.09	18.83	0.418361
Prdm5	7.83	36.39	2.21646	3.75	9.22	1.29788	7.98	18.96	1.2485	12.06	18.21	0.594501
Dbn1	13.69	23.53	0.781379	22.77	46.82	1.03999	10.41	30.57	1.55415	10.25	40.47	1.98123
Zfp184	1.42	8.29	2.54548	1.18	1.27	0.106042	1.59	5.59	1.81382	2.52	4.66	0.886906
Cdr2	10.46	32.81	1.64925	3.66	13.59	1.89263	14.25	31.01	1.12177	18.04	28.43	0.656215
Phf14	1.85	17.27	3.22267	1.7	2.08	0.291049	2.76	8.1	1.55325	6.11	7.28	0.252766
Apc	2.4	17.55	2.87036	1.83	3.23	0.819691	3	6.83	1.18692	4.57	6.19	0.437745
Setd2	4.09	24.32	2.57197	2.84	3.77	0.408674	4.6	14.69	1.67513	8.23	12.9	0.648407
Chml	1.05	4.81	2.19565	1.03	1.81	0.813345	1.21	3.19	1.39855	1.52	2.81	0.886499
Olfr613	3.03	10.49	1.79162	3.03	5.14	0.762451	3.35	10.42	1.63712	4.89	10.47	1.09836
Ppp3ca	3.2	13.93	2.12205	1.93	3.57	0.887323	1.85	5.26	1.50754	3.55	6.01	0.759546
Atr	3.53	15.96	2.17672	1.19	2.85	1.26	2.56	7.22	1.49586	4.6	5.83	0.341862
Etfdh	9.66	27.15	1.49086	1.93	8.71	2.17407	6.47	13.58	1.06965	9.06	13.04	0.525361
Dennd1b	2.66	8.62	1.69626	1.6	4.6	1.52356	1.96	4.72	1.26793	2.63	4.43	0.752244
Bclaf1	3.05	17.01	2.4795	3.15	4.99	0.663688	5.49	17.15	1.64333	11.82	16.17	0.45209
Arhgap5	1.41	8.93	2.66297	1.46	1.76	0.269607	1.91	5.05	1.40271	2.6	4.86	0.902445
Sugt1	20.96	94.23	2.16855	8.42	22.04	1.38823	29.08	70.55	1.27862	55.35	72.98	0.398918
Arl5a	9.31	26.38	1.50259	3.71	16.13	2.12026	10.97	22.82	1.05674	15.22	22.34	0.553661
Zfp74	1.23	8.53	2.79389	1.26	1.28	0.0227201	1.26	3.91	1.63374	1.93	3.32	0.782582
Ahctf1	9.91	48.89	2.30258	3.87	7.81	1.01299	7.95	23.83	1.58375	16.55	20.85	0.333216
Thoc7	28.73	105.55	1.8773	8.24	29.13	1.82179	38.32	88.12	1.20137	63.61	79.82	0.327497
Mastl	2.11	11.91	2.49686	1.73	3.45	0.995824	2.31	6.11	1.40328	4.34	5.45	0.328561
Snx25	3.98	10.36	1.38018	1.2	4	1.73697	4.82	10.54	1.12877	5.57	10.95	0.975182
Pcm1	2.78	17.74	2.67385	1.6	1.95	0.285402	2.57	7.38	1.52185	4.13	6.89	0.738362
Usp1	7.5	52.99	2.82076	5.14	8.86	0.785538	20.71	51.04	1.3013	37.61	46.64	0.310451
Mcm8	5.85	21.3	1.86434	1.67	5.07	1.60214	3.69	9.15	1.31015	6.95	9.43	0.440245
Zfp654	1.73	6.71	1.95554	1.51	2.59	0.778404	1.79	5.31	1.56875	2.8	5.23	0.901384
Rbbp8	1.43	11.62	3.02252	1.42	1.49	0.0694214	1.91	5.64	1.56212	3.77	5.51	0.547488
1110034B05Rik	3.16	14.02	2.14949	1.85	5.19	1.48821	4.96	13.37	1.43059	12.31	13.46	0.128848
Nup133	41.12	70.43	0.77635	13.79	55.48	2.00835	21.53	51.51	1.2585	23.21	51.11	1.13886
Gm4340	3.05	8.45	1.47014	1.67	5.11	1.61348	4.63	11.16	1.26925	5.43	9.58	0.819073
Zfp260	3.2	17.97	2.48945	1.63	3.45	1.08172	4.28	9.78	1.19222	6.92	9.15	0.403
Nufip1	5.16	30.23	2.55054	3.62	5.6	0.629437	7.7	21.38	1.47333	13.98	19.91	0.510129
Zfp131	1.91	7.59	1.99053	1.78	2.39	0.425133	2.9	11	1.92338	5.96	10.54	0.822491
Cgn	9.62	20.42	1.08587	4.19	19.27	2.20133	5.19	9.77	0.912624	5.2	10.12	0.960626
Mcm6	279.96	450.03	0.6848	71.43	357.99	2.32532	162.05	361.44	1.15732	175.12	346.91	0.986218
Fbxo11	3.01	16.11	2.42012	1.92	2.98	0.634206	3.65	10.85	1.57173	7.3	10.5	0.524421
Top2b	1.69	11.26	2.73611	1.37	1.68	0.294285	1.64	4.51	1.45943	2.43	3.83	0.656388
Trpm7	2.97	14.12	2.24921	1.94	4.17	1.10399	5.38	13.92	1.37148	9.39	12.46	0.408107
Zfp617	1.91	9.59	2.32796	1.63	2.39	0.552139	3.23	9.61	1.573	5.95	9.51	0.676556
Exoc4	19.21	71.16	1.88921	3.52	10.36	1.55738	7.26	16.39	1.17477	11.01	15.64	0.506426
Zfp71-rs1	1.55	5.94	1.93819	1.87	2.8	0.582389	2.25	6.44	1.51714	2.97	6.3	1.08489
2610015P09Rik	2.37	10.65	2.16789	1.33	2.61	0.972624	1.99	4.59	1.20573	2.81	4.8	0.772464
Tigd2	1.64	11.14	2.76398	1.48	1.96	0.405256	1.81	5.6	1.62944	3.58	4.45	0.313846
Ttc3	2.99	18.69	2.64405	1.56	2.77	0.82834	4.44	10.9	1.2957	8.16	10.35	0.34299
Gm13154	3.37	13.92	2.04634	2.19	3.99	0.865458	6.49	16.41	1.33828	9.91	17.92	0.854614
Casp8ap2	1.76	9.11	2.37188	1.43	2.3	0.685619	2.26	6.53	1.53076	4.32	6.12	0.5025
Snx5	40.59	134.82	1.73184	22.24	61.74	1.47305	86.79	222.26	1.35665	151.39	216.9	0.51876
Pus3	1.51	9.52	2.65641	1.37	2.26	0.722147	2.19	7.07	1.69078	6.05	6.08	0.00713618
Exoc1	5.55	18.4	1.72915	2.08	6.87	1.72373	5.32	11.56	1.11964	8.04	11.36	0.498695
Leo1	12.21	35.28	1.53079	3.44	11.89	1.78927	10.02	27.1	1.43541	17.86	22.2	0.313828
Zfp936	1.66	4.99	1.58786	1.88	2.21	0.233314	2.63	10	1.92687	3.85	9.62	1.32118
Fbxw7	8.23	23.28	1.50013	3.99	10.51	1.3973	9.08	23.13	1.349	12.78	22.39	0.808967
Diap3	2.15	12.24	2.50919	1.26	2.05	0.7022	1.69	5.08	1.58781	3.77	4.5	0.25536
Kntc1	12.32	29.41	1.2553	2.05	7.29	1.83029	5.41	12.76	1.23793	7.03	11.57	0.718792
Wdhd1	10.15	30.72	1.5977	4.2	10.61	1.33696	7.99	20.25	1.34165	11.66	19.75	0.760285
Mtdh	6.84	39.83	2.54179	8.66	13.15	0.602624	19.61	50.6	1.36755	31.54	45.29	0.52201
Zfp229	1.95	8.55	2.13245	1.29	1.79	0.472589	1.8	5.73	1.67054	3.07	5.18	0.754713
Cops2	6.52	37.05	2.50653	3.32	6.72	1.01728	16.32	36.58	1.16441	29.48	37.24	0.337117
Naa25	16.53	48.9	1.56475	6.23	19.55	1.64986	12.08	28.52	1.23935	18.17	26.74	0.557441
Nrd1	33.06	65.91	0.995411	10.03	63.89	2.67127	24.87	44.84	0.85038	30.28	42.34	0.483656
Zfp87	3.02	8.44	1.48269	1.54	3.71	1.26849	2.98	7.65	1.36015	4.35	8.02	0.882587
Actn4	129.23	204.8	0.664275	108.44	312.23	1.52571	75.29	202.33	1.42618	91.34	235.94	1.3691
Taf1	4	13.52	1.75702	1.6	3.84	1.26303	3.97	11.13	1.48724	6.93	9.54	0.461134
Zcchc6	2.17	13.03	2.58607	1.16	2.02	0.80023	2.1	5.52	1.39428	3.92	4.43	0.176453
Zfp869	6.98	32.08	2.20038	3.98	7.54	0.921796	8.85	20.86	1.23699	14.13	21.13	0.580531
0610007P08Rik	3.21	18.44	2.52219	1.72	2.55	0.568089	3.16	8.04	1.34727	5.8	8.21	0.501329
Kif23	20.39	94.76	2.21642	4.34	8.95	1.04419	8.2	18.42	1.16758	13.32	18.76	0.494066
Alkbh8	1.5	6.38	2.08859	1.16	2.25	0.9558	1.53	3.63	1.24644	2.1	3.24	0.625604
Rnaseh2b	24.41	69.91	1.51803	9.47	24.96	1.39818	24.55	58.8	1.26009	33.16	55.09	0.732346
Zfp280d	1.5	7.1	2.24286	1.42	1.98	0.47961	1.94	5.31	1.45266	3.45	5.68	0.719295
Dnajc7	32.6	113.07	1.79427	14.31	35.62	1.31566	35.78	85.08	1.24967	54.5	78.69	0.529924
R3hdm1	10.08	58.7	2.54186	4.53	11.35	1.32511	9.99	17.95	0.845427	14.76	16.64	0.172963
Naa15	7.6	29.93	1.97752	3.11	6.01	0.95045	7.69	22.25	1.53275	15.56	20.65	0.4083
Trappc8	4.9	22.18	2.17841	1.59	3.64	1.19491	4.21	10.25	1.28373	7.94	9.17	0.207783
Fam179b	2.25	14.11	2.64872	1.53	1.96	0.357322	2.69	6.71	1.31871	4.35	6.32	0.538909
Nol7	12.86	52.05	2.01701	4.35	10.3	1.24356	13.3	34.71	1.38393	31.89	36.69	0.202283
Gm2381	1.23	4.53	1.88085	1.33	1.85	0.476099	1.75	4.37	1.32028	2.03	4.55	1.16439
Slmap	6.76	33.16	2.29435	2.88	4.21	0.547751	5.15	13.27	1.36552	8.48	13.13	0.630731
Smc1a	11.38	62.33	2.45343	5.35	6.81	0.348116	8.61	23.55	1.45164	15.82	23.61	0.577648
Ninl	7.7	17.06	1.14769	1.92	6.5	1.75933	4.54	10.43	1.19997	5.79	9.52	0.717398
Zfp120	1.72	5.27	1.61539	1.1	1.92	0.803603	1.63	4.41	1.43591	2.43	4.74	0.963931
Lyar	35.44	154.44	2.1236	21.76	41.59	0.934558	37.13	98.07	1.40123	74.05	94.75	0.355626
Pkp2	27.48	57.26	1.05915	4.39	14.76	1.7494	7.87	18.22	1.21109	10.66	18.46	0.792195
Nr5a2	8.09	22.61	1.48275	2.55	8.85	1.79518	6.02	14.59	1.27714	11.53	13.77	0.256136
Usp34	3.33	13.44	2.01294	1.47	3.67	1.31996	3.32	7.97	1.2634	5.87	6.79	0.210051
Zfp566	4.01	11.59	1.53121	1.74	4.51	1.37404	4.93	11.79	1.2579	7.71	11.98	0.635825
Spnb2	6.61	27.64	2.06404	1.98	7.15	1.85244	3.48	5.66	0.701715	4.73	5.35	0.177699
Nop56	99.18	244.21	1.3	62.37	281.84	2.17595	154.98	292.39	0.915812	199.64	262.98	0.397552
Ccdc59	6.02	26.32	2.12832	4.81	9.3	0.951194	10.65	25.61	1.26585	17.59	23.87	0.440443
Actn1	71.18	128.24	0.849302	30.57	89.9	1.5562	36.2	86.73	1.26054	42.37	91.96	1.11796
Cep110	1.92	12.69	2.72451	1.27	1.34	0.0774045	1.71	4.84	1.50101	3.03	4.22	0.477925
Fbxo34	30.64	55.5	0.857071	12.58	31.71	1.33381	14.77	35.28	1.25618	16.97	42.76	1.33328
Golgb1	3.98	21.05	2.40298	2.65	3.97	0.583147	4.24	9.32	1.13627	5.72	9.02	0.657112
Gnl3	24.88	123.17	2.30759	9.18	17.07	0.894897	31.02	82.99	1.41974	70.69	78.47	0.150635
Yes1	2.98	13.58	2.1881	3.14	6.4	1.02731	5.4	12.11	1.16517	8.74	11.44	0.388382
Setdb2	1.82	7.93	2.12338	1.23	2.27	0.884034	2.41	6.23	1.3702	4.31	5.65	0.390563
Crnkl1	5.58	25.37	2.18479	3.01	6.85	1.18634	6.27	14.32	1.19149	12.46	14.32	0.200727
9930021J03Rik	1.71	8.74	2.35364	1.26	1.55	0.298844	1.47	3.54	1.26793	1.91	3.42	0.840424
Gm5595	1.42	5.43	1.93506	1.32	1.73	0.390234	1.93	4.79	1.31142	2.04	4.43	1.11874
Msh3	3.59	11.86	1.72405	1.52	4.45	1.54973	4.14	10.03	1.27662	7.96	9.14	0.199426
Ccng1	55	182.01	1.72651	12.21	45.18	1.88762	40.98	78.5	0.937773	65.74	75.28	0.195495
AI314180	5.59	15.29	1.45167	1.53	5	1.7084	4.67	10.11	1.11429	7.56	10.49	0.472557
Thoc1	3.03	14.67	2.27548	1.93	3.48	0.850486	3.67	9.7	1.4022	7.84	9.09	0.213427
Pkp4	41.61	84.41	1.02048	8.92	40.82	2.19416	26.83	49.91	0.895482	30.37	47.01	0.630321
BC021767	2.1	6.17	1.55488	1.99	6.08	1.6113	2.11	3.42	0.696753	2.17	3.98	0.875073
Rfc4	57.27	87.54	0.612163	5.26	44.38	3.07677	49.42	83.54	0.757372	64.52	78.78	0.288083
1810022K09Rik	19.22	134.33	2.8051	12.92	19.28	0.577499	60.97	134.23	1.13854	102.13	118.34	0.212531
Cenpf	10.49	56.47	2.42847	5.19	6.84	0.398262	8.41	19.55	1.21699	11.88	19.11	0.685793
Ublcp1	12.1	32.49	1.42499	3.62	15.78	2.12404	14.39	25.53	0.827127	21.42	27.29	0.349414
Enox1	3.09	6.33	1.0346	2.32	7.7	1.73073	6.42	16.97	1.40234	11.75	17.21	0.550586
Lrpprc	23.79	45.72	0.94247	5.45	22.01	2.01383	12.93	27.17	1.07129	16.02	25.72	0.683016
Clpx	11.55	41.03	1.82879	2.46	8.81	1.84048	8.7	16.46	0.919877	14.44	15.69	0.119775
Lima1	35.14	91.14	1.37497	4.87	15.1	1.63255	9.23	17.92	0.957168	14.17	23.69	0.741438
Gm3696	6.22	16.88	1.44033	1	2.36	1.23879	2.76	8.4	1.60572	4.89	6.5	0.410605
Myo7a	6.54	14.79	1.17726	4.32	8.93	1.04763	3.39	7.76	1.19477	3.38	8.17	1.27331
Zfp605	1.48	5.54	1.90429	2.13	3.15	0.564498	3.35	7.54	1.1704	3.55	7.34	1.04796
Enox2	2	7.47	1.90111	1.18	2.14	0.858824	2.03	4.41	1.1193	2.98	5.21	0.805971
Rg9mtd3	4.97	11.69	1.23396	2.29	7.79	1.76628	8.89	18.01	1.01854	11.79	18.67	0.663158
Epc2	2.72	11.95	2.13533	2.22	3.92	0.820294	3.39	7.63	1.1704	5.16	7.58	0.554827
Dst	8.88	43.79	2.30197	1.81	3.54	0.96776	3.89	8.68	1.15792	7	8.34	0.252692
Tbce	5.47	17.13	1.64691	2.13	7.78	1.86892	5.99	10.92	0.866345	8.22	9.98	0.279901
Gm10324	10.48	36.98	1.81911	9.61	10.5	0.127781	12.36	37.93	1.61766	15.59	33.35	1.09707
Gprasp1	7.53	18.22	1.2748	2.55	7.45	1.54674	5.67	12.5	1.14051	7.42	12.05	0.699542
Gm12669	162.87	309.73	0.92729	23.51	147.66	2.65093	95.14	153.43	0.689457	105.51	138.16	0.38896
Dmtf1	4.53	22.37	2.30398	2.29	4.73	1.04649	7.08	15.7	1.14894	13.48	15.02	0.156064
Rps3a	3173.14	5408.53	0.769325	333.39	2150.82	2.6896	2513.06	4314.43	0.779725	3279.13	4365.57	0.412857
Gm6548	2.5	7.91	1.66175	1.58	3.27	1.04937	2.56	7.55	1.56033	4.79	6.23	0.379207
Snora17	1.87	8.04	2.10416	2.3	5.55	1.27085	5.47	7.88	0.526655	3.93	6.6	0.747937
Ik	23.15	93.28	2.01056	8.6	24.81	1.52851	22.19	45.37	1.03183	41.99	44.21	0.0743269
2210018M11Rik	1.6	6.94	2.11686	1.45	1.79	0.303907	1.85	5.68	1.61837	3.49	5.31	0.605485
Tcea3	47.42	106.84	1.17188	28.54	83.43	1.54758	47.19	102.01	1.11216	58.72	102.43	0.802714
Nucb2	1.48	5.88	1.99022	1.37	2.48	0.856164	2.19	5.2	1.24758	3.73	5.41	0.536453
Ppp1r7	7.8	30.11	1.9487	6.23	13.06	1.06785	14.97	34.68	1.21203	25.32	33.44	0.401297
Pik3ca	2.64	9.43	1.83672	1.37	2.62	0.935391	2.33	5.48	1.23385	3.58	5.5	0.619472
Zfp426	1.53	6.71	2.13278	1.14	1.93	0.759567	1.95	4.43	1.18383	3.21	4.69	0.547015
Usp16	2.99	12.98	2.11807	1.78	2.81	0.658693	3.89	10.64	1.45166	7.95	10.45	0.394476
Clip1	1.62	10.12	2.64314	1.49	1.79	0.264647	1.67	3.66	1.132	2.26	3.36	0.572138
Ftsj3	43.72	94.69	1.11492	10.44	52.25	2.32331	43.43	81.03	0.899764	64.12	76.93	0.262772
Fh1	129.43	216.67	0.743327	16.81	108.97	2.69654	81.1	133.36	0.717552	101.96	138.53	0.442195
Vps35	34.35	99.15	1.5293	7.1	24.91	1.81083	34.32	72.66	1.08211	60	67.59	0.171847
Arhgap11a	19.75	51.66	1.38719	3.61	11.03	1.61136	10.05	22.63	1.17104	16.2	21.61	0.415705
Slu7	7.35	18.62	1.34104	1.99	8.95	2.16912	5.85	10.96	0.905739	9.78	10.97	0.165657
D6Wsu116e	16.29	45.44	1.47998	4.48	13.61	1.6031	13.02	25.57	0.973723	16.18	23.24	0.522398
Zfp932	5.67	19.44	1.77761	4.61	6.08	0.399305	8.22	20.22	1.29857	8.5	18.26	1.10315
Taf7	10.99	49.07	2.15865	4.94	9.75	0.980891	10.15	26.17	1.36643	24.67	25.87	0.0685223
Skiv2l2	27.72	69.12	1.31818	4.48	18.49	2.04517	21.27	41.19	0.953474	33.35	39.79	0.254719
Mical1	15.82	21.47	0.440573	13.02	21.7	0.736966	6.19	18.85	1.60655	6.58	22.48	1.77248
Capsl	3.64	13.51	1.89202	3.24	8.2	1.33963	10.41	21.97	1.07756	17.76	20.86	0.232108
Igbp1	79.77	134.03	0.748638	9.94	94.35	3.2467	56.14	76.89	0.453767	73.91	78.57	0.088209
Snrnp48	10.56	48.43	2.19729	3.19	5.31	0.735155	7.4	16.83	1.18544	11.62	15.53	0.418448
Stip1	184.59	416.31	1.17333	69.32	244.63	1.81926	146.07	284.07	0.959587	197.78	295.89	0.581164
Plk1s1	1.66	8.74	2.39645	1.22	1.6	0.391191	1.37	3.52	1.3614	3.05	3.91	0.358359
Camsap2	3.48	13.88	1.99585	2.2	3.4	0.628031	3.6	8.55	1.24793	5.21	8.05	0.627705
Zfp930	2.24	9.38	2.06609	1.8	1.9	0.0780025	2.76	7.32	1.40718	4.21	8.12	0.947659
Haus6	3.03	16.61	2.45466	1.62	3.3	1.02647	5.89	11.06	0.909012	9.42	10.15	0.107681
D19Bwg1357e	27.41	77.07	1.49147	12.59	33.56	1.41446	32.08	64.02	0.996849	44.62	66.94	0.585178
Ncaph	40.11	98.06	1.2897	10.54	27.39	1.37777	19.02	40.35	1.08505	21.7	36.06	0.732704
Tlk1	10.51	41.81	1.99209	5.58	11.39	1.02943	14.05	30.09	1.09871	20.99	26.94	0.360048
Aftph	9.32	28	1.58702	2.37	6.2	1.38738	6.51	13.98	1.10263	9.43	12.44	0.399657
Spna2	19.04	40.23	1.07924	7.26	34.91	2.2656	17.98	27.96	0.636971	19.15	26.88	0.489189
Apool	8.85	29.35	1.72961	2.66	8.52	1.67943	8.53	16.5	0.951848	18.71	20.17	0.108402
Ggnbp2	7.9	39.53	2.32302	3.56	4.72	0.40691	6.98	17.15	1.29691	12.74	17.15	0.428843
Macf1	7.06	33.02	2.2256	1.78	4.41	1.3089	4.18	7.16	0.776457	6.44	7	0.120294
Ebna1bp2	31.81	79.86	1.32799	14.92	53.49	1.84202	39.8	74.42	0.902922	58.38	74.65	0.354668
Lonrf1	21.41	26.59	0.312599	3.72	8.88	1.25526	5.48	17.61	1.68415	7.24	16.35	1.17523
Fancm	1.31	6.18	2.23804	1.32	1.88	0.510195	1.77	4.36	1.30058	3.4	4.41	0.375244
Tmem121	5.39	7.73	0.520183	15.51	37.75	1.28328	9.7	24.81	1.35487	10.19	24.46	1.26327
Rlf	6.31	29.07	2.20382	2.09	3.1	0.568765	3.61	8.73	1.27398	6.25	8.08	0.370499
Ccdc66	1.15	6.54	2.50766	1	1.03	0.0426443	1.17	2.75	1.23292	1.47	2.28	0.633218
Ppp2r3c	5.51	16.95	1.62116	2.38	6.49	1.44726	10.88	22.34	1.03795	17.31	21.4	0.306005
Rad18	3.04	17.45	2.52108	2.27	2.45	0.110089	3.36	7.83	1.22055	5.26	7.75	0.559134
Ccdc90b	3.95	20.28	2.36013	2.18	2.73	0.324573	4.95	12.08	1.28712	8.55	11.48	0.425126
Zfp599	1.24	4.75	1.93759	1.32	1.56	0.241008	2	5.07	1.34199	2.75	5.03	0.871127
Uso1	6.88	39.42	2.51845	3.73	5.73	0.61936	10.65	23.94	1.16857	20.75	21.92	0.0791365
Cdkal1	5.44	16.01	1.55729	2.14	4.31	1.01008	3.63	9.52	1.39099	7.09	9.49	0.420622
Rbm41	1.34	6.13	2.19365	1.31	1.82	0.474372	1.53	3.04	0.99054	1.66	2.72	0.712423
Dkc1	61.28	135.49	1.1447	18.92	45.6	1.26912	32.36	91.81	1.50444	63.25	86.49	0.451468
Tmcc2	8.2	13.68	0.738372	8.96	14.51	0.695477	5.02	14.31	1.51126	4.74	12.7	1.42187
C130022K22Rik	2.34	12.84	2.45606	2.97	3.48	0.228624	3.48	8.06	1.21169	5.64	7.81	0.469627
B3gnt5	1.77	4.78	1.43326	1.45	3.3	1.18641	3.04	7.3	1.26383	4.93	6.87	0.478722
Capn2	19.91	39.47	0.987263	3.38	17.11	2.33974	12.7	25.16	0.986303	22.12	22.82	0.0449474
Fmn2	1.87	4.82	1.36599	2.59	4.54	0.80974	3.13	8.21	1.39122	4.45	7.69	0.789178
Nsun2	132.86	213	0.680947	33.53	153.72	2.19678	99.83	172.9	0.792393	106.34	171.07	0.685902
Ranbp2	3.72	16.44	2.14384	1.96	2.95	0.589861	5.02	11.68	1.21828	8.36	11.05	0.402472
Pus10	5.32	13.57	1.35092	2.28	6.8	1.5765	6.62	14.37	1.11816	10.78	13.34	0.307401
Ltv1	14.26	55.49	1.96025	10.63	26.74	1.33086	24.26	43.32	0.836454	36.72	42.66	0.216318
Smek2	2.68	12.56	2.22853	1.94	2.82	0.539639	4.11	10.05	1.28999	8.11	9.88	0.284809
Zfp68	1.19	6.31	2.40668	1.11	1.29	0.216811	1.57	3.7	1.23676	2.4	3.35	0.481127
Klf9	31.44	76.18	1.27681	19.36	30.11	0.637164	10.12	31.02	1.61599	16.3	28.57	0.809629
Rev3l	1.84	8.23	2.16119	1.26	1.89	0.584963	1.8	3.68	1.03171	2.19	3.22	0.55613
Cdc16	66.64	112.07	0.74994	11.11	47.24	2.08815	49.78	92.33	0.891233	56.46	85.78	0.603412
Ddx52	3.74	21	2.48928	3.35	5.44	0.699446	7.99	16.23	1.0224	15.7	17.07	0.120698
Ddx1	70.69	150.74	1.09248	14.07	61.14	2.11949	57.91	101.56	0.810448	80.6	99.84	0.308838
Zfp58	1.53	4.29	1.48745	1.35	2.08	0.623624	2.01	5.19	1.36854	2.89	5.21	0.850214
Gm14139	1.58	4.2	1.41046	1.62	2.08	0.36059	2.3	6.55	1.50986	3.23	6.67	1.04615
Zfp788	1.09	4.38	2.0066	1.2	1.26	0.0703893	1.42	3.39	1.25539	1.81	3.58	0.98397
Cd55	2.52	10.67	2.08206	1.41	1.73	0.295077	2.61	6.99	1.42124	5.17	7.37	0.5115
Stk3	2.47	16.2	2.71341	1.49	1.93	0.373289	2.53	5.05	0.997146	4.41	5.14	0.22099
4930503L19Rik	1.59	6.98	2.1342	1.58	2.13	0.430929	1.92	4.59	1.25739	3.19	4.43	0.47375
Pdia3	42.63	133.84	1.65057	47.7	162.26	1.76625	189.61	321.6	0.762232	271.55	294.44	0.116756
Zfp119b	1.1	4.88	2.14938	1.04	1.06	0.0274807	1.41	3.64	1.36824	2.18	3.65	0.743568
Ogfrl1	2.28	8.57	1.91026	1.43	3.16	1.14391	2.55	5.01	0.974313	3.95	4.73	0.259988
Cenph	9.52	36.98	1.95771	7.13	11.6	0.702151	14.4	34.69	1.26845	25.72	32.74	0.348164
Mfap1a	6.93	19.43	1.48736	3.13	9.14	1.54603	8.66	18.36	1.08413	16.54	18.42	0.155314
2610305D13Rik	5.44	20.15	1.8891	6.95	8.18	0.235088	9.92	26.2	1.40115	14.6	24.34	0.737361
Pcmtd1	5.34	18.5	1.79261	2.18	5.77	1.40424	3.52	6.89	0.968929	6.28	6.7	0.0933965
Cir1	3.73	19.61	2.39434	1.98	2.18	0.138828	2.67	6.96	1.38225	5.25	6.65	0.341037
Nab1	3.28	9.44	1.52509	1.91	4.56	1.25546	4.92	10.39	1.07847	7.78	10.18	0.387896
Cep78	13.04	32.34	1.31038	4.37	14.51	1.73134	10.15	17.22	0.762605	11.6	15.76	0.442143
4933409K07Rik	34.58	95.1	1.45951	49.33	111.22	1.17288	63.07	116.81	0.889138	64.42	105.67	0.713985
Zfp397	1.7	5.19	1.6102	1.1	2.05	0.89812	1.65	3.87	1.22987	2.34	3.3	0.495957
Prmt10	13.89	21.12	0.604563	5.08	14.86	1.54853	9.59	20.36	1.08613	9.93	19.7	0.98833
Erlec1	2.03	6.84	1.75252	1.39	2.91	1.06593	3.47	7.95	1.19602	6.22	7.21	0.213085
Trove2	2.32	8.12	1.80735	1.83	4.57	1.32035	2.82	4.67	0.727727	3.76	4.86	0.370224
A630007B06Rik	1.1	5.56	2.33758	1.06	1.36	0.359542	1.1	2.13	0.95335	1.43	2.13	0.574838
Prpf39	2.02	9.45	2.22596	1.46	2.06	0.496676	2.84	7.09	1.31989	5.36	6.01	0.165132
Rps6ka3	5.86	14.18	1.27488	1.6	4.08	1.3505	4.3	9.44	1.13445	6.32	8.52	0.430929
Mme	1.69	5.36	1.66521	1.6	4.42	1.46597	6.73	12.23	0.861746	9.94	11.39	0.19645
Eprs	63.24	236.43	1.9025	28.13	57.24	1.02491	58.11	109.93	0.919727	85.59	108.46	0.341649
Vim	61.6	124.84	1.01908	22.5	77.58	1.78576	45.12	90.41	1.00272	69.73	90.7	0.379323
Topors	5.41	24.35	2.17022	3.86	6.44	0.73846	7.03	15.93	1.18015	13.19	14.11	0.0972734
Zfp868	1.95	6.64	1.76771	1.59	2.47	0.635484	3.04	8.17	1.42626	6.43	8.22	0.35432
Tmsb15l	1.8	6.46	1.84354	1.9	2.07	0.123631	1.92	3.64	0.922832	1.55	3.8	1.29373
Gm10416	1.48	7.5	2.34129	1.77	1.81	0.0322403	2.53	5.59	1.14371	3.71	5.86	0.659481
Azi2	4.87	15	1.62297	2.39	6.64	1.47417	8.21	15.31	0.89902	13.14	14.89	0.180378
Dek	18.33	78.78	2.10362	8.62	17.79	1.04531	47.05	86.14	0.872489	75.04	83.47	0.153598
Eif4g3	7.62	19.26	1.33774	3.43	7.64	1.15536	4.14	9.52	1.20133	6.51	9.02	0.47047
Nck1	11.43	25.84	1.17678	3.04	9.25	1.60538	9.38	17.15	0.870549	10.81	15.32	0.50305
Hspa4	34	168.74	2.3112	29.93	41.62	0.475685	54.57	117.13	1.10193	90.01	107.88	0.26127
C80913	23.88	46.47	0.960497	13.14	47.96	1.86787	28.14	50.9	0.855043	34.08	47.01	0.464042
Fam69a	2.17	5.83	1.4258	2.19	4.77	1.12306	7.92	17.99	1.18362	11.33	14.99	0.403853
Mycbp2	5.65	15.36	1.44286	1.62	3.54	1.12776	2.92	6	1.03899	4.04	5.82	0.526664
Mbd2	7.74	18.81	1.28109	3.07	8.26	1.4279	7.3	13.61	0.898699	9.87	14.22	0.526799
Fastkd2	13.7	23.11	0.754341	3.87	18.07	2.22319	23.46	41.25	0.814191	30.17	37.83	0.326416
Lsg1	51.58	95.4	0.887177	15.68	60.61	1.95063	40.37	69.04	0.774149	47.44	67.36	0.505788
Cdk5rap2	4.11	15.59	1.92341	1.99	2.94	0.563048	3.92	8.65	1.14185	5.63	7.9	0.488718
Rev1	36.56	77.8	1.0895	5.7	18.02	1.66057	17.63	34.27	0.958914	21.68	28.54	0.396621
Ank3	3.48	13	1.90135	1.35	2.28	0.756074	1.48	2.82	0.930098	2.06	2.95	0.518071
Ctage5	6.1	28.77	2.23768	8.54	11.43	0.420517	21.27	43.86	1.04409	30.98	40.93	0.401822
Narg2	2.24	9.78	2.12634	1.22	2.03	0.734599	2.11	4.34	1.04045	4.02	4.62	0.200697
Xiap	4.02	10.62	1.40152	1.99	5.31	1.41594	4.28	8.34	0.962437	6.35	7.92	0.318744
Lig4	1.4	5.21	1.89586	1.18	1.92	0.702319	1.8	4.57	1.3442	3.45	3.84	0.15451
Kdm6a	2.41	10.51	2.12466	1.79	2.28	0.349074	2.84	6.95	1.29112	4.84	6.09	0.331435
Kcnj4	8.35	15.36	0.87933	11.5	18.05	0.650365	9.59	23.34	1.2832	9.2	22.39	1.28315
Rabep1	3.53	13.82	1.96902	1.88	3.79	1.01147	5.39	10.78	1	9	9.71	0.109546
Arhgap21	4.52	18.88	2.06246	1.77	2.81	0.666821	3.64	8.73	1.26204	7.09	7.51	0.0830273
Zfp959	1.33	3.86	1.53717	1.21	1.36	0.1686	1.45	3.74	1.36699	1.99	3.98	1
Cep57	7.35	43.79	2.57479	3.2	3.21	0.00450139	8.43	18.66	1.14634	14.6	18.57	0.347005
Psme4	19.77	64.36	1.70285	5.99	16.24	1.43892	22.23	38	0.773491	30.21	33.67	0.156438
Braf	2.48	7.82	1.65683	1.53	4.31	1.49416	2.06	3.28	0.671051	2.71	3.22	0.248768
Klraq1	8.58	16.74	0.96425	2.23	8.12	1.86444	7.9	12.72	0.687174	8.5	12.45	0.550611
Dlgap5	16.39	77.66	2.24436	5.65	7.82	0.468918	9.21	19.03	1.047	15.23	18.82	0.305351
Nmd3	37.69	87.43	1.21395	7.22	27.07	1.90662	31.07	59.22	0.930562	54.84	55.36	0.0136154
Rb1cc1	1.37	7	2.35318	1.34	1.42	0.0836579	1.71	3.5	1.03336	1.97	2.97	0.592267
Frg1	39.96	91.19	1.19032	10.48	36.64	1.80578	37.87	62.93	0.732693	51.47	64.76	0.331371
Acsl5	2.72	4.53	0.735904	2.28	9.48	2.05585	7.95	12.54	0.657511	8.15	12.44	0.610115
Zc3h7a	4.36	18.44	2.08044	1.73	3.27	0.918519	3.21	5.92	0.883024	5.74	6.49	0.177168
2410127L17Rik	17.48	44.05	1.33344	4.86	15.9	1.71	19.98	37.93	0.924783	34.37	36.57	0.0895108
Lrfn4	12.63	25.07	0.989107	29.17	44.53	0.610292	18.77	44.28	1.23823	18.99	44.2	1.21881
Ubr5	44.01	89.49	1.0239	6.46	25.8	1.99776	21.39	36.14	0.75666	26.99	32.34	0.260895
Lin54	3.36	10.61	1.65889	1.59	3.86	1.27957	3.2	6.54	1.03122	5.6	5.87	0.0679337
Rsf1	2.6	10.54	2.01929	1.5	2.34	0.641546	1.85	3.54	0.936224	2.5	3.39	0.439357
Ahsa2	10.96	33.33	1.60457	4.57	12.4	1.44007	13.53	23.07	0.769856	19.2	22.18	0.208153
Parp2	27.56	81.08	1.55677	8.58	20.4	1.24952	19.62	38.57	0.975154	28.49	33.57	0.236717
Eapp	34.97	62.19	0.830565	10.38	63.31	2.60863	41.66	56.81	0.447482	48.96	53.61	0.130899
Ppp1r9b	18.05	37.82	1.06715	25.59	47.01	0.877388	16.66	32.17	0.949328	16.84	36.58	1.11916
Zfp101	1.23	3.73	1.60052	1.02	1.44	0.4975	1.21	3.08	1.34792	1.93	2.85	0.562361
Rmi1	3.25	14.64	2.1714	2.49	4.62	0.891747	6.25	11.58	0.889707	11.08	11.51	0.05493
Asap1	4.04	15.93	1.97932	2.32	3.95	0.767728	4.01	7.3	0.864294	5.19	6.83	0.396151
Pprc1	61.75	101.28	0.713838	102.78	150.35	0.548765	43.83	116.07	1.405	40.93	103.58	1.33951
Zfp157	1.7	7.24	2.09045	1.26	1.36	0.110183	1.41	3.14	1.15507	2.02	3.16	0.645569
Hdac2	70.35	130.68	0.893416	14.46	50.74	1.81106	46.23	93.71	1.01937	69.91	84.24	0.269007
Eif5b	10.14	48.27	2.25107	4.98	7.83	0.652867	8.8	16.52	0.908638	15.56	17.58	0.176093
Dus4l	4.53	15.98	1.81868	2.3	4.79	1.05839	5.86	12.08	1.04365	11.01	11.52	0.0653262
Zfp345	1.31	4.18	1.67394	1.59	2.04	0.359542	2.06	4.6	1.15899	2.45	4.24	0.791283
Gpsm2	14.33	26.7	0.897801	1.8	7.04	1.96758	9.09	15.51	0.770846	11.69	14.83	0.343244
Zmym1	13.25	26.85	1.01893	4.24	17.24	2.02362	18.43	31.63	0.779237	26.33	29.37	0.157636
Purb	6.13	13.57	1.14646	3.95	10.35	1.38971	5.86	12.45	1.08717	9.28	11.86	0.353907
Nap1l1	236.07	740.37	1.64903	114.82	363.53	1.6627	332.62	513.03	0.625168	465.94	476.05	0.0309689
Zfp874b	1.75	4.76	1.44361	1.22	2.46	1.01178	2.19	4.64	1.08319	3.14	4.22	0.426478
Armcx4	2.57	5.9	1.19895	2.11	4.69	1.15234	3.24	6.59	1.02428	4.28	6.44	0.58945
Kif4	6.49	36.51	2.492	2.9	3.08	0.0868775	3.78	6.96	0.880701	4.72	6.7	0.505374
Dnajc13	10.65	31.49	1.56404	3.6	9.11	1.33945	10.19	17.55	0.784317	13.98	16.94	0.27707
Dgkh	4.5	7.82	0.797244	1.62	5.14	1.66577	3.24	5.5	0.763438	3.58	5.97	0.737771
Mtmr7	18.28	36.52	0.998421	3.57	15.14	2.08437	11.68	19.03	0.704235	15.54	17.55	0.175485
Ubtf	89.31	114.24	0.355174	47.34	196.11	2.05053	68.23	122.57	0.845128	70.08	114.76	0.711545
Kifap3	24.24	45.5	0.908477	5.26	19.58	1.89625	14.01	24	0.776577	19.25	25.06	0.380528
Gm4636	2.12	7.6	1.84194	1.4	2.01	0.521769	2.66	6.87	1.36888	5.71	6.68	0.226357
Dsg2	3.11	6.41	1.04341	2.96	6.67	1.17209	9.19	24.17	1.39508	16.1	20.48	0.347155
Zc3h11a	55.36	148.53	1.42384	19.72	36.63	0.893366	37.17	82.57	1.15148	54.77	76.71	0.486029
Tex14	2.49	8.35	1.74563	1.38	1.79	0.375291	2.5	6.13	1.29396	3.85	5.59	0.53799
Sh3glb1	3.07	13.57	2.14411	1.53	2.6	0.76498	3.98	7.34	0.883012	6.29	7.01	0.156354
Zfp874a	1.51	4.45	1.55926	1.08	1.5	0.473931	1.58	3.44	1.12248	1.82	3.15	0.791413
Phkb	4.03	9.56	1.24623	1.45	3.77	1.37851	3.72	7.83	1.07371	6.11	7.24	0.244817
Dhx8	39.66	62.55	0.657325	15.6	46.09	1.56291	23.98	46.14	0.944186	25.35	43.48	0.778366
Mcm10	42.09	75.37	0.840513	19.64	53.38	1.4425	31.98	60.62	0.922624	35.53	59.11	0.734365
Ing3	3.9	11.07	1.50511	2.19	4.78	1.12608	4	9.49	1.24641	8.14	8.46	0.0556289
Nek3	4.54	7.79	0.778931	1.98	5.66	1.5153	3.67	8.74	1.25185	5.55	7.25	0.385493
Mns1	1.73	6.89	1.99373	2.24	3.2	0.514573	2.67	5.46	1.03206	4.53	5.94	0.390952
Zfp286	1.24	3.24	1.38565	1.22	1.91	0.646691	1.88	4.25	1.17673	2.61	4.3	0.720287
Cdk13	3.48	13.18	1.92119	2.26	4.3	0.928014	3.65	6.91	0.920789	6.02	6.71	0.156549
Rnf17	6.42	23.06	1.84475	2.04	3.25	0.671871	3.43	7.39	1.10737	5.5	6.77	0.299724
Zfp934	1.72	2.98	0.792904	1.1	1.35	0.295456	1.13	3.51	1.63515	1.32	3.03	1.19878
Elovl6	8.21	18.77	1.19297	6.78	18.9	1.47903	22.53	44.47	0.980985	35.8	43.07	0.266724
5730455P16Rik	3.29	10.94	1.73345	3.3	4.84	0.552541	3.1	6.54	1.07702	3.86	5.66	0.552201
Nostrin	2.24	12.73	2.50666	1.16	1.45	0.321928	1.25	2.47	0.982583	1.77	1.9	0.10225
Iqgap1	21.74	40.99	0.91492	8.16	25.77	1.65905	11.38	18.85	0.728064	15.12	23.07	0.60956
Tet1	18.05	41.07	1.18609	9.66	25.89	1.4223	10.86	19.89	0.873019	14.05	18.88	0.426289
Scrib	37.88	74.6	0.977739	50.73	76.61	0.594694	22.98	50.81	1.14473	21.54	49.02	1.18635
Ehbp1	2.66	10.37	1.96292	1.56	2.07	0.408085	2.47	4.45	0.849294	3.05	4.88	0.678072
Mospd2	2.84	9.13	1.68472	1.27	1.96	0.626025	1.62	3.45	1.0906	2.34	3.3	0.495957
Cenpj	1.17	4.54	1.95618	1.07	1.15	0.104023	1.24	2.65	1.09565	1.62	2.7	0.736966
Aim2	3.98	15.36	1.94834	2.53	4.72	0.899649	4.92	9.64	0.970375	8.66	9.1	0.0714995
Trim37	17.71	30.74	0.795553	5.2	15.3	1.55695	15.43	28.16	0.867909	17.48	27.72	0.665222
Zscan12	2.8	9.46	1.75641	1.57	2.32	0.56336	2.46	5.88	1.25716	4.63	5.73	0.307523
Ccdc76	1.37	5.93	2.11386	1.02	1.03	0.0140752	1.22	2.92	1.25909	1.8	2.54	0.496832
Ugp2	8.15	21.2	1.37919	2.04	6.58	1.68952	9.76	15.41	0.658914	14.39	15.91	0.144867
Mfn1	11.31	26.91	1.25054	4.22	11.05	1.38873	10	17.99	0.847195	12.98	16.93	0.383292
4932438A13Rik	1.29	4.45	1.78643	1.11	1.57	0.500205	1.52	3.36	1.14439	2.13	2.87	0.430197
4930455F23Rik	3.14	11.57	1.88155	1.88	3.14	0.740032	3.83	7.85	1.03535	7.38	8.45	0.195331
Vti1b	32.39	60.81	0.90876	17.97	55.98	1.63932	50.85	85.08	0.742572	58.1	85.45	0.556542
Wbp4	4.21	18.21	2.11284	3.64	5.66	0.636864	5.15	9.24	0.84332	7.8	9.3	0.253757
Lars	88.95	131.77	0.566955	23.88	94.93	1.99106	40.84	69.45	0.765992	49.12	70.55	0.522336
Slc30a5	9.06	19.05	1.07221	8.94	23.4	1.38816	35.31	63.42	0.844861	40.78	59.29	0.539927
Atp5f1	220.6	362.15	0.715155	30.06	177.54	2.56223	212.64	288.47	0.440008	257.17	279.76	0.121467
Plec	7.58	19.26	1.34534	7.25	18.24	1.33105	5.77	8.36	0.534932	5.78	8.91	0.624356
Large	4.56	9.5	1.05889	4.02	9.19	1.19287	8.69	15.3	0.816104	9.37	15.95	0.767435
Gm14325	3.82	9.36	1.29294	2.79	5.61	1.00774	6.68	13.28	0.991335	8.14	11.86	0.543003
Nkrf	2.5	9.4	1.91073	2.43	3.84	0.66015	4.53	9.34	1.04391	7.34	8.55	0.220144
Cdc42bpb	19.78	31.4	0.666722	13.01	26.96	1.0512	11.3	24.78	1.13285	11.82	23.38	0.984045
Arhgap10	8.57	18.6	1.11794	4.64	10.03	1.11212	6.86	12.18	0.828234	6.77	11.57	0.773161
Arhgap23	12.02	20.68	0.782799	17.4	29.04	0.738954	10.08	21.77	1.11085	9.11	20.9	1.19798
Plcb4	1.03	2.43	1.23831	1.16	1.17	0.0123837	1.18	3.4	1.52675	1.49	3.09	1.05229
Gm13251	28.92	54.99	0.927102	8.96	20.47	1.19194	23.05	49.02	1.0886	31.56	48.41	0.617208
Gm14326	3.66	8.72	1.25248	2.93	4.63	0.660112	6.46	13.7	1.08457	7.68	13.63	0.827607
Npat	2.8	11.54	2.04314	1.95	2.34	0.263034	3.03	6.73	1.15129	4.76	6.14	0.367277
Rif1	4.34	21.02	2.276	3.39	3.51	0.0501858	6.13	13.57	1.14646	9.35	11.91	0.349135
Timm9	16.61	63.16	1.92696	16.01	21.06	0.395532	32.88	57.51	0.806603	40.22	64.89	0.690083
Cct3	364.5	528.05	0.534756	199.67	628.1	1.65338	351.2	626.53	0.835091	371.14	643.76	0.794559
Rnpc3	2.02	8.72	2.10997	1.33	1.6	0.266646	3.55	6.82	0.941953	5.47	7.7	0.493318
Cct5	531.04	714.04	0.427184	138.52	608.88	2.13606	401.21	647.77	0.691124	433.12	635.3	0.552671
Ccne2	1	1.9	0.925999	1.06	1.72	0.698344	1.7	4.42	1.37851	2.34	4.08	0.802061
Anapc4	29.1	42.08	0.532116	5.83	25.32	2.11871	18.54	30.99	0.741162	23.16	30.7	0.406603
Snx8	24.93	44.29	0.829098	43.47	52.54	0.273396	20.38	49.15	1.27004	18.76	50.36	1.42462
Wdr35	39.99	68.35	0.773302	4.86	23.15	2.25198	17.15	24.54	0.516927	18.8	22.41	0.25341
F630110N24Rik	2.96	6.86	1.21261	7.66	9.67	0.336171	6.7	13.37	0.996766	5.72	13.59	1.24846
Wac	5.65	18.76	1.73134	3.44	5.59	0.70044	8.41	17.19	1.03139	13.48	16.95	0.330465
Zfp873	1.4	4.74	1.75946	1.04	1.56	0.584963	1.49	3.34	1.16454	2.49	3.03	0.283172
Kif2c	70.88	115.3	0.701942	19.07	53.71	1.49389	28.27	52.09	0.881735	31.73	52.05	0.714051
Fanci	21.23	37.53	0.82194	5.62	21.49	1.93502	13.44	19.86	0.563332	13.05	18.05	0.467949
Man1a2	4.05	9.97	1.29967	2.85	7.71	1.43577	6.46	11.28	0.804161	9.27	11	0.246862
Alms1	1.34	5	1.8997	1.14	1.56	0.452512	1.49	3.28	1.13838	2.39	2.93	0.29389
L1td1	31.31	119.8	1.93593	25.91	42.38	0.709875	55.06	118.9	1.11067	112.58	114.58	0.0254047
Epb4.1l4a	11.78	29.35	1.31702	5.18	13.01	1.3286	15.69	27.93	0.83197	21.29	26.23	0.301042
Scyl3	5.43	12.96	1.25504	3.89	8.81	1.17937	5.86	10.54	0.846902	7.46	10.52	0.495887
Phldb2	1.8	8.41	2.22411	1.4	1.66	0.245756	2.08	4.22	1.02066	3.01	3.67	0.286017
Svil	3.13	6.82	1.12361	1.51	3.63	1.26542	2.14	3.65	0.770286	2.57	3.94	0.616427
Bub1	11.37	46.29	2.02547	2.42	3.93	0.699522	7.83	15.27	0.963616	12.89	13.69	0.0868702
Cep55	8.94	39.46	2.14204	3.91	4.15	0.0859427	10.87	22.31	1.03734	14.87	21.13	0.506888
Exoc3	13.13	20.35	0.632162	4.3	13.44	1.64412	10.72	18.88	0.816554	11.71	18.73	0.67761
Vps37a	3.54	11.01	1.63699	1.86	4.71	1.34042	3.94	6.53	0.728887	6.22	6.5	0.0635251
Wapal	10.74	40.78	1.92487	3.83	7.48	0.965694	14.92	26.49	0.8282	24.99	25.61	0.0353564
Txlng	3.03	7.71	1.34741	1.69	2.91	0.783996	3.51	7.48	1.09157	5.32	7.68	0.52968
Daam1	3.61	9.01	1.31953	2.8	5.87	1.06793	3.2	5.7	0.83289	3.88	5.6	0.52937
Rock1	2.27	11.53	2.34463	1.58	1.68	0.0885367	2.4	4.63	0.947978	3.24	4.17	0.364054
4930404N11Rik	4.62	10.97	1.2476	7.66	10.9	0.508912	6.52	13.74	1.07544	8.31	15.65	0.913242
Pitrm1	19.99	44.04	1.13954	4.47	12.03	1.42829	14.35	27.37	0.931545	20.87	24.67	0.241327
Dock7	5.18	12.63	1.28583	1.68	3.9	1.21501	3.12	5.37	0.783376	4.1	5.62	0.454946
Pim3	168.22	285.27	0.761979	250	349.53	0.483488	134.79	323.13	1.2614	134.1	314.48	1.22966
Tex15	1.14	4.22	1.88821	1.16	1.17	0.0123837	1.32	2.76	1.06413	1.59	2.71	0.769266
Zfp180	6.04	10.4	0.783963	1.68	6.9	2.03814	5.93	9.69	0.708465	7.73	8.89	0.201715
Spag5	26.36	47.96	0.863481	3.19	12.95	2.02132	11.83	17.85	0.593474	14.48	17.24	0.251698
Gm6710	1.69	4.57	1.43517	1.34	1.89	0.496153	2.05	4.45	1.11818	2.69	4.3	0.67673
Myo5b	1.59	3.24	1.02697	1.1	2.24	1.026	1.29	2.21	0.776675	1.3	2.42	0.896495
Chm	1.51	4.55	1.59132	1.12	1.93	0.785102	1.3	2.63	1.01655	2.02	2.54	0.330473
Itgb3bp	1.35	3.24	1.26303	1.02	1.9	0.89743	1.68	3.81	1.18133	2.41	3.13	0.37713
Syde2	7.75	13.06	0.752887	2.46	7.14	1.53727	5.82	11.35	0.963601	7.28	10.02	0.460872
Tab3	2.15	6.89	1.68017	1.41	2.48	0.814645	2.42	4.95	1.03242	4.11	4.68	0.18737
Eed	66.47	118.43	0.833259	27.07	83.68	1.62819	112.58	188.81	0.745985	127.65	181.33	0.506424
Sdccag8	1.95	5.95	1.60942	1.41	2.4	0.767339	2.04	3.8	0.89743	2.8	3.79	0.436771
Spire1	7.39	14.91	1.01263	1.82	6.2	1.76833	5.12	8.12	0.665336	6.03	7.24	0.263832
St5	23.61	48.7	1.04452	16.7	26.28	0.654117	9.63	19.16	0.99249	11.42	23.14	1.01883
Vmn1r58	2.33	6.69	1.52168	2.17	3.13	0.528468	3.28	7.65	1.22176	4.5	6.09	0.436517
Pyroxd1	2.74	8.87	1.69476	1.45	2.65	0.869939	2.87	5.14	0.840718	4.93	6.08	0.302484
Cwc27	6.04	23.12	1.93652	3.72	4.85	0.382682	5.43	12	1.14401	9.49	11.24	0.244162
Yars2	21.44	40.04	0.901137	10.3	36.49	1.82486	40.23	62.44	0.634199	48.57	61.57	0.342162
Dcbld1	12.03	24.42	1.02143	15.06	26.77	0.829895	37.3	70.39	0.916195	34.95	66.76	0.933691
Zfp846	1.7	4.77	1.48845	1.31	1.65	0.332899	1.64	4.19	1.35325	2.71	3.9	0.525181
Wdr3	29.64	50.89	0.779837	7.69	31.05	2.01354	22.28	35.37	0.666777	27.89	32.87	0.237024
2700050L05Rik	10.54	22.31	1.08182	2.77	6.97	1.33127	5.83	10.37	0.830848	7.11	9.73	0.45259
Zfp1	13.63	24.71	0.858309	3.91	12.17	1.63809	8.81	16.52	0.907	13.02	15.94	0.291922
Mrpl13	103.24	168.71	0.708543	20.84	123.95	2.57233	143.08	182.76	0.353128	183.86	191.33	0.0574555
Zfp462	5.49	10.44	0.927244	2.7	5.89	1.12531	3.12	6.55	1.06995	4.39	6.51	0.568437
BC088983	29.81	39.74	0.414795	4.86	18.63	1.9386	20.15	36.02	0.838018	25.42	35.91	0.498422
Cep63	2.8	10.65	1.92735	1.92	2.61	0.442943	2.84	5.51	0.956161	4.15	5.31	0.355601
Baz2b	2.18	9.79	2.16698	1.26	1.42	0.172467	1.74	3.35	0.945074	2.35	3.08	0.39027
Pex5	36.38	58.62	0.688247	48.1	54.42	0.1781	21.16	56.06	1.40563	19.91	52.61	1.40184
Tpr	13.43	64.12	2.25532	8.34	12.18	0.546395	11.46	19.23	0.746752	16.67	18.17	0.124304
Tcp1	384.91	605.11	0.652676	75.25	303.05	2.00979	306.41	464.85	0.601302	345.34	457.13	0.404587
Med6	28.38	53.17	0.905738	13.99	36.97	1.40196	38.47	67.38	0.808587	46.4	68.02	0.551834
Smarca4	71.12	93.07	0.388061	24.5	103.51	2.07892	32.6	53.02	0.701665	36.06	50.79	0.494145
Ascc3	3.23	10.07	1.64046	1.38	2.69	0.962938	2.78	5.31	0.933627	4.9	5.34	0.124058
Fam13c	7.12	15.18	1.09222	1.52	4.33	1.5103	3.78	6	0.666576	4.5	5.9	0.39079
Pvrl3	3.79	10.25	1.43535	3.39	8.06	1.24949	9.53	16.73	0.811889	14.36	16.06	0.161416
Fmnl2	2.75	7.56	1.45895	2.37	4.15	0.808224	4.3	8.9	1.04947	6.17	7.81	0.340052
Tacc3	61.28	104.69	0.772635	17.32	61.76	1.83423	39.29	60.58	0.624679	44.3	59.41	0.423399
Opa1	7.72	23.73	1.62004	2.45	4.81	0.973255	5.75	10.54	0.874241	8.69	9.89	0.186614
Zfp719	1.23	3.01	1.29111	1.09	1.48	0.441269	1.35	3.92	1.53789	2.79	3.64	0.383673
Zfp952	2.93	8.51	1.53826	1.34	2.58	0.945138	2.76	5.36	0.957565	4.47	5.18	0.212677
Ercc6l	4.16	11.99	1.52718	3.22	6.39	0.988755	5.93	10.66	0.846103	8.81	10.78	0.291143
Wdr70	19.34	41.62	1.10569	7.68	17.8	1.2127	13.79	24.84	0.849043	16.99	23.72	0.481418
BC016423	1.12	3.88	1.79256	1.12	1.36	0.280108	1.51	2.95	0.966166	2.01	3.06	0.606336
Ttc37	5.83	12.94	1.15027	1.86	4.29	1.20568	3.81	6.71	0.816522	5.16	7.14	0.468553
Flrt3	1.48	3.77	1.34897	1.46	2.92	1	3.03	6.88	1.18309	6.01	6.47	0.106401
Zscan4f	1	2.46	1.29866	1.19	1.39	0.224123	1.2	3.15	1.39232	2.06	3.39	0.718641
Mtus1	3.66	12.44	1.76507	1.72	2.62	0.607158	4.24	8.66	1.0303	6.76	7.93	0.230298
Nub1	41.19	82.35	0.999475	16.86	35.82	1.08716	24.05	47.21	0.973056	31.39	46.4	0.56382
Scaf11	6.64	31.57	2.2493	3.27	3.47	0.085645	5.64	11.8	1.06502	9.99	11.66	0.223011
Xrcc5	99.9	145.43	0.541768	22.76	110.83	2.28378	75.53	114.19	0.596315	93.83	107.68	0.198629
Itpka	10.4	16.57	0.67199	17.35	26.89	0.632134	16.16	31.97	0.984292	14.44	36.29	1.3295
Pik3c3	20.96	30.79	0.554823	5.74	18.51	1.68918	11.11	19.86	0.838007	12.64	18.32	0.535423
Olfr856-ps1	12.04	24.83	1.04425	9.28	20	1.1078	13.65	27.68	1.01994	18.73	25.39	0.438909
Gm10845	8.52	23.39	1.45697	8.75	17.28	0.981748	12.76	21.02	0.720134	13.61	18.58	0.449083
Zmym5	2.1	6.07	1.53131	1.76	2.09	0.247928	2.05	5.12	1.32052	3.04	4.32	0.50696
Terf1	44.89	147.5	1.71625	16.03	23.31	0.540175	37.5	92.7	1.30568	84.91	87.5	0.0433485
Zfp37	1.08	5.45	2.33522	1.13	1.16	0.037802	1.43	2.25	0.65391	1.44	2.15	0.578268
Arglu1	17.87	47.42	1.40796	22.22	24.57	0.145039	31.07	76.83	1.30615	47.06	78.88	0.745158
Larp7	9.86	45.08	2.19283	4.52	6.56	0.537373	13.34	23.79	0.834597	22.48	23.1	0.0392508
Cpsf3	72.1	111.15	0.624437	23.95	73.34	1.61457	37.38	65.28	0.804374	41.71	61.38	0.557375
Usp47	12.95	33.8	1.38407	3.26	8.63	1.40449	9.14	15.17	0.730955	12.88	13.62	0.0805941
Rad50	6.94	27.52	1.98747	3.4	3.54	0.0582146	4.41	8.98	1.02594	6.38	9.18	0.524938
Thoc5	40.82	66.25	0.698644	26.27	76.92	1.54994	36.81	62.43	0.762142	39.91	59.74	0.581947
Zfyve9	4.91	13.52	1.4613	3.44	6.59	0.93787	5.61	10.44	0.896049	7.64	9.38	0.296015
Alms1-ps2	2.46	5.13	1.0603	1.99	5.12	1.36338	3.97	6.11	0.622033	5.48	7.99	0.54402
Ckap5	10.42	44.81	2.10447	4.64	5.49	0.242681	5.68	10.65	0.906891	8.24	10.39	0.334479
Rnf139	4.29	7.78	0.858793	3.17	6.58	1.0536	10.74	21	0.967395	12.41	20.21	0.703566
Ccdc88a	1.16	5.36	2.20811	1.09	1.25	0.1976	1.22	1.99	0.705887	1.4	1.94	0.47063
Depdc1a	2.3	10.18	2.14603	1.76	1.85	0.0719498	4.14	7.93	0.93769	5.55	7.44	0.422815
Psmd14	66	122.77	0.89542	17.92	63.03	1.81447	72.63	120.33	0.728359	108.43	118.79	0.131649
Haus1	41.74	87.17	1.0624	7.82	29.93	1.93635	41.12	55.63	0.436023	51.85	56.82	0.132055
Vps41	22.15	63.07	1.50965	7.9	14.94	0.919256	20.04	34.99	0.80406	26.99	33.97	0.331836
Dcaf13	52.55	89.57	0.769325	11.95	49.89	2.06174	41.15	59.79	0.539012	49.97	56.88	0.186859
Lin28b	2.57	5.32	1.04966	2.72	7.98	1.55278	4.91	7.38	0.587898	5.68	7.31	0.36398
Pik3r4	20.19	28.4	0.49225	13.54	30.15	1.15493	15.81	30.99	0.970965	15.72	30.07	0.935724
Exosc10	38.5	57.5	0.578704	16.63	48.21	1.53554	23.89	41.81	0.807441	25.05	38.79	0.630874
Atp2b1	2.4	6.93	1.52982	2.58	4.47	0.792904	4.49	8.17	0.863621	5.42	6.98	0.364934
Hbs1l	67.06	118.85	0.825618	23.14	62.31	1.42907	48.08	75.24	0.646063	48.99	76.8	0.648619
Gm14322	5.14	10.62	1.04694	5.2	10.37	0.995832	11.29	20.97	0.893281	13.07	19.99	0.613019
Chd8	15.58	26.59	0.771189	6.61	17.6	1.41285	9.12	16.38	0.84483	10.71	15.34	0.51834
Dock11	1.11	4.41	1.99022	1.02	1.09	0.095759	1.19	2.72	1.19265	1.86	2.23	0.261741
Llph	22.31	88.37	1.98587	18.09	28.3	0.64561	44.22	77.92	0.817295	70.83	75.36	0.0894384
Tiparp	4.61	11.93	1.37176	2.34	4.52	0.949814	4.46	9.2	1.04459	7.33	8.25	0.170581
Ndufs1	82.36	129.81	0.656386	22.04	88.86	2.01141	56.81	82.79	0.543312	62.67	78.46	0.324182
Smchd1	3.91	17.12	2.13044	2.01	2.17	0.1105	2.63	5.96	1.18025	5.11	5.51	0.108729
Supt6h	48.11	66.72	0.471782	23.35	71.81	1.62076	17.32	29.19	0.753035	17.54	28.13	0.681461
Kin	5.16	15.18	1.55673	3.45	5.86	0.764304	5.79	11.32	0.967239	8.97	10.45	0.220323
Hltf	5.24	17.57	1.74548	1.62	2.8	0.789433	2.9	5.36	0.88618	5.03	5.33	0.0835771
Map3k7	6.48	15.29	1.23852	3.09	7.46	1.27157	8.02	13.22	0.721048	11.88	14.35	0.272516
2700089E24Rik	2.2	5.09	1.21016	1.38	3.16	1.19526	3.32	6.81	1.03647	5.52	5.76	0.0614005
Spag7	175.37	179.16	0.0308466	43.19	116.13	1.42697	63.57	151.97	1.25737	92.16	159.09	0.787631
Zfp317	4.77	11.39	1.25571	1.75	3.05	0.801454	5.05	10.92	1.11262	7.98	10.03	0.329861
Taok1	3.62	8.89	1.29619	2.78	5.22	0.908965	3.29	6.11	0.893085	4.21	5.56	0.401265
Ube3a	2.04	7.22	1.82343	1.61	2.42	0.587946	3.06	5.84	0.932437	5.26	5.85	0.153374
Faf1	29.78	43.82	0.557246	9.68	31.71	1.71186	26.47	44.52	0.750095	30.36	42.27	0.477462
Bod1l	1.83	8.55	2.22408	1.64	1.71	0.0603005	2	3.45	0.786596	2.72	3.65	0.42429
Dcdc2c	3.91	8.17	1.06317	4.68	11.16	1.25376	11.29	17.06	0.595572	10.67	15.97	0.581804
Prkdc	2.88	7.42	1.36535	1.32	2.27	0.782154	2.17	4.11	0.921443	2.91	3.9	0.422455
Hspa8	1755.75	2822.86	0.68507	680.36	2537.91	1.89927	1945.45	2970.67	0.610684	2357.62	2892.37	0.294921
D17Ertd648e	2.51	6.06	1.27163	2.62	4.91	0.906156	5.11	8.79	0.78254	5.74	8.28	0.52858
5730419I09Rik	17.47	32.75	0.906615	4.06	9.3	1.19575	9.26	15.26	0.720671	9.93	15.75	0.665486
Hectd1	20.07	39.35	0.971323	7.38	19.12	1.37339	12.53	21.48	0.777608	15.39	19.81	0.364236
Acaca	8.6	12.83	0.577113	5.99	19.21	1.68123	9.26	14.6	0.656884	10.14	15.06	0.570664
Gxylt1	4.24	13.82	1.70462	3.04	6.84	1.16993	8	11.71	0.549669	10.05	10.48	0.0604432
Ptpra	11.04	17.41	0.657176	4.85	18.67	1.94467	19.79	28.89	0.545799	21.05	26.55	0.334892
Nr2f6	18.51	32	0.789767	34.69	54.69	0.656757	16.52	38.57	1.22327	21.48	37.65	0.809656
Acbd5	4.25	11.82	1.4757	1.74	3.28	0.914609	3.02	5.18	0.778404	4.54	5.63	0.310443
Trak2	12.85	33.43	1.37937	5.84	16.41	1.49053	13.31	18.06	0.440287	14.32	16.08	0.167236
Rbm34	4.1	14.6	1.83227	3.79	5.18	0.450754	6.81	13.87	1.02624	11.55	12.97	0.167286
Gm3002	3.29	15.78	2.26194	1.29	1.58	0.292553	2.28	4.21	0.884786	4.27	4.37	0.0333972
Zranb1	12.43	22.15	0.83348	2.64	7.88	1.57766	6.18	9.48	0.61728	7.44	10.12	0.443835
Tec	2.3	5.14	1.16013	1.34	2.85	1.08873	1.72	2.54	0.56242	1.81	2.86	0.660025
Arfgef1	8.09	30.76	1.92684	2.82	3.36	0.252766	6.57	13.01	0.985656	9.68	11.96	0.305138
Zfp518a	3.12	12.6	2.01381	2.63	2.77	0.0748232	3.27	6.04	0.885258	3.97	5.6	0.496288
Smarca5-ps	1.02	2.1	1.04182	1.16	1.53	0.399407	1.07	2.72	1.346	1.62	2.6	0.682518
Krit1	1.54	6.27	2.02554	1.41	1.45	0.0403577	1.53	3.48	1.18556	2.79	3.24	0.215729
Cep192	9.84	28.55	1.53676	3.17	7.38	1.21914	7.37	11.59	0.653144	9.28	9.65	0.0564041
Tcf4	3.15	7.4	1.23217	2.46	4.46	0.858385	2.14	4.16	0.958973	3.03	4.03	0.411462
Vps8	9.48	15.77	0.734224	3.96	8.37	1.07973	4.36	8.12	0.897152	4.77	8.02	0.749613
Nup107	67.68	91.94	0.441963	16.04	53.12	1.72758	28.8	47.68	0.727315	30.21	44.64	0.563311
Ing2	7.52	15.66	1.05828	4.51	11.39	1.33657	10.67	16.75	0.650601	11.98	15.96	0.413833
Itsn2	3.85	10.54	1.45294	2.25	3.87	0.782409	4.31	7.74	0.844646	5.26	6.83	0.376823
Flna	38.23	74.42	0.960985	111.63	166.69	0.578443	32.16	61.28	0.930149	37.87	75.05	0.986797
Ppip5k2	5	15.79	1.65901	3.45	5.83	0.7569	7.48	14.5	0.954943	13.65	14.46	0.0831666
Ide	23.1	59.07	1.35453	8.02	18.5	1.20585	13.77	23.44	0.767444	22.08	24.09	0.125694
Manea	1.53	3.14	1.03723	1.25	2.27	0.860764	1.83	4.27	1.22239	2.91	3.66	0.330824
BC018507	14.66	27.96	0.931479	5.21	16.1	1.62771	13.35	20.44	0.614555	15.25	18.46	0.275593
Fbxo46	4.56	7.81	0.776289	10.91	14.5	0.410402	6.04	13.32	1.14097	6.77	14.7	1.11859
Ddx24	75.17	98.67	0.392455	26.56	95.12	1.84049	51.63	79.77	0.627637	54.62	81.64	0.579847
Mettl13	33.75	53.53	0.66546	52.53	61.38	0.224627	24.21	58.03	1.2612	22	53.64	1.28581
4930422G04Rik	1.58	4.96	1.65042	1.09	1.54	0.498602	1.57	3.3	1.0717	2.42	2.81	0.215563
Exo1	21.41	34.93	0.706182	8.23	31.28	1.92628	20.43	28.83	0.496882	23.12	28.56	0.304855
Suds3	54.24	70.36	0.375398	83.99	243.5	1.53563	65.65	110.02	0.744899	61.73	105.85	0.777978
Rpgr	2.45	9.1	1.89308	1.99	2.31	0.215124	2.89	5.98	1.04908	4.74	5.74	0.276164
Unc13b	9.7	18.07	0.89754	2.56	6.6	1.36632	6.32	9.99	0.66056	6.32	8.99	0.508397
Fam126b	2.17	4.94	1.18682	1.65	2.85	0.788496	1.66	3.24	0.964811	2.12	2.98	0.491248
Bptf	5.16	15.7	1.60532	2.81	4.58	0.704777	4.29	7.77	0.856937	5.92	7.09	0.260188
Epb4.1l3	2.04	7.62	1.90122	1.17	1.6	0.451563	1.79	3.17	0.824523	2.76	3.28	0.249028
Atg16l1	27.54	41.77	0.600939	24.47	46.55	0.927767	26.48	50.64	0.935374	25.31	49.27	0.961002
Akap8l	32.56	56.02	0.782841	7.61	20.82	1.452	14.19	21.41	0.59341	14.01	21.06	0.588048
Gm14420	6.2	12.43	1.00349	4.38	9.37	1.09712	7.57	13.96	0.882934	9.79	13.21	0.43225
Arhgef17	10.75	19.5	0.859137	9.94	14.82	0.576228	6.12	12.17	0.991726	6.01	11.92	0.987947
Utp20	14.48	24.11	0.73557	4.73	16.38	1.79202	11.32	17.63	0.639159	13.47	15.97	0.245614
Tubgcp5	4.32	10.58	1.29224	1.86	4.26	1.19555	4.02	7.14	0.828729	5.72	6.11	0.0951572
D630045M09Rik	2.03	6.82	1.74829	3.27	4.17	0.350757	6.34	15.01	1.24337	12.94	13.55	0.0664552
Zfp949	1.99	6.46	1.69877	1.8	1.93	0.100604	1.81	3.56	0.975888	2.36	3.66	0.633057
4933421E11Rik	1.4	5.2	1.89308	1.39	1.43	0.0409303	2.26	3.96	0.809178	2.87	4.55	0.664816
Myo10	94.24	129.7	0.460767	33.91	55.74	0.717002	19.3	44.21	1.19577	19.9	40.62	1.02942
Sipa1l1	17.32	29.94	0.789635	4.95	14.27	1.52748	10.82	16.31	0.592056	10.96	15.42	0.492555
Rfx7	3.52	9.3	1.40166	2.42	4.14	0.774624	4.58	8.63	0.914013	6.95	8.62	0.310675
Specc1l	12.52	24.23	0.95256	6.26	11.99	0.937597	8.89	16.42	0.885199	9.88	15.23	0.624333
Atrx	2.46	10.66	2.11548	1.99	2.04	0.0358007	3.47	7.03	1.01859	5.77	6.76	0.228452
Zfp69	1.31	4	1.61043	1.16	1.79	0.625835	1.72	2.87	0.738642	2.19	2.93	0.41997
Kank1	8.93	15.29	0.775856	3.65	8.64	1.24313	4.14	6.69	0.692375	3.67	5.89	0.682488
Tyro3	17.38	32.84	0.918026	39.96	46.62	0.222392	29.27	64.13	1.13158	28.14	61.22	1.12138
Dis3l	11.13	17.8	0.677424	2.34	8.37	1.83872	5.7	8.54	0.583274	6.61	8.1	0.293272
Naa35	25.99	38.11	0.552213	12.46	33.84	1.44143	26.2	43.07	0.717117	25.01	40.06	0.679657
Gm1564	2.06	7.65	1.89282	1.56	1.69	0.115477	1.55	3.2	1.0458	2.53	3.19	0.334419
Stim2	1.93	4.04	1.06575	1.94	3.76	0.954676	5.25	9.57	0.866202	6.33	8.96	0.501293
Jhdm1d	1.98	5.96	1.58981	1.14	2	0.810966	1.35	2.26	0.743363	1.69	2	0.242977
Ttc23	10.73	14.19	0.403225	3.41	13.12	1.94392	11.99	16.82	0.488346	11.6	16.98	0.549712
Iars2	61.14	93.94	0.619623	19.46	64.12	1.72026	44.41	67.42	0.602292	48.6	65.98	0.441072
Adcy1	3.74	6.55	0.808457	4.69	6.28	0.421177	3.29	7.06	1.10158	3.14	6.51	1.05189
Ddx43	1.62	4.66	1.52434	1.21	1.53	0.338525	1.62	3.78	1.22239	3.2	3.93	0.296457
Hsph1	35.65	75.85	1.08925	18.61	45.98	1.30493	38.42	62.43	0.700382	49.46	60.34	0.286852
Zfp937	2.12	5.35	1.33547	1.41	2.3	0.705939	1.79	3.31	0.886872	2.26	3.09	0.451284
Nefh	2.53	4.79	0.920888	2.76	6.92	1.3261	4.45	7.97	0.840774	6.04	7.39	0.291026
Dhx36	8.01	28.04	1.80761	3.12	4.78	0.615465	7.82	15	0.939722	13.57	13.72	0.0158598
Otud3	5.51	10.67	0.953436	5.08	10.53	1.05161	7.36	12.53	0.767609	8.64	13.15	0.60596
Gm10406	7.29	19.7	1.4342	1.88	2.67	0.506107	4.72	11.13	1.23759	7.39	8.49	0.20019
Guf1	3.66	8.9	1.28196	1.56	3.61	1.21045	5.35	8.99	0.748782	7.45	8.19	0.136623
Acvr2a	1.4	2.89	1.04564	1.23	2.52	1.03477	2.09	4.36	1.06083	3.04	3.58	0.235888
2610507B11Rik	37.43	61.47	0.715687	22.6	78.47	1.79582	70.55	98.55	0.48221	70.16	91.5	0.383123
Gm17821	3.37	9.79	1.53856	3.61	5.39	0.578286	4.69	7.7	0.715271	5.45	7.95	0.544699
Fignl2	10.41	17.05	0.711802	12.24	16.63	0.442185	9.93	22.18	1.15939	9.99	20.84	1.0608
Extl3	10.9	19.64	0.849467	30.62	36.81	0.265623	22.92	48.32	1.07601	20.31	46.1	1.18258
Iars	96.47	144.99	0.587801	22.46	66.49	1.56578	51.1	89.86	0.814356	63.7	84.38	0.405608
D3Ertd254e	1.56	4.27	1.45269	1.47	2.01	0.451379	1.62	3.66	1.17585	2.44	2.99	0.293264
Smc5	3.48	15.32	2.13826	2.24	2.45	0.129283	3.23	5.94	0.878929	5.18	6.06	0.226366
Tln2	6.98	13.43	0.94416	4.98	10.58	1.08712	4.54	6.93	0.610163	4.3	7.13	0.729565
Gen1	1.21	3.47	1.51993	1.2	1.52	0.341037	1.53	3.52	1.20204	2.33	2.88	0.305739
Plekha5	5.69	13.72	1.26978	1.72	2.91	0.758611	2.97	5.86	0.980438	4.03	5.17	0.359384
Shroom3	17.35	30.49	0.8134	10.66	17.87	0.745332	6.58	12.91	0.97233	6.93	12.38	0.837084
Thumpd3	13.33	37.64	1.49759	6.83	11.63	0.767894	16.54	29.94	0.856115	23.67	28.08	0.246483
Rock2	2.96	11.35	1.93902	2.48	3.08	0.31259	3.49	5.98	0.776918	4.16	5.26	0.338479
Snx13	1.98	6.1	1.62331	1.4	2.03	0.536053	2	3.78	0.918386	2.87	3.5	0.286304
Ezh2	39.3	86.32	1.13517	12.49	38.55	1.62596	36.93	55.93	0.598829	52.59	52.66	0.00191902
Sbf2	11.8	29.25	1.30965	2.64	6	1.18442	4.84	8.41	0.797099	7.4	7.77	0.0703893
Kpnb1	122.58	245.7	1.00317	64.01	147.33	1.20268	128.08	212.27	0.728855	153.21	205.87	0.426223
Zfp954	8.62	11.54	0.420883	6.2	12.35	0.994171	7	13.5	0.947533	6.6	13.18	0.997812
Pcnt	15.99	22.52	0.494037	4.55	14.07	1.62868	9.35	15.57	0.735731	10.2	14.44	0.501502
6720489N17Rik	1.16	2.21	0.929922	1.05	1.14	0.118644	1.41	3.33	1.23983	1.64	3.44	1.06871
Tmem106b	3.45	8.24	1.25605	1.63	3.58	1.13509	3.51	5.82	0.729548	5.07	5.97	0.235745
Eif3m	249.52	334.22	0.421643	39.51	165.2	2.06392	223.38	323.34	0.533552	253.49	320.25	0.33727
Myo9b	12.26	19.58	0.675422	10.71	18.8	0.811774	8.31	16.34	0.975488	7.85	14.52	0.887277
Ireb2	20.17	35.62	0.820476	3.76	13.3	1.82262	17.7	28.48	0.6862	25.37	25.73	0.0203279
4933424B01Rik	16.26	30.61	0.912676	4.36	12.83	1.55712	12.06	21.17	0.811791	18.46	19.23	0.0589562
Ylpm1	3.92	12.55	1.67876	2.88	4.72	0.712718	3.44	6.17	0.842862	5.38	5.77	0.100965
Usp24	10.27	19.11	0.895892	2.63	6.98	1.40816	6.02	9.51	0.659682	7.15	9.24	0.36995
Lonp2	26.3	38.95	0.566561	4.98	18.42	1.88706	14.18	21.22	0.581567	16.59	20.39	0.297548
Gm3604	1.25	2.67	1.09491	1.08	1.31	0.278535	1.44	3.28	1.18763	1.71	2.91	0.767023
Ppp1r16a	15.3	23.96	0.647096	32.01	38.67	0.272692	18.63	42.88	1.20268	17.82	41.08	1.20494
Rrm1	50.58	71.46	0.498569	8.99	38.39	2.09434	24.51	37.89	0.628447	34.23	36.84	0.106012
Gm2897	5.76	25.26	2.13271	3.09	3.75	0.279284	7.19	11.01	0.614751	8.44	10.38	0.298492
Zfp820	1.05	2.52	1.26303	1.07	1.09	0.0267173	1.06	2.67	1.33278	1.34	2.18	0.702095
Eif2ak2	1.47	3.96	1.42968	1.33	1.56	0.23012	1.7	4.13	1.28061	3	3.91	0.382206
Sclt1	1.09	3.54	1.69942	1.01	1.22	0.272526	1.11	2.01	0.856636	1.6	2.25	0.491853
Mtap9	1.8	4	1.152	1.19	1.62	0.445032	1.74	3.97	1.19005	2.6	3.76	0.532221
Gspt1	21.97	61.05	1.47446	12.8	29.08	1.18388	33.95	50.21	0.564563	46.92	50.08	0.0940315
Rpap3	17.87	44.5	1.31627	5.49	12.17	1.14845	15.25	22.46	0.558549	18.01	22.05	0.29198
Rpl17	2474.84	3639.71	0.556488	275.58	1192.11	2.11297	1504.32	2105.07	0.484757	1850.11	2068.47	0.160953
Hnrnpu	110.1	313.8	1.51103	52.4	92.11	0.813791	90.67	179.18	0.982712	168.74	169.63	0.00758933
Grhl2	4.31	8.08	0.906667	5.79	11.15	0.945408	5.08	8.65	0.767872	5.25	8.5	0.695145
Zfp143	8.88	28.68	1.69141	2.28	3.46	0.601738	4.98	8.89	0.836038	8.57	9.74	0.184627
Rnf8	18.04	28.12	0.640397	8.77	23.71	1.43485	14.58	24.66	0.758182	17.33	24.17	0.479946
Anks1	10.86	18.65	0.780152	12.33	14.28	0.211823	5.26	11.56	1.13601	4.6	10.46	1.18518
Zdhhc7	9.11	16.43	0.85081	17.28	20.84	0.270252	18.3	39.67	1.1162	18.11	38.14	1.07452
AI987944	2.29	4.1	0.840276	1.45	2.23	0.620991	2.25	4.79	1.0901	2.36	3.99	0.757602
2900097C17Rik	58.46	97.24	0.7341	37.06	72.86	0.975264	64.62	117.17	0.858551	69.3	115.62	0.738464
Rab17	7.02	12.33	0.81263	5.34	8.42	0.65698	4.58	8.12	0.826132	4.16	8.37	1.00864
Recql	8.05	13.41	0.736249	2.13	5.76	1.43522	6.68	9.59	0.521683	6.78	10.35	0.610274
Polr2b	55.6	77.2	0.473516	18.47	61.07	1.72528	36.82	53.56	0.540666	33.4	49.29	0.561447
Dennd5a	21.83	33.7	0.626436	9.81	19.98	1.02623	14.4	25.72	0.836822	13.42	23.53	0.810117
Mogs	14.29	26.44	0.887716	71.05	82.03	0.207317	41.89	90	1.10332	38.19	81.91	1.10084
Eif2ak4	7.37	13.75	0.899695	2.57	6.39	1.31405	5.15	8.82	0.776206	5.83	7.22	0.308503
R3hdm2	20.12	49.93	1.31128	11.96	19.74	0.722905	16.9	28.58	0.757983	18.93	26.88	0.505859
Ankrd1	1.68	5.34	1.66838	1.9	3.81	1.00379	2.36	3.39	0.522498	3.4	3.64	0.0984037
Ptpn12	8.29	18.76	1.17822	3.7	9.53	1.36495	11.92	18.92	0.666528	17.46	18.49	0.0826917
Rusc2	21.81	34.65	0.667866	14.76	15.74	0.0927428	5.83	13.59	1.22098	5.27	13.07	1.31038
Ankrd26	1.24	4.62	1.89755	1.04	1.1	0.08092	1.21	2.23	0.882037	1.38	1.86	0.430634
Zfp248	1.41	5.27	1.90211	1.28	1.5	0.228819	1.69	3.52	1.05855	2.75	2.95	0.101283
Qser1	1.46	7.39	2.33961	1.97	2.32	0.235929	2.33	3.52	0.595245	3.14	3.41	0.119007
Zfp955a	2.85	8.15	1.51584	1.54	2.28	0.566103	3.66	6.75	0.883044	5.32	6.62	0.315405
Bmpr2	1.26	3.69	1.5502	1.25	1.43	0.194087	1.46	3.05	1.06284	1.76	2.44	0.471306
Zfp760	2.36	4.74	1.0061	1.37	1.86	0.441127	1.85	3.79	1.03467	2.09	3.63	0.796467
Clspn	7.03	13.95	0.988669	3.01	6.78	1.17152	5.48	10.04	0.873511	7.54	8.92	0.242479
Cltc	68.17	139.67	1.03481	12.56	28.68	1.19121	30.17	52.51	0.799477	44.29	52.62	0.24863
Herc2	5.83	9.83	0.753696	4.14	7.96	0.943138	3.55	6.45	0.86148	3.7	6.07	0.714171
Specc1	2.73	7.64	1.48467	2.85	4.26	0.579892	2.58	4.08	0.661198	2.93	4.28	0.54671
Mfsd5	27.27	42.12	0.627191	113.64	147.85	0.379664	99.43	216.75	1.12428	98.45	217.16	1.1413
Abca1	1.32	2.72	1.04307	1.1	1.95	0.825971	2.3	4.42	0.942413	3.09	4.25	0.459856
Akap2	20.57	37.91	0.882037	9.38	16.74	0.83564	13.03	26.95	1.04845	18.51	26.27	0.505111
Zfp867	2	4.98	1.31615	1.13	2.3	1.02531	1.78	3.02	0.762671	2.77	3.11	0.167029
Adam23	21.54	33.62	0.642301	28.82	70.79	1.29648	90.42	148.89	0.719533	88.02	133.83	0.604498
Spire2	6.25	8.74	0.483777	16.31	22.05	0.435022	13.04	28.35	1.1204	12.42	28.98	1.22239
Cul7	29.21	39.11	0.421075	34.17	38.56	0.174375	11.89	30.88	1.37692	11.76	28.73	1.28867
Serac1	3.84	9.01	1.23042	1.97	3.88	0.977861	3.24	4.99	0.623046	3.53	4.75	0.428259
Vegfc	3.83	8.3	1.11577	4.37	9.24	1.08026	14.91	24.87	0.738126	18.29	22.9	0.324293
Zbtb22	12.91	20.4	0.66008	24.15	32.24	0.416829	16.05	33.31	1.05338	15.08	32.96	1.12808
Letm1	14.63	18.87	0.367165	9.84	33.81	1.78072	16.24	25.99	0.678405	19.06	25.7	0.43122
Ptk2	23.58	39.02	0.72665	7.28	19.37	1.41181	16.76	27.06	0.69114	17.79	23.92	0.427151
Sin3a	31.38	54.97	0.808799	8.03	22.37	1.47809	19.83	34.19	0.78589	27.58	31.28	0.181618
Kif26a	13.95	23.47	0.750553	8.55	9.72	0.185032	3.66	8.14	1.15319	3.4	7.62	1.16426
Flnb	47.92	118.71	1.30874	20.82	41.81	1.00588	13.24	17.49	0.401627	15.03	21.8	0.536483
Cstf2	8.7	23.27	1.41938	9.96	17.16	0.784832	10.53	17.63	0.743527	14.49	17.9	0.304902
Cad	75.07	127.4	0.763057	92.14	101.38	0.137874	21.01	49.32	1.2311	21.68	47.12	1.11997
Brcc3	12.91	26.07	1.0139	4.77	9.57	1.00453	11.61	20.62	0.828676	15.24	20.17	0.404348
Cntf	1.48	3.59	1.27839	1.21	4.04	1.73935	2.26	2.56	0.179821	2.91	3.02	0.0535294
Rfc1	21.14	65.15	1.62379	9.01	18.99	1.07564	20.64	30.02	0.540481	29.25	29.47	0.0108104
Cdc42bpg	34.21	65.97	0.947392	17.61	31.17	0.823763	11.48	19.14	0.737468	10.92	18.26	0.741714
Sap30l	41.14	70.14	0.769696	19.04	39.32	1.04623	24.24	38.91	0.682751	24.79	41.7	0.750289
Tbc1d16	11.07	22.66	1.03349	23.08	27.55	0.255409	10.08	19.18	0.928107	8.76	17.83	1.0253
4930534B04Rik	1.77	6.02	1.76601	1.28	1.39	0.118941	1.76	3.88	1.14048	2.96	3.44	0.216811
1700021F05Rik	59.89	95.39	0.671523	24.84	63.67	1.35795	46.31	72.51	0.646856	49.05	72.53	0.564325
Ift57	6.82	14.33	1.07119	2.66	7.28	1.45251	5.75	9.25	0.685891	8.58	8.76	0.0299532
Gtf3c3	19.46	35.84	0.881059	7.11	14.65	1.04298	13.94	23.33	0.742956	15.8	23.49	0.572122
Ibtk	16.38	31.52	0.944332	5.09	13.71	1.42949	12.11	18.19	0.586947	13.77	16.7	0.27832
Tomm70a	35.55	97.74	1.4591	19.68	37.64	0.935536	56.06	95.77	0.772602	83.49	87.65	0.0701507
Dse	13.2	22.16	0.74742	8.76	24.29	1.47136	33.42	56.45	0.756262	42.17	50.52	0.260638
Ddx18	83.78	152.22	0.86148	76.85	165.19	1.10401	111.27	190.58	0.776332	129.23	181.55	0.490426
Bbs10	1.49	3.79	1.34689	1.19	1.94	0.705095	1.96	3.69	0.912767	2.78	3.34	0.264763
Mpp7	2.2	5.45	1.30875	1.25	2.43	0.959028	2.49	4.45	0.83766	4.38	4.77	0.123058
Suz12	28.35	88.95	1.64965	14.71	16.26	0.14453	22.87	48.05	1.07108	32.93	42.35	0.362959
Zfp27	1.41	3.97	1.49344	1.17	1.26	0.106915	1.49	3.53	1.24436	2.51	3.27	0.381603
Gm10778	1.58	3.67	1.21586	1.36	1.82	0.420332	1.93	3.53	0.871067	2.31	3.8	0.718107
Thumpd2	9.97	17.67	0.825637	2.55	7.31	1.51937	7.93	11.86	0.580711	8.38	10.31	0.299022
Ythdf2	18.2	37.83	1.05559	7.54	16.33	1.11489	14.58	26.69	0.872309	21.51	24.34	0.178322
Bend5	9.88	21.77	1.13976	2.31	5.91	1.35527	5.07	6.5	0.358454	5.38	6.94	0.367329
Rnf19a	12.22	25.87	1.08204	1.93	5.16	1.41877	5.18	8.2	0.662672	7.88	8.17	0.0521404
Nmt1	119.91	170.05	0.504007	51.43	156.1	1.60179	89.39	135.37	0.598723	94.69	134.76	0.509108
Metap2	37.62	65.93	0.809435	18.67	74.55	1.99749	56.33	72.24	0.358894	67.15	69.02	0.0396271
Frat2	18.09	24.06	0.411444	9.33	16.79	0.847653	7.93	16.54	1.06057	8.56	15.81	0.885155
Atxn7l3	43.08	77.18	0.841209	90.38	105.74	0.226446	50.02	99.77	0.996101	45.43	100.08	1.13944
Mbnl2	6.9	23.2	1.74946	2.51	4.63	0.883325	3.27	4.66	0.511039	5.08	5.29	0.0584392
N4bp2	1.33	4.23	1.66923	1.09	1.45	0.411725	1.24	2.04	0.718229	1.47	1.94	0.40024
Ift172	12.5	17.36	0.473839	7.78	11.25	0.532083	4.47	9.4	1.07239	4.2	9.12	1.11864
Kdm4c	19.3	48.28	1.32282	3.93	8.81	1.16461	10.96	17.49	0.674282	15.91	16.3	0.0349381
Megf8	7.87	11	0.483068	16.16	20.29	0.328342	7.92	19.31	1.28578	7.46	15.98	1.09902
Zfp493	1.22	2.82	1.20881	1.25	1.5	0.263034	1.43	3.32	1.21517	2.11	3	0.50772
Prpf6	61.29	85.77	0.484821	27.81	73.64	1.40489	26.28	41.94	0.674362	29.06	44.99	0.63057
Ash1l	1.78	5.19	1.54386	1.27	1.52	0.259243	1.45	2.81	0.954517	1.91	2.58	0.433798
Taf1b	11.92	25.46	1.09485	4.06	9.29	1.1942	8.91	14.39	0.691569	12.33	14.26	0.209801
Ints4	28.42	42.35	0.575455	9.51	25.84	1.44209	19.54	32.8	0.747265	22.61	30.22	0.418543
Actn3	5.21	6.26	0.264879	9.22	17.07	0.888624	5.13	9.75	0.926443	5.44	11.68	1.10236
Eif2b3	73.63	99.43	0.433388	14.84	61.62	2.05391	44.08	59.39	0.430096	50.53	60.69	0.264319
Fam49a	2.13	3.46	0.699919	1.55	3.71	1.25915	2.53	4.42	0.804909	3.17	4.23	0.416175
Lrrcc1	1.14	4.89	2.1008	1.02	1.24	0.281771	1.23	1.71	0.475338	1.41	1.76	0.31988
Drosha	56.89	81.65	0.521278	21.3	71.75	1.75213	42.59	59.91	0.492282	43.87	58.1	0.405303
Parg	9.15	26.92	1.55683	5.2	6.57	0.337382	10.15	19.31	0.927868	14.27	18.16	0.347779
Msl1	13.32	23.38	0.811681	14.34	22.48	0.648597	13.21	24.73	0.904632	13.74	23.97	0.802848
E130012A19Rik	104.45	177.5	0.765007	299.54	397.52	0.408279	214.4	447.68	1.06216	226.34	431.84	0.932005
Frmd4b	11.82	20.63	0.803514	1.73	5.79	1.74279	4.74	6.44	0.442174	5.46	6.18	0.178706
Msh2	169.07	203.07	0.264356	28.46	102.06	1.84241	64.89	97.82	0.592133	73.12	101.05	0.466731
Prpf8	108.49	163.68	0.593316	48.21	96.42	1	36.66	65.25	0.831771	35	58.45	0.739848
Bms1	41.65	54.77	0.395069	7.12	25.47	1.83885	21.78	36.05	0.726995	28.78	33.08	0.200893
Sdha	142.57	205.65	0.528521	92.51	167.12	0.853203	88.34	168.7	0.933321	91.76	165	0.846529
Zfp715	1.64	4.75	1.53423	1.47	1.96	0.415037	2.23	4.92	1.14161	4.15	4.35	0.0679041
Mib1	4.24	7.43	0.809298	1.94	3.86	0.992544	2.98	4.84	0.699695	3.09	4.87	0.656315
Nt5c3	10.08	21.13	1.0678	4.6	12.83	1.47982	17.64	25.46	0.529382	23.46	24.81	0.0807187
Zfp53	3.91	7.09	0.858617	1.4	2.17	0.632268	1.95	3.6	0.884523	2.28	3.92	0.78182
Map3k4	31.1	47.83	0.621001	8.73	22.35	1.35622	11.48	18.68	0.702372	11.42	15.89	0.476556
Kif1c	21.46	41.4	0.947981	24.53	36.96	0.591418	13.92	24.33	0.805577	13.61	23.86	0.809927
Tbc1d10b	49.98	76.87	0.62107	88.31	103.92	0.234825	45.59	97.35	1.09446	41.07	94.6	1.20376
Zfp953	1.46	2.47	0.758543	1.24	2.18	0.813988	1.49	2.67	0.841527	1.66	2.77	0.738703
Hira	22.01	36.26	0.72022	55.58	65.5	0.236929	33.46	71.1	1.08741	30.54	65.81	1.10761
Esrra	18.64	32.74	0.812652	21.63	29.83	0.46373	15.69	28.39	0.855537	14.19	28.78	1.02019
Gm14403	2.08	4.17	1.00346	1.93	3.08	0.67433	4.1	7.7	0.909235	5.03	7.44	0.564744
Ank2	1.9	3.93	1.04853	1.23	2.11	0.778585	1.52	2.99	0.976074	1.95	2.48	0.346866
Tbk1	9.89	17.06	0.786575	2.3	6.39	1.47418	5.31	9.27	0.803857	7.61	8.06	0.0828834
Camsap1	16.01	24.47	0.612041	5.04	11.79	1.22607	7.95	13.19	0.730418	8.12	12.1	0.575455
Acad11	14.79	23.5	0.668039	3.06	8.94	1.54674	6.14	8.87	0.530695	7.12	9.38	0.397711
Nop14	16.81	49.24	1.55051	8.03	13.51	0.750556	15.62	26.08	0.739549	24.98	26.82	0.102536
Bok	15.46	24.74	0.678305	68.45	98.73	0.528438	48.19	91.81	0.929918	43.75	87.75	1.00412
Wwc1	18.71	31.54	0.753373	12.7	22.25	0.808977	12.33	20.54	0.736263	10.77	19.29	0.840835
Gm19757	1.89	4.92	1.38027	2.25	3.35	0.574236	2.72	4.07	0.581422	2.74	4.16	0.602408
Wtip	69.83	108.47	0.635377	95.28	141.14	0.566882	57.71	113.23	0.972363	57.88	112.88	0.963653
Dnmt1	69.16	109.78	0.666605	45.95	72.45	0.656921	21.41	42.42	0.98646	24.72	43.88	0.827885
Klhl12	40.43	75.81	0.906962	44.94	61.02	0.441282	39.81	72.81	0.871006	37.57	70.99	0.918035
Zfp961	6.07	17.39	1.51849	3.79	6.02	0.667566	8.98	16.63	0.889001	15.72	16.38	0.0593341
Usp32	4.28	12.41	1.53582	1.72	3	0.802554	3.84	6.41	0.739218	5.56	5.78	0.0559846
A2m	19.55	36.11	0.88523	2.76	6.5	1.23577	3.66	5.2	0.506668	3.58	5.08	0.504869
Dbt	5.62	13.94	1.31059	4.2	5.39	0.359896	4.1	10.28	1.32614	8.41	9.23	0.134225
Fgf10	2.44	6.99	1.51841	2.05	2.78	0.439461	3.02	5.04	0.738875	3.59	4.85	0.434001
Tsc1	7.98	15.34	0.942838	3.58	7.65	1.0955	4.77	7.31	0.615882	4.79	6.66	0.475497
Cbx6	20.88	36.02	0.786676	35.53	40.72	0.1967	16.84	34.1	1.01788	15.51	33.87	1.12681
Metrn	23.03	39.63	0.783079	60.35	89.67	0.571272	55.81	99.45	0.833448	57.69	110.7	0.940262
Mipol1	2.08	8.84	2.08746	1.35	1.71	0.341037	2.08	3.29	0.661504	2.72	2.79	0.0366585
Rnf128	3.49	7.45	1.09401	2.07	4.15	1.00348	5.41	9.45	0.804686	8.13	9.49	0.223153
Cct4	569.7	843.64	0.566425	87.85	370.11	2.07484	361.41	456.11	0.335745	415.79	460.39	0.147001
Slc27a4	4.13	7.11	0.783708	18.11	20.83	0.201876	11.19	24.21	1.11339	11.16	22.71	1.02499
Ccdc50	5.47	12.14	1.15016	3.39	8.04	1.24591	5.12	7.63	0.575539	5.84	6.49	0.15225
Brca2	3.02	7.86	1.37998	2.03	2.9	0.514573	2.95	4.86	0.720241	3.27	4.64	0.504834
Zbtb38	1.16	5.43	2.22683	1.12	1.4	0.321928	1.18	1.7	0.526748	1.74	1.79	0.0408723
Supt16h	39.83	102.31	1.36102	33.55	43.14	0.362713	38.19	73	0.934702	51.28	70.37	0.456564
Arhgef3	4.05	7.94	0.971217	1.94	4.12	1.08659	3.18	4.98	0.647119	3.84	5.1	0.409391
D17Wsu92e	75.07	137.44	0.872494	116.59	129.82	0.155069	65.18	131.01	1.00718	64.16	135.47	1.07823
Ddx20	22.79	32.48	0.511151	5.88	23	1.96775	13.88	21.31	0.618523	19.9	20.06	0.0115532
Tecpr1	5.86	9.99	0.769584	6.99	8.99	0.363029	3.42	6.69	0.96801	2.95	5.93	1.00732
Mtap7d3	1.1	4.41	2.00328	1.04	1.3	0.321928	1.16	1.66	0.517058	1.19	1.43	0.265054
Srbd1	18.51	39.81	1.10483	7.04	14.02	0.993839	13.3	20.44	0.619969	16.46	21.54	0.388054
Etl4	8.61	17.56	1.02821	2.29	5.79	1.33822	5.22	8.41	0.688056	6.87	7.11	0.0495395
AI848100	3.45	10.81	1.6477	3.32	4.18	0.33232	7.72	14.61	0.920283	11.45	13.18	0.203003
Gsn	23.09	35.35	0.614442	26.73	30.69	0.199309	8.17	17.52	1.10059	8.27	18.84	1.18784
Strap	115.53	164.14	0.506659	31.79	115.05	1.85562	125.13	175.88	0.491164	144.45	171.63	0.248732
Mcm3	336.52	480.93	0.515135	238.97	464.8	0.959781	159.62	289.44	0.858623	166.81	284.06	0.76799
Adap1	8.83	13.52	0.61461	19.43	24.69	0.345641	15.08	30.23	1.00334	14.07	30.95	1.13732
Hsp90ab1	3840.98	5256.27	0.452565	1626.43	4302.4	1.40343	1974.8	3156.25	0.676505	2114.11	3133.7	0.567817
Phip	2.61	7.26	1.47592	1.5	2.45	0.707819	1.93	3.62	0.907389	3.16	3.18	0.00910221
Arid2	11.86	24.78	1.06307	6.04	11.24	0.896022	6.62	10.71	0.694055	7.38	10.06	0.446938
Ppp2r4	94.49	138.59	0.55259	188.75	246.47	0.384935	93.46	190.7	1.02888	89.83	197.03	1.13315
Fam13b	3.64	9.26	1.34707	1.38	2.22	0.685891	2.68	5.32	0.989193	4.82	5.07	0.0729526
Ssfa2	7.24	13.01	0.845559	2.77	7.33	1.40393	7.16	10.8	0.593	7.7	9.17	0.252063
Kctd2	33.55	50.07	0.577634	26.91	41.48	0.624274	25.16	45.97	0.869561	23.47	47.69	1.02287
Cep350	2	6.37	1.67129	1.24	1.62	0.385654	1.7	2.96	0.800062	2.41	2.84	0.236858
Gcfc1	4.37	14.53	1.73333	2.46	3.37	0.45409	6.87	12.2	0.828499	10.37	10.94	0.0771968
Kdm5b	153.62	227.9	0.569035	37.69	91.77	1.28384	45.63	77.04	0.755625	51.64	72.15	0.48251
Glg1	3.72	7.17	0.94667	5.4	8	0.567041	8.1	15.94	0.976658	7.89	11.93	0.596497
Uspl1	34.81	52.49	0.592541	12.98	38.81	1.58014	40.01	58.48	0.547583	41.94	54.04	0.365701
Tex11	1.49	2.86	0.940703	1.15	1.83	0.67021	1.82	3.31	0.862893	1.76	2.69	0.612031
1700030L20Rik	2.57	3.13	0.284394	2.07	5.69	1.4588	3.77	7.31	0.955307	5.08	6.63	0.38418
Nfkbia	48.4	62.23	0.362603	38.56	46.17	0.259851	21.87	48.93	1.16177	19.86	48.79	1.29672
Rpl7	4297	5445.25	0.341669	775.13	3266.93	2.07543	4086.38	5477.38	0.422663	4627.53	5458.21	0.238186
A530054K11Rik	1.28	3.68	1.52356	1.07	1.3	0.280901	1.46	2.31	0.661924	1.63	2.49	0.611274
Tnk2	39.47	70.13	0.829275	68.95	80.31	0.220029	32.95	67.21	1.0284	33.25	66.49	0.999783
Wdr67	6.29	17.25	1.45546	2.11	2.98	0.498069	3.11	6.62	1.08992	5.51	5.64	0.0336428
Stat4	4.22	9.92	1.2331	1.87	3.21	0.779535	3.82	5.85	0.614864	4.39	5.99	0.448335
Tmem132a	6.2	8.97	0.53284	25.85	30.87	0.256041	15.39	36.06	1.22841	16.07	33.46	1.05807
Sap30bp	36.19	53.01	0.550673	23.18	67.75	1.54734	39.64	58.31	0.556786	43.1	57.55	0.417128
Magi3	1.35	3.52	1.38262	1.12	1.5	0.421464	1.47	2.79	0.924449	2	2.53	0.339137
Rps6	2393.15	3297.6	0.462506	695.59	1948.2	1.48583	1699.77	2628.66	0.628988	1860.35	2603.8	0.485045
Celsr1	3.37	5.72	0.763267	6.59	8.58	0.380699	4.36	9	1.0456	4.18	7.65	0.871957
Fermt2	37.87	71.4	0.914869	10.33	27.32	1.40312	27.47	45.01	0.712389	43.11	44.04	0.0307919
Lztfl1	1.54	5.4	1.81003	1.85	2.15	0.216811	2.84	4.89	0.783944	3.91	4.65	0.250062
Dock5	12.95	20.39	0.65491	5.41	10.26	0.92333	7.12	12.57	0.820036	7.38	11.68	0.662348
Fam129b	58.02	101.52	0.807142	80.92	89.61	0.147163	39.12	81.21	1.05375	38.87	80.58	1.05176
Lrp6	4.88	7.66	0.650463	3.9	9.31	1.25531	8.39	14.73	0.812015	10.03	12.67	0.337095
Dab2ip	23.71	42.89	0.855146	31.36	36.19	0.206666	15.04	28.79	0.936763	12.85	26.69	1.05453
0610010B08Rik	2.08	5.34	1.36026	2.21	3.3	0.57842	5.97	9.27	0.634838	6.71	9.35	0.478654
Snx14	2.67	5.48	1.03734	2.35	4.88	1.05422	6.66	10.82	0.700106	8.81	10.54	0.258661
Herc4	22.29	36.22	0.70039	4.94	18.77	1.92585	18.73	25.08	0.421186	22.72	22.75	0.00190371
Cul4a	30.53	52.36	0.778238	7.21	14.77	1.0346	17	28.08	0.724008	18.33	26.12	0.510948
Zzz3	6.72	15.28	1.18511	2.5	5.45	1.12433	6.59	10.19	0.628804	9.79	10.53	0.105125
Stx2	5.57	8.85	0.668	2.94	7.98	1.44057	5.01	6.84	0.449186	5.02	7.01	0.481727
Ncoa6	7.94	21.14	1.41276	2.66	4.13	0.634716	5.86	9.36	0.675608	7.07	8.8	0.315793
Ppfibp2	12.26	21.23	0.792145	2.53	5.95	1.23375	3.27	5.65	0.78896	4.29	5.01	0.223833
Pms2	9.89	15.54	0.651944	2.72	9.11	1.74384	8.47	12.57	0.569551	10.46	11	0.0726207
Mpdz	1.72	3.22	0.904652	1.15	2.79	1.27863	1.92	2.8	0.544321	2.22	2.75	0.308872
Cops3	67.36	83.9	0.316779	19.07	85.89	2.17119	95.41	126.8	0.410342	114.61	126.1	0.137835
Zfp459	4.03	9.97	1.30681	3.26	5.44	0.738735	7.24	11.92	0.719323	10.49	12.66	0.271263
Ttc7	5.41	10.05	0.893495	5.53	6.23	0.171953	3.03	5.88	0.956498	2.88	5.81	1.01247
Stk32c	3.03	5.87	0.954043	3.17	4.72	0.574304	2.37	4.38	0.886044	2.54	3.9	0.618646
Ift81	2.61	9.82	1.91167	1.58	1.69	0.0970987	2.55	4.5	0.819428	3.87	4.46	0.20471
Nkap	5.08	12.73	1.32533	2.08	3.53	0.763085	4.24	6.56	0.629632	4.8	5.97	0.314697
2900026A02Rik	4.68	7.74	0.725825	8.83	14.95	0.75966	5	7.76	0.634129	4.98	9.35	0.908821
Tro	3.67	6.7	0.868381	5.34	6.01	0.170525	3.3	7.2	1.12553	3.98	7.24	0.863221
Pcca	11.13	16.69	0.58453	3.85	13.11	1.76774	8.5	11.25	0.40439	9.32	11.24	0.27024
Birc6	5.43	11.43	1.0738	2.13	4.59	1.10764	3.7	6.02	0.702238	5.47	6.04	0.143008
Ptpn11	19.47	36.21	0.895135	18.73	33.48	0.837949	19.91	31.04	0.640635	19.48	30.52	0.647761
Myo6	5.25	11.83	1.17206	1.67	2.19	0.391083	2.05	3.42	0.738372	2.4	3.95	0.718818
Pdik1l	2.32	5.8	1.32193	1.47	2.82	0.939879	3.15	4.49	0.511364	3.91	4.64	0.246956
Nfkbil1	19.98	39.01	0.965287	15.91	21.5	0.434403	11.8	22.55	0.934341	14.82	23.84	0.685839
Vcp	267.82	392.43	0.551172	251.97	385.69	0.61419	130.49	259.05	0.989291	137.96	251.19	0.864529
Igsf8	28.32	53.08	0.906347	107.04	130.78	0.288992	76.55	142.73	0.898814	72.12	136.84	0.924019
Man2a1	5.78	10.64	0.880357	3.2	6.78	1.08321	5.83	9.33	0.678381	6.45	8.37	0.375928
Nefl	12.89	23.06	0.83914	3.08	6.7	1.12123	4.99	7.94	0.670099	7	9.15	0.386417
Hspa9	370.97	532.07	0.520314	70	286.3	2.0321	224.84	295.63	0.394894	277.64	291.27	0.0691417
Ints10	31.93	55.46	0.796535	9.31	26.18	1.49161	27.1	40.86	0.592396	32.92	36.15	0.135031
Gnaq	3.62	9.49	1.39042	3.86	4.05	0.0693211	2.69	5.38	1	3.93	5.77	0.554042
Tbc1d13	122.02	184.28	0.594782	125.72	136.9	0.122908	64.74	137.48	1.08649	59.19	136.87	1.20938
Ino80	10.84	20.93	0.949208	6.21	10.29	0.728578	8.11	13.81	0.767939	9.09	13.47	0.567398
E430025E21Rik	17.27	30.14	0.803411	7.41	16.71	1.17317	20.81	35.28	0.761574	26.25	31.74	0.273985
Ipo5	172.02	260.71	0.59987	47.27	181.16	1.93827	133.28	167.15	0.326683	141.95	157.16	0.146851
Tmc6	9	13.97	0.634335	24.54	29.43	0.262152	17.53	37.9	1.11237	18.03	35.98	0.996796
Fam134a	17.53	28.55	0.703665	58.67	66.28	0.175951	46.58	94.98	1.02791	43.17	92.2	1.09474
Pcx	19.62	28.29	0.527967	19.12	21.49	0.168583	8.06	16.89	1.06732	7.38	17.41	1.23822
Akap9	1.84	5.7	1.63126	1.4	1.61	0.201634	1.92	3.27	0.768184	2.47	3.26	0.400361
Chd2	11.39	25.81	1.18016	4.44	6.74	0.602189	6.86	11.03	0.685152	7.24	10.45	0.529441
Mre11a	19.91	32.68	0.714915	4.86	19.4	1.99703	18.07	21.79	0.27007	21.49	21.71	0.0146942
Lrsam1	6.09	11.58	0.927121	6.36	8.29	0.382345	4.55	8.13	0.837389	4.24	7.63	0.847619
Heatr1	26.99	37.2	0.462878	19.35	48.07	1.3128	24.61	37.45	0.605721	23.96	36.62	0.612004
Setx	15.48	35.99	1.21719	8.04	12.68	0.657287	11.76	19.91	0.759605	15.55	19.92	0.357303
Nucks1	64.15	119.84	0.901588	51.63	98.66	0.934256	60.31	96.67	0.680671	66.92	92.99	0.474638
Dzip1	6.04	18.26	1.59607	1.91	2.93	0.617328	3.56	6.03	0.760281	5.93	6	0.0169304
Zfp704	6.27	10.77	0.780481	3.37	7	1.05461	4.43	7.16	0.692653	5	6.89	0.462576
Iqgap3	22.53	35.77	0.666903	19.1	23.06	0.27182	9.9	19.18	0.954102	9.36	20.01	1.09614
Zfp322a	3.75	9.41	1.3273	2.35	3.76	0.678072	4.58	7.99	0.802848	7.19	8.14	0.179037
Prpf3	23.47	48.46	1.04598	10.12	22.42	1.14758	22.05	34.34	0.639111	29.97	33.34	0.153735
Limch1	3.06	6.73	1.13707	1.34	2.6	0.956279	1.65	2.38	0.528496	1.83	2.35	0.360817
Cars	88.41	114.62	0.374577	38.43	97.19	1.33857	48.4	78.78	0.702822	51.42	76.14	0.566325
Grlf1	17.27	31.06	0.84679	10.14	24.27	1.25912	17.66	24.91	0.49624	19.18	24.96	0.380015
Rbm5	18.01	32.17	0.836918	5.37	11.01	1.03582	10.63	17.6	0.727434	13.56	17.66	0.381128
Dsp	2.58	7.99	1.63082	1.43	2.31	0.691878	1.88	2.57	0.451036	2.3	2.65	0.204358
Capn10	21.74	34.11	0.649843	49.14	54.13	0.139531	31.56	66.19	1.06852	30.1	65.36	1.11864
Gigyf2	17.1	43.95	1.36187	7.36	10.95	0.573153	11.76	18.42	0.647385	13.77	18.08	0.392866
Shroom2	3.8	5.84	0.619969	1.64	3.78	1.20469	3.06	4.79	0.646494	3.59	5.09	0.503682
Usp25	2.24	7.61	1.7644	1.38	2.04	0.563901	1.79	2.73	0.608941	2.67	2.74	0.0373362
Agpat6	14.69	26.92	0.873844	43.38	53.66	0.306817	38.93	72.8	0.903056	37.57	69.64	0.890335
Plaa	19.6	33.5	0.773307	5.39	14.61	1.4386	17.47	28.15	0.688255	23.78	25.01	0.0727563
Rufy1	4.94	8.86	0.842796	2.58	6.25	1.27649	5.04	7.54	0.581141	5.92	7.15	0.272346
Acsl6	1.82	3.51	0.947533	1.72	2.68	0.639824	2.92	4.54	0.636724	3.35	5.62	0.746409
Gdf15	7.89	10.54	0.417778	7.08	8.94	0.336525	9.89	23.41	1.24308	10.97	21.53	0.972785
AW146154	1.51	3.53	1.22512	1.24	1.4	0.175087	1.89	3.87	1.03395	2.29	3.32	0.535836
Polr3e	19.59	30.39	0.633479	15.85	28.05	0.823518	18.87	33.07	0.809429	20.38	33.17	0.702725
Gcap14	6.68	14.85	1.15254	2.66	5.42	1.02687	4.42	6.12	0.469485	4.94	6.16	0.318419
Ikbkb	7.58	14.47	0.932795	3.91	8.53	1.12538	8.93	13.08	0.55063	9.78	12.53	0.35748
Ankrd50	5.82	10.3	0.823553	5.09	7.1	0.480153	3.1	5.79	0.901295	3.01	5.1	0.760734
Gm608	1.56	4.13	1.4046	1.32	2.13	0.690316	1.46	2.2	0.591535	1.83	2.22	0.278716
Fus	322.56	408.09	0.33932	290.03	448.39	0.628552	160.98	340.61	1.08124	182.03	343.34	0.915462
Pi4ka	24.04	33.38	0.473547	8.84	17.42	0.978626	8.15	14.61	0.842084	7.97	12.68	0.669903
Bcr	13.48	20.99	0.638882	10.65	17.98	0.75554	7.5	12.93	0.78576	7.38	12.7	0.783136
Kank2	41.45	62.07	0.582524	37.15	48.94	0.397652	19.42	38.15	0.97414	17.14	34.47	1.00797
Rps6kc1	7.02	11.26	0.681664	14.49	20.89	0.527755	10.19	18.41	0.853336	9.52	17.73	0.897159
Ubc	518.56	720.74	0.474968	48.53	167.82	1.78997	89.88	122.56	0.447416	109.62	130.13	0.247443
3110001I22Rik	1.64	3.59	1.13029	1.91	2.96	0.632025	2.86	4.9	0.776767	4.06	5.43	0.419472
Blmh	82.54	116	0.490959	66.29	120.03	0.856532	68.07	118.5	0.799796	68.04	119.01	0.806628
Pkdcc	2.41	4.33	0.845334	7.95	9.32	0.229375	3.65	6.72	0.880565	3.3	6.59	0.997812
Atp9a	31.67	45.72	0.529709	35.35	37.29	0.0770786	26.75	60.98	1.1888	25.65	57.1	1.15453
Rhot2	19.41	32.79	0.756456	45.68	47.14	0.0453891	26.66	50.7	0.927309	21.33	49.61	1.21775
Zwint	25.97	41.7	0.683201	6.51	20.71	1.6696	23.28	33.28	0.515564	30.59	32.26	0.0766863
Gm4027	1	2	1	1	1.28	0.356144	1	2.34	1.22651	2.02	2.59	0.358597
Birc2	32.9	54.65	0.732134	3.61	11.41	1.66023	12.53	18.15	0.534583	16.89	17.03	0.0119091
Aimp1	116.97	201.89	0.787431	33.43	111.63	1.73951	112.27	137.96	0.297278	133.69	143.98	0.106977
Fam110a	14.4	20.33	0.497541	27.26	38.29	0.490182	17.24	32.96	0.934956	16.38	32.93	1.00747
Iqce	3.93	6.13	0.641358	4.28	8.32	0.958973	3.27	5.2	0.669221	3.12	4.93	0.660042
Cdc42bpa	3.07	9.38	1.61135	1.81	2.51	0.471698	3.27	5.32	0.702136	4.22	4.66	0.143087
Fgfbp1	2.26	4.15	0.876789	5.97	11.1	0.894757	14.98	23.4	0.643471	17.29	24.64	0.511064
Setd5	25.75	64.98	1.33542	23.3	29.04	0.317711	28.47	47.68	0.743942	31.51	45.45	0.528471
Prx	3.92	7.76	0.985203	6.62	8.6	0.377505	5.5	9.09	0.724849	5.02	8.97	0.837421
Sdccag3	45.71	74.06	0.696185	23.31	49.9	1.09809	52.64	80.08	0.605282	55.75	80.23	0.52517
Pdxdc1	42.23	59.49	0.494379	5.28	25.62	2.27866	27.59	30.62	0.150329	30.09	30.11	0.000958601
Gnptab	6.36	12.83	1.01242	5.53	10.34	0.902885	12.66	20.3	0.681202	15.15	19	0.326682
Arhgef10l	6.92	10.1	0.545511	9.13	10.04	0.137073	5.03	11.17	1.151	5.13	10.9	1.0873
Slc35e4	3.45	5.95	0.786293	9.44	10.56	0.161751	4.85	10.69	1.14021	5.47	9.74	0.832381
Fam120a	36.31	70.72	0.961751	22.45	34.92	0.637338	22.1	37.84	0.775866	24.23	35.34	0.544508
Zranb3	13.08	23.02	0.815525	2.98	8.24	1.46733	8.04	11.14	0.470482	9.86	11.06	0.165692
Cep152	2.84	6.82	1.26388	1.64	2.2	0.423808	2.72	4.93	0.857981	3.42	4.43	0.37331
Esco1	2.11	7.68	1.86386	1.31	1.35	0.0433926	2.41	4.39	0.865188	3.1	3.43	0.14594
Gramd4	11.84	20.67	0.803869	12.07	13.74	0.186956	9.13	17.12	0.906996	8.4	17.04	1.02046
Zyg11b	4.62	8.49	0.877872	2.09	5.34	1.35334	2.93	4.3	0.553436	3.74	4.1	0.132586
Rbm44	2.12	8.21	1.95332	1.04	1.21	0.218424	1.61	2.61	0.696989	2.4	2.48	0.0473057
Erbb2	2.22	3.38	0.606464	11.2	12.33	0.138674	6.81	15.23	1.16119	6.13	12.32	1.00704
Tmtc3	2.09	5.15	1.30107	3	4.27	0.509274	4.42	8.37	0.921181	6.21	7.04	0.180982
Mgat1	7.03	11.69	0.733678	28.03	32.19	0.199641	21.94	42.81	0.964384	21.08	42.49	1.01125
Uap1	47.61	77.1	0.695466	16.37	36.97	1.1753	36.28	50.28	0.47081	34.4	50.95	0.566674
Zfp41	13.95	25.72	0.882626	17.54	21.15	0.270009	12.98	24.7	0.928221	13.19	23.38	0.82583
Adprhl2	74.16	109.74	0.565376	78.02	105.64	0.43724	47.98	91.08	0.924701	44.57	87.72	0.976833
Hdlbp	94.09	215.96	1.19865	38.28	72.57	0.922782	60.29	88.1	0.547223	75.62	88.98	0.234713
Psmd6	70.82	104.03	0.554771	40.64	133.53	1.71619	126.32	163.6	0.37309	130.62	156.24	0.258388
Fam193a	6.29	14.85	1.23933	2.63	4.64	0.819062	3.99	6.35	0.670368	5.58	6.29	0.172795
Sema6c	7.45	11.58	0.636323	17.86	23.04	0.367409	10.55	21.41	1.02104	10.39	19.07	0.876109
Osbpl11	9.46	15.83	0.742749	3.22	7.6	1.23894	5.98	9.3	0.637085	6.85	8.32	0.28048
Axin1	30.59	44.52	0.541393	37.48	52.35	0.482069	24.01	44.48	0.889521	21.25	42.09	0.986015
Robo1	1.72	3.88	1.17365	1.67	2.52	0.593576	2.48	4.24	0.773724	3.16	4.05	0.357997
Sfswap	23.09	36.37	0.655481	11.42	24.99	1.12979	13.94	21.71	0.639129	15.99	22.21	0.474039
Brwd3	1.14	2.74	1.26514	1.17	1.39	0.248576	1.3	2.5	0.943416	1.68	2.28	0.440573
Kifc3	28.75	44.39	0.626673	53.85	66.37	0.301585	45.69	91.1	0.995573	43.35	85.11	0.973297
Zc3h8	3.9	10.55	1.4357	3.97	4.6	0.212495	7.14	14.24	0.995953	12.27	14.62	0.252808
AW146020	2.46	7.7	1.6462	1.58	2.13	0.430929	2.62	4.28	0.708044	3.74	4.04	0.111317
Igsf3	7.73	11.94	0.627263	13.28	14.69	0.145579	8.53	19.86	1.21925	9.73	18.21	0.904219
Zfc3h1	4.12	11.98	1.53991	1.81	2.27	0.326703	2.72	4.76	0.807355	3.68	4.29	0.221272
Ppfibp1	9.74	15.38	0.659062	2.71	9.19	1.76177	8.74	10.48	0.261934	9.16	10.61	0.212005
Pex6	20.41	30.76	0.591779	26.89	31.85	0.244224	11.34	23.1	1.02647	11.89	24.24	1.02764
Fam83h	7.16	11.67	0.704773	19.37	22.82	0.236475	8.19	16.51	1.0114	8.14	15.58	0.936595
X99384	56.47	87.26	0.627836	63.04	68.11	0.111599	31.67	65.86	1.05629	29.29	62.38	1.09068
Anxa6	42.53	60.43	0.506784	86.68	141.25	0.70448	35.5	62.69	0.820416	32.37	58.46	0.852792
Srp68	108.94	150.11	0.462486	42.94	92.3	1.10401	54.32	88.16	0.698641	56.2	86.26	0.618122
Gpatch1	5.55	11.71	1.07718	2.32	4.7	1.01854	5.02	7.06	0.491981	5.46	6.7	0.29526
Crcp	13.53	29.99	1.14832	6.24	11.02	0.820506	21.62	33.78	0.643803	29.04	34.87	0.263945
Neurl4	17.41	24.78	0.50926	26.42	32.08	0.280044	13.85	28.95	1.06368	13.16	26.74	1.02284
Rps19bp1	68.05	94.26	0.470051	72.21	153.29	1.08599	86.25	135.51	0.651803	88.2	140.04	0.666988
Tcf20	16.89	33.57	0.991003	6.79	14.96	1.13963	11.75	18.03	0.617739	15.21	16.58	0.124424
Cgnl1	4.12	7.29	0.823274	1.76	5.09	1.53209	2.53	3.1	0.293131	2.74	3.2	0.223896
Agap3	41.04	63.38	0.626997	51.16	53.88	0.0747336	25.67	53.31	1.05432	26.11	56.49	1.11339
D19Ertd386e	4.86	9.89	1.02501	1.35	3.1	1.19931	3.75	5.77	0.621681	5.25	5.33	0.0218181
Polg	24.5	41.62	0.764495	26.07	32.61	0.322924	15.68	27.63	0.81731	15.16	29.53	0.961912
Nol10	21.28	35.04	0.719505	15.82	33.8	1.09527	23.68	39.73	0.74656	29.62	36.59	0.304878
Kdm5c	34.54	48.58	0.492094	58.69	64.6	0.138419	24.62	52.25	1.0856	22.29	49.44	1.14928
Trps1	1.32	2.75	1.05889	1.13	1.73	0.614449	1.39	2.47	0.829426	1.96	2.52	0.36257
Atp6v1e1	114.98	182.78	0.668725	82.71	162.9	0.977853	97.31	147.22	0.597314	96.2	147.98	0.621293
Uhrf1bp1l	13.07	21.58	0.723436	3.02	9.6	1.66849	7.97	10.88	0.449027	10.75	10.93	0.0239567
Ube2q1	60.23	95.01	0.657597	45.95	72.7	0.661891	47.92	85.19	0.830056	49.84	81.83	0.715326
Trmt5	9.78	23.59	1.27027	5.36	11.32	1.07857	12.83	17.9	0.480438	15.13	15.5	0.0348562
Morc2a	23.42	38.23	0.706964	15.14	35.48	1.22864	21.49	31.38	0.54618	23.61	30.75	0.381188
Slc38a10	20.21	40.42	1	67.86	84.46	0.315707	56.35	96.98	0.783272	51.8	87.91	0.763075
Lrrc49	3.01	4.71	0.645964	1.25	3.05	1.28688	3.59	5.47	0.607557	4.09	5.11	0.321222
Dhx29	12.71	22.99	0.855042	6.36	12.63	0.989756	9.47	14.33	0.597602	10.71	14.32	0.419073
Inadl	8.15	13.48	0.725949	3.75	7.24	0.949099	3.77	5.72	0.601451	4.14	6.21	0.584963
Zfp866	3.25	7.4	1.18709	2.21	3.64	0.719892	5	7.48	0.58111	5.86	7.59	0.373199
Lipt1	10.97	14.22	0.374358	5.46	13.08	1.26039	9.26	14.43	0.639987	9.91	14.88	0.586418
Zswim6	3.91	7.39	0.918406	2.35	3.52	0.582915	2.28	4.15	0.864078	3.2	4.51	0.495056
Mphosph8	14.61	46.09	1.6575	4.84	5.52	0.189661	5.66	9.23	0.705529	6.9	8.53	0.305949
Acadl	30.91	53.45	0.790116	5.29	15.38	1.53972	13.71	19.11	0.479099	16.86	17.45	0.0496225
Plk2	48.84	84.78	0.795661	8.12	15.69	0.950294	13.19	22.61	0.777516	17.61	22.2	0.334165
Dhx57	6.19	10.89	0.814993	1.98	4.48	1.178	3.84	6.22	0.695808	4.53	5.09	0.168155
Dscc1	5.4	7.94	0.55618	2.1	7.5	1.8365	7.48	9.41	0.331156	8.8	9.63	0.130032
Bfar	4.72	7.4	0.648738	4.75	10.58	1.15534	13.03	22.68	0.799584	17.58	20.88	0.248187
C77080	57.17	100.57	0.81487	71.77	92.99	0.373695	40.39	66.88	0.727577	35.11	67.04	0.93314
4933403G14Rik	1.82	5	1.45799	1.18	1.89	0.679599	2.41	3.91	0.698135	4.08	4.11	0.0105692
Ppp2r3a	1.29	3.02	1.22718	1.09	1.59	0.544699	1.32	2.29	0.79481	1.64	1.99	0.279073
Dus1l	57.31	86.97	0.601731	87.98	125.83	0.516228	56.1	103.35	0.881466	58.32	104.82	0.845851
Prdm4	15.45	24.6	0.671051	6.15	18.15	1.56131	18.93	24.53	0.373873	20.24	23.85	0.23678
Ldlr	10.09	14.42	0.515145	55.2	58.24	0.0773421	30.59	66.13	1.11224	26.97	59.32	1.13716
Urgcp	4.1	6.21	0.598969	5.06	5.91	0.224021	3.03	5.87	0.954043	2.74	5.73	1.06436
Arid4b	1.71	6.24	1.86755	1.41	1.61	0.191366	2.34	3.29	0.491579	2.91	3.56	0.290858
Rian	24.92	50.22	1.01096	22.77	34.07	0.581368	40.44	66.37	0.714748	41.3	59.71	0.531831
Gpc1	20.72	33.65	0.699583	60.41	67.95	0.169686	47.23	93.14	0.979697	44.94	89.15	0.988235
Asb1	7	13.02	0.895303	7.1	8.16	0.20075	5.51	10.47	0.926137	6.06	10.66	0.814818
Tpm2	17.34	22.72	0.389859	19.44	61.68	1.66577	18.32	24	0.389615	19.15	25.12	0.391492
Zdhhc21	3.04	5.89	0.954196	2.51	5.01	0.997123	3.32	5.29	0.672084	3.86	4.47	0.211674
Ep300	13.96	28.36	1.02256	5.94	9.94	0.742783	7.52	12.68	0.75375	9.77	12.14	0.313338
Smg1	4.46	12.02	1.43032	2.24	2.71	0.274794	3.58	6.84	0.934037	5.17	5.91	0.192994
Pou2f1	6.49	10.74	0.726704	4.82	10.27	1.09133	3.27	4.76	0.541671	3.44	4.77	0.471581
Magt1	3.15	7.65	1.28011	3.85	5.3	0.461134	5.87	10.02	0.77145	8.06	10.05	0.318344
Ahdc1	32.71	42.34	0.37229	49.44	54.86	0.150076	14.54	35.11	1.27185	14.55	29.82	1.03526
Pold3	25.88	45.45	0.812443	11.18	24.25	1.11706	24.82	37.09	0.579527	29.43	36.74	0.320064
Bend6	1.52	3.36	1.14439	1.05	1.38	0.394279	1.45	2.69	0.891553	2.23	2.94	0.398772
Xylt2	7.07	11.06	0.645569	29.97	32.57	0.120025	23.65	49.42	1.06325	22.5	44.98	0.999359
Ap1b1	33.38	50.01	0.583233	47.1	51.06	0.116466	17.36	36.33	1.06539	17.14	35.81	1.063
Ttc12	12.26	18.08	0.560436	3.2	7.6	1.24793	4.38	6.62	0.5959	4.63	6.21	0.423581
Eml4	22.21	42.39	0.932515	8.54	15.16	0.827962	15.13	25.11	0.73085	18.49	23.31	0.334204
Nedd4	344.59	480.34	0.479175	70.61	166.69	1.23922	132.66	223.11	0.750022	170.64	218.48	0.356545
Ikbkap	19.29	30.03	0.638551	21.65	41.75	0.947409	17.29	27.59	0.674208	17.75	26.25	0.564498
Zdhhc20	2.79	6.37	1.19103	2.5	4.34	0.795767	5	7.96	0.67084	6.95	7.8	0.166461
Ctr9	16.38	23.89	0.544471	6.8	17.52	1.3654	9.79	14.65	0.58152	11.01	13.84	0.330029
Zfp418	1.21	3.33	1.46052	1.21	1.37	0.179169	1.94	3.63	0.903913	2.69	3.26	0.277266
Relt	5.43	8.11	0.57875	10.02	12.94	0.368955	7.71	14.1	0.870892	6.84	13.69	1.00105
Shb	24.88	42.63	0.776883	16.2	19.49	0.26674	7.4	14.01	0.92086	7.67	13.87	0.854669
Myh6	1.24	1.3	0.0681715	1.15	5	2.12029	1.7	2.14	0.332076	1.57	1.93	0.297836
Mkln1	9.19	16.96	0.883999	3.21	5.96	0.892739	6.25	10.32	0.723515	7.54	9.39	0.316561
Itgb5	13.26	21.79	0.716585	37.67	42.57	0.176421	27.71	53.4	0.946433	26.86	52.84	0.976171
Zfp639	19.3	28.26	0.550161	4.27	14.07	1.72031	16.28	23.37	0.521557	20.75	21.07	0.022079
Dars2	31.96	51.38	0.684939	18.19	42.8	1.23447	23.53	34.91	0.569139	24.77	31.04	0.325535
Top1mt	15.6	22.03	0.497923	7.11	14.49	1.02714	9.2	13.69	0.573417	8.74	14.35	0.715346
Vps18	15.72	22.22	0.499258	20.17	20.69	0.0367226	7.49	17.02	1.18419	7.87	16.77	1.09145
Npepps	51.37	89.51	0.801123	30.64	54.22	0.823409	33.93	56.56	0.737221	38.94	53.1	0.447459
Ptk2b	16.75	24.5	0.548621	22.56	25.35	0.168219	10.71	21.76	1.02272	9.46	19.79	1.06486
Nxf7	7.48	16.1	1.10595	2.14	3.23	0.593923	2.5	4.12	0.720716	2.92	3.81	0.383823
Zcchc17	19.22	25.75	0.421964	15.49	49.53	1.67697	32.82	43.52	0.407103	35.92	44.09	0.295664
Foxp1	5.41	10.88	1.00798	6.2	9.41	0.601927	7.26	11.92	0.715343	7.83	10.85	0.470611
Lace1	14.2	21.16	0.575449	3.38	9.62	1.50901	9.18	12.46	0.440738	9.81	11.83	0.270125
Plxnb2	21.08	35.53	0.753163	46.07	46.4	0.0102972	31.99	65.51	1.03409	27.79	55.46	0.996882
Stag2	4.57	15.75	1.78509	2.06	2.6	0.335867	5.03	7.94	0.658581	7.93	8.01	0.0144814
Smc1b	1.76	7.72	2.13303	1.05	1.14	0.118644	1.26	1.47	0.222392	1.29	1.61	0.31969
Gtf3c1	51.73	72.2	0.480998	36.74	48.46	0.399443	14.22	27.94	0.974411	14.91	28.56	0.937716
Zfp81	1.13	3.36	1.57214	1.06	1.09	0.0402639	1.25	2.01	0.685267	1.64	2.31	0.494197
Sh3tc2	4.3	6.38	0.56922	4.82	5.37	0.155889	3.48	6.66	0.936435	3.07	6.71	1.12807
Dgkd	35.97	62.81	0.8042	37.79	44.5	0.235801	23.88	42.88	0.844502	21.42	40.11	0.905003
Pbrm1	5.1	15.77	1.62861	4.06	5.76	0.504589	5.98	9.17	0.616776	9.4	9.65	0.0378682
Usp48	50.88	90.54	0.831457	12.87	28.83	1.16356	28.5	42.75	0.584963	34.34	39.65	0.207431
Yeats2	18.29	30.61	0.742948	6.33	12.43	0.973549	9.91	15.67	0.661048	11.48	15.25	0.409687
Pecam1	13.19	22.44	0.766628	8.03	17.89	1.15568	25.87	36.52	0.497407	26.2	33.75	0.365321
Zfp935	1.33	3.03	1.18789	1.63	1.74	0.0942153	1.69	3.13	0.889139	1.87	2.86	0.612977
Mov10l1	6.09	11.45	0.910833	3.16	4.21	0.413896	5.46	10.09	0.885953	6.17	9.18	0.573224
Kif3b	6.81	13.7	1.00845	4.05	7.4	0.869603	5.69	8.13	0.514827	5.89	7.71	0.388463
Odf2	91.24	143.99	0.65823	23.34	45.43	0.960841	32.71	52.19	0.674042	36.78	51.58	0.48789
Hnrnpm	154.89	215.43	0.475975	107.81	210.87	0.967863	113.83	207.63	0.867134	139.82	193.51	0.468837
Fam195b	59.45	74.77	0.330783	77.42	104.34	0.430514	52.63	100.6	0.934673	47.4	100.47	1.08381
Sec63	2.21	6.2	1.48822	2.56	3.32	0.375039	6.17	11.17	0.856287	9.89	10.31	0.0600019
Tmem179	1.74	2.17	0.318608	5.88	7.18	0.288168	5.47	11.63	1.08824	5.59	11.85	1.08397
Senp8	2.4	4.59	0.93546	2.24	3.29	0.554589	3.1	5.55	0.84022	3.93	5.36	0.447704
Nedd4l	7.44	10.57	0.506601	4.73	10.65	1.17094	4.71	7.12	0.59615	4.5	6.38	0.503631
Fjx1	2.42	4.42	0.869039	21.55	23.73	0.139024	13.77	25.34	0.879888	12.51	23.11	0.885435
Arid4a	1.59	5.74	1.85202	1.37	1.58	0.205749	1.61	2.33	0.533269	2.23	2.53	0.182094
Cct8	379.34	585.65	0.626547	149.76	369.61	1.30335	319.29	448.34	0.489726	329.48	420.94	0.353424
Myo1b	17.69	31.81	0.846546	4.78	9.13	0.933604	8.13	12.22	0.587917	9.04	11.95	0.402616
Lrrc1	9.58	14.86	0.633337	5.38	9.04	0.748717	8.55	14.29	0.74101	8.58	13.42	0.645335
Cep76	8.61	14.59	0.760895	6.66	10.83	0.701439	7.04	12.87	0.870365	8.69	11.75	0.435233
Wdsub1	9.95	17.61	0.823626	4.49	8.34	0.893332	5.67	9.21	0.699852	6.78	8.64	0.349746
Ccdc125	1.71	4.19	1.29295	1.09	1.44	0.401741	1.62	2.77	0.773892	2.25	2.76	0.294743
Gm10336	18.87	31	0.716174	3.7	9.02	1.2856	6.52	10.15	0.638536	9.55	10.4	0.123011
D130040H23Rik	1.03	2.37	1.20224	1.1	1.24	0.172837	1.44	2.33	0.694261	1.35	2.18	0.691369
Tnks2	81.62	115.75	0.504018	25.72	51.04	0.988738	53.88	93.27	0.791663	61.34	85.31	0.475887
Iqcg	4.05	10.22	1.3354	2.35	4.03	0.778119	4.47	6.59	0.560004	5.81	6.17	0.0867323
Ric8b	8.76	15.46	0.819538	4.41	11.27	1.35364	15.22	20.71	0.444359	17.69	19.52	0.142019
Net1	35.09	77.14	1.13642	20.07	43.12	1.10332	23.27	30.07	0.369854	24.44	27.11	0.149581
Ncapg2	4.24	6.92	0.706708	2.24	4.51	1.00963	6.39	10.39	0.701308	8.39	10.63	0.341399
Rint1	5.23	11.12	1.08827	2.39	4.07	0.768018	4.01	6.59	0.716676	5.38	6.12	0.185925
Fxr2	166.26	230.53	0.471513	135.97	163.84	0.268999	65.08	133.11	1.03233	64.48	127.65	0.98527
Nin	1.28	3.21	1.32643	1.15	1.31	0.187933	1.32	2.19	0.730393	1.67	2.38	0.511113
Dhx9	64.57	83.98	0.379182	35.81	66.15	0.885379	44.78	83.25	0.894596	50.36	76.09	0.595429
Pla2g15	9.6	15.37	0.679011	31.39	32.36	0.0439066	22.09	43.67	0.983249	21.39	44.2	1.04711
Plrg1	101.91	123.76	0.280249	34.77	85.15	1.29216	66.22	99.15	0.582346	66.41	100.5	0.597723
Psmc2	94.16	142.31	0.595851	49.55	127.64	1.36512	111.37	155.94	0.48563	122.69	151.65	0.305728
Dicer1	13.6	20.95	0.623344	5.65	10.57	0.903653	7.96	13.7	0.783336	9.07	12.31	0.440656
Mtor	11.26	19.44	0.787821	8.32	14.85	0.835807	7.96	12.84	0.689805	9.02	12.21	0.436864
Prpf4b	3.46	12.24	1.82276	3.36	3.81	0.18133	6.94	10.57	0.606968	10.39	11.44	0.138891
Tbc1d8	18.39	32.01	0.799601	3.23	5.95	0.881356	5.18	8.43	0.702581	5.85	7.54	0.366128
2210404O09Rik	1.13	2.53	1.16281	1.09	1.13	0.0519946	1.19	2.32	0.963163	1.4	2.08	0.571157
Nr3c1	2.4	5.11	1.09029	1.28	2.17	0.761551	1.91	2.74	0.520603	2.18	2.83	0.376474
Psmd2	167.13	214.58	0.360545	282.87	302.52	0.0968913	149.23	330	1.14493	142.3	314.93	1.1461
Lzts2	26.93	41.2	0.61343	25.11	31.47	0.325715	11.87	23.27	0.971151	12.65	22.59	0.836547
Afg3l1	32.33	50.36	0.639405	60.5	73.1	0.272936	43.93	81.42	0.890177	41.61	79.92	0.941626
Wbscr16	33.21	45.05	0.439909	38.04	47.42	0.317978	24.83	50.56	1.02591	25.79	50.17	0.960013
Fam171a2	2.56	4.14	0.693487	5.88	8.24	0.486828	3.34	6.45	0.949451	4.13	6.32	0.613783
Smyd4	7.11	9.03	0.344876	3.74	7.32	0.968805	5.91	10.21	0.788753	6.17	9.62	0.640766
Galnt10	3.15	5.26	0.739711	12.18	15.31	0.32996	9.33	15.3	0.713583	7.98	15.49	0.956876
Csrnp1	10.86	17.09	0.654128	34.83	36.12	0.0524674	12.83	26.97	1.07183	13.31	25.9	0.960442
Usp40	5.26	8.9	0.758743	2.47	4.91	0.991212	5.04	8.12	0.688056	6.04	7.44	0.300754
Atp9b	5.11	7.56	0.565063	6.45	10.33	0.679469	8.43	14.52	0.784437	8.67	14.18	0.709754
Gas6	19.55	31.94	0.708196	26.11	29.16	0.159388	26.54	50	0.91376	25.36	49.22	0.95669
Gtf2i	44	66.1	0.587147	56.67	90.93	0.682171	40.72	67.88	0.737249	40.41	67.07	0.730955
Cobra1	61.04	85.81	0.491391	80.69	85.68	0.0865686	46.13	94.96	1.04161	42.88	93.05	1.1177
Ltn1	7.18	11.9	0.728906	3.4	7.02	1.04594	6.52	10.23	0.649862	7.52	9.33	0.311144
Pih1d2	2.21	2.66	0.26738	1.2	1.42	0.242857	1.56	4.27	1.45269	2.46	4.2	0.771731
Zfp119a	1.33	2.67	1.00541	1.02	1.1	0.108934	1.45	2.93	1.01485	1.79	2.72	0.603647
Lpp	2.59	6.54	1.33634	1.87	3.59	0.940946	1.68	2.18	0.375867	1.94	2.05	0.0795673
Uba5	19.46	30.09	0.628772	7.96	21.36	1.42407	17.67	25.32	0.518975	23.31	26.06	0.160888
Itm2c	18.76	29.37	0.646683	90.14	101.26	0.167825	59.37	111.63	0.910919	56.35	113.01	1.00396
Fam109a	16.36	21.8	0.414155	15.52	23.06	0.571264	9.87	19.3	0.967479	10.78	18.46	0.776045
Gon4l	20.53	29.67	0.531271	12.37	26.24	1.08492	16.77	25.74	0.618129	17.1	24.07	0.49324
Polrmt	13.45	18.2	0.436332	29.81	42.82	0.522488	11.63	21.48	0.885143	10.92	20.13	0.882374
Eif3c	221.54	331.98	0.583529	100.63	210.52	1.0649	122.27	191.09	0.644182	145.32	196.1	0.432356
Jak1	14.02	25.59	0.868094	3.54	8.8	1.31375	7.37	10.14	0.460321	9.34	9.89	0.082548
BC002230	14.59	19.95	0.451409	18.91	23.44	0.309823	10.08	19.97	0.986339	9.58	18.85	0.976467
Pitpnc1	12.95	23.2	0.841173	8.44	15.29	0.857274	14.27	24.66	0.789187	20.48	24.11	0.235416
Las1l	45.95	50.66	0.140782	16.02	60.09	1.90725	42.11	61.44	0.545015	48.61	53.19	0.129902
Zfp644	2.13	7.1	1.73697	1.48	1.75	0.241758	2.6	4.03	0.632268	3.85	4.16	0.111725
Spata7	4.26	9.53	1.16162	2.23	3.88	0.799013	3.65	5.97	0.709834	5.59	5.79	0.0507151
Dgcr2	14.24	25.77	0.855743	64.21	64.81	0.0134184	45.93	85.28	0.892771	42.97	83.51	0.958619
Secisbp2	15.06	25.89	0.781673	5.63	12.94	1.20063	9.03	11.71	0.374943	9.16	11.78	0.36292
Fbxo38	29.21	51.9	0.829272	5.06	13.61	1.42746	13.01	17.21	0.403626	15.4	16.04	0.0587438
Polb	18.5	30.07	0.7008	7.79	18.14	1.21948	23.09	35.66	0.627039	30.95	34.81	0.169562
Mrrf	8.52	15.68	0.88	5.03	7.3	0.537338	8.69	15.09	0.796165	11.3	16.01	0.502651
Rbm19	14.89	21.44	0.525961	32.84	48.61	0.565799	17.4	30.52	0.810668	17.88	31.41	0.812877
Sh3bp5l	14.96	21.61	0.530589	39.68	42.87	0.111556	24.84	49.3	0.988922	23.08	48.93	1.08408
Eif4g1	124.72	176.86	0.503915	127.59	209.28	0.713919	75.36	129.26	0.778405	81.95	134.5	0.71479
Tspyl2	4.53	12.04	1.41025	3.12	4.96	0.668794	5.03	7.32	0.541285	6.4	6.8	0.0874628
Ercc3	39.28	45.36	0.207626	23.31	53.5	1.19859	30.05	48.26	0.683463	28.52	43.77	0.617968
Slc30a4	2.17	3.47	0.677241	1.28	2.53	0.982994	2.34	3.92	0.744345	2.87	3.54	0.302699
Gm216	1.62	2.19	0.434937	1.67	3.75	1.16704	2.19	3.81	0.79886	2.79	3.45	0.306331
Pmvk	87.99	148.38	0.753885	146.86	194.1	0.402359	185.3	306.06	0.723952	185.76	329.44	0.826576
Cnot10	44.44	57.82	0.37971	20.15	39.04	0.954173	30.89	50.66	0.713707	32.11	50.69	0.658678
Mib2	21.94	36.38	0.729582	29.58	31.32	0.0824622	10.5	21.23	1.01572	11.09	20.38	0.877895
Pus1	46.01	74.23	0.690055	58.14	74.99	0.367167	37.42	66.05	0.819749	37.46	66.49	0.827786
Dennd2c	21.17	32.56	0.621079	12.37	17.8	0.525032	15.77	26.25	0.735135	15.39	27.21	0.822144
Unc119b	48.08	83.62	0.798411	54.59	57.55	0.0761792	31.66	56.63	0.838905	29.76	59.04	0.988318
Syce1	5.98	10.5	0.812172	3.1	7.26	1.2277	9.97	15.02	0.591219	12.84	13.48	0.0701753
2810021J22Rik	1.75	3.74	1.09568	1.59	2.01	0.338169	2.14	3.52	0.717965	2.29	3.35	0.548813
N4bp1	36.23	74.75	1.04489	21.5	33.68	0.647555	31.45	48.71	0.631158	34.91	45.32	0.376508
Ccdc75	2.53	5.45	1.10712	1.86	3.75	1.01159	3.03	4.02	0.407878	3.92	4.42	0.173193
Ttc27	44.83	56.28	0.328158	18.31	47.02	1.36064	25.62	36.37	0.505478	26.57	37.71	0.505149
Sptlc2	12.94	21.31	0.719693	13.48	29.78	1.14352	31.39	42.66	0.442579	31.67	41.58	0.392773
Zfp600	2.16	3.66	0.760812	3.02	5.26	0.800514	5.05	7.56	0.582103	6.24	9.16	0.553802
AU019823	5.64	12.11	1.10243	4.43	7.17	0.694666	10.08	15.62	0.631899	12.56	15.12	0.267622
Usp4	41.12	57.24	0.477183	49.53	55.2	0.156366	27.88	53.46	0.939229	24.09	52.48	1.12333
Brd7	26.27	53.94	1.03794	8.99	18.51	1.04191	33.56	50.36	0.585536	48.51	49.55	0.0306029
Abhd8	30.26	48.49	0.680275	30.25	38.44	0.345673	22.17	38.84	0.808934	22.41	40.66	0.859468
Arl4c	15.46	27.69	0.840825	17.34	22.16	0.353854	7.15	11.84	0.727654	7.25	12.38	0.771958
Armc5	5.6	7.98	0.510962	10.56	11.11	0.073249	4.66	9.91	1.08856	4.71	9.56	1.02128
Mpp5	5.18	9.77	0.915406	1.5	3.04	1.01911	3.64	5.87	0.689422	5.35	5.61	0.0684619
Trp53i13	9.11	13.8	0.599145	22.89	31.13	0.443588	15	28.69	0.935585	16.99	27.86	0.713509
Aebp2	28.36	46.76	0.721417	9.89	20.32	1.03886	18.67	28.87	0.628849	20.81	25.66	0.302244
Egln2	27.26	37.31	0.452777	59.4	64.23	0.112784	38.88	78.56	1.01477	38.69	83.31	1.10653
Psg23	2.03	4.35	1.09954	2.65	5.49	1.05081	2.96	4.15	0.487514	3.26	3.37	0.0478766
Pdxp	38.37	49.01	0.353097	36.57	43.2	0.240371	27.34	55.52	1.02199	26.65	55.89	1.06845
Dcaf17	10.96	18.77	0.776181	4.66	9.14	0.971864	5.68	9.92	0.804449	8.09	8.86	0.131167
Ddx59	18.57	32.6	0.811898	3.97	10.68	1.4277	11.14	14.88	0.417625	13.6	13.8	0.0210616
Jph2	1.54	3.06	0.990601	2.53	2.93	0.211763	1.66	2.94	0.824633	1.58	2.48	0.650416
Rnd2	20.87	31.9	0.612126	38.32	45.64	0.252201	31.74	57.59	0.859516	29.33	56.78	0.953006
Mllt11	3.1	5.31	0.776444	4.49	4.91	0.129008	7.52	13.37	0.830195	7.06	13.53	0.938422
Mef2a	1.18	3.39	1.5225	1.29	1.44	0.158698	1.33	2.34	0.815082	1.68	1.9	0.177538
D630037F22Rik	1.56	3.69	1.24207	1.18	1.49	0.336525	1.31	2.26	0.786756	1.64	2.03	0.307784
Celf4	2.29	4.94	1.10916	3.47	4.11	0.244203	3.03	6.07	1.00238	4.19	5.22	0.3171
Madd	2.05	2.74	0.418552	4.39	5.37	0.290701	2.76	5.8	1.07138	2.8	5.19	0.890308
Tmem51	15.09	26.7	0.823247	50.72	54.08	0.0925404	49.33	88.04	0.835694	46.02	87.03	0.919252
Fzr1	85.56	126.57	0.564927	145.71	152	0.0609714	72.32	140.8	0.961181	67.88	143.7	1.082
Eme1	23.3	35.72	0.616402	14.67	33.2	1.17831	31.05	43.3	0.479774	32.49	42.67	0.393226
Pomgnt1	12.91	21.51	0.736519	35.75	38.91	0.122198	30.46	54.89	0.849627	26.56	51.64	0.959234
Fert2	4.41	12.97	1.55633	2.99	3.92	0.390708	5.7	7.85	0.461731	6.9	8.25	0.257798
Spg7	30.89	45.3	0.552371	54.76	72.71	0.409031	48.47	88.29	0.865158	46.02	81.93	0.832131
Dapk1	23.26	33.11	0.509416	21.95	25.2	0.199203	13.72	25.81	0.91165	11.79	24.15	1.03446
Stx18	10.58	15.67	0.566666	4.36	11.91	1.44977	11.65	14.64	0.329586	11.66	14.44	0.308503
Eml5	2.08	5.06	1.28255	1.11	1.66	0.580624	1.66	2.7	0.701776	2.36	2.51	0.0889005
Psmd13	164.38	234.37	0.511753	272.74	321.31	0.23644	174.72	338.03	0.952107	176.08	340.22	0.950237
Ube2r2	33.56	52.51	0.645849	39.42	53.95	0.452695	26.56	50.89	0.938127	31.21	47.73	0.612888
Helq	10.31	13.65	0.404857	3.35	7.37	1.1375	8.24	13.19	0.678728	8.78	11.81	0.427716
Ralgapa1	2.85	7.09	1.31482	1.54	2.44	0.663951	2.5	3.81	0.607863	3.48	3.63	0.0608822
Wsb2	75.78	124.08	0.711382	127.85	132.9	0.0558889	93.24	172.17	0.884813	86.68	172.72	0.994664
Wwc2	19.57	26.95	0.461642	11.09	18	0.698738	12.31	20.3	0.721649	11.46	19.46	0.763905
Atf6	6.23	11.07	0.829351	5.28	11.32	1.10026	12.4	17.68	0.511778	14.65	16.86	0.202704
Hddc2	49.76	61.91	0.315186	15.94	62.1	1.96194	58.84	65.44	0.153376	60.09	69.64	0.212791
Snf8	74.66	114.89	0.621846	135.86	194.79	0.519799	165.86	264.88	0.675373	156.18	276.8	0.825634
Pfkp	119.82	158.46	0.40325	47.44	76.06	0.681034	31.98	58.2	0.863849	34.16	55.27	0.694189
Zfp213	4.19	6.17	0.55832	9.47	11.17	0.238193	5.73	10.65	0.894246	5.35	10.34	0.950625
Srf	18.5	28.73	0.635033	48.37	53.65	0.149466	23.03	44	0.933989	22.61	42.84	0.921997
Sdf4	22.02	30.36	0.463357	23.13	46.94	1.02105	51.14	73.42	0.521721	48.11	74.65	0.633805
Whsc1	9.51	19.13	1.00832	3.42	6.99	1.0313	7.41	10.4	0.489038	8.66	9.35	0.110599
Zfp790	2.48	4.45	0.843465	1.28	2.72	1.08746	2.56	3.91	0.611025	3.34	3.57	0.096076
Ankrd9	9.56	14.24	0.574867	12.46	18.48	0.568661	7.5	15.05	1.0048	9.49	13.32	0.489114
Sf3b2	180.16	216.06	0.262153	154.45	355	1.20068	113.76	172	0.596415	112.72	168.12	0.576748
Fig4	27.73	36.02	0.377351	8.07	22.77	1.49649	15.6	20.76	0.41226	16.62	21.17	0.349101
Ralgps2	15.56	28.65	0.880693	4.61	11.1	1.26772	11.02	15.07	0.451555	13.76	14.1	0.0352147
Lin9	7.57	14.06	0.893231	2.81	5.38	0.937036	5.96	10.39	0.801811	9.64	9.66	0.00299004
Atf7ip2	2.16	6.24	1.53051	2.04	2.46	0.270089	3.41	5.34	0.647068	4.34	4.94	0.186816
Mars	114.33	165.04	0.529612	134.34	166.72	0.311538	87.73	165.02	0.911499	84.85	156.33	0.881608
Btbd9	5.13	7.94	0.63018	8.72	10.36	0.248624	4.52	8.14	0.848706	4.46	8.34	0.903004
Zfp606	1.9	4.77	1.32799	1.69	2.07	0.292608	2.33	4.03	0.79045	2.68	3.12	0.219313
Eea1	1.49	4.42	1.56873	1.17	1.36	0.217098	1.45	2.19	0.594878	1.75	2.08	0.249229
Slk	6.48	18.83	1.53897	3.21	3.49	0.120654	4.46	6.77	0.602112	5.6	7.22	0.366572
Lrrn2	1.08	1.41	0.384664	5.07	5.84	0.203983	4.41	8.86	1.00653	4.21	8.6	1.03052
AW555464	31.72	51	0.685104	30.94	32.94	0.0903674	12.17	23.01	0.918932	11.52	21.96	0.930737
Tarsl2	4.07	8.91	1.1304	1.35	3.07	1.18528	3.17	3.86	0.284118	4.12	4.18	0.0208586
Lif	4.82	7.39	0.616541	4.81	6.44	0.421024	3.22	5.49	0.769745	3.08	5.41	0.812698
Lonp1	106.89	143.87	0.428639	91.49	138.15	0.59455	57.21	101.65	0.829271	59.97	102.05	0.766963
Apeh	30.5	43.41	0.509218	34.97	37.38	0.0961488	13.94	26.64	0.934364	13.02	27.51	1.07923
Apitd1	25.94	31.9	0.298378	28.75	56.53	0.975455	52.13	80.92	0.634382	52.96	86.6	0.709464
Ankrd11	15.79	37.23	1.23745	12.05	18.1	0.586957	17.24	24.98	0.535014	20.38	24.37	0.257952
Rfesd	2.47	4.47	0.855764	1.73	3.35	0.953389	2.86	4.69	0.713573	4.36	4.65	0.0929026
Sos2	1.65	4.26	1.36839	1.39	1.7	0.29045	1.75	2.55	0.543142	1.72	2.29	0.412939
4933427D14Rik	4.59	9.72	1.08246	1.77	2.55	0.526748	3.05	4.94	0.695702	3.97	4.92	0.309519
Zfp759	1.16	1.96	0.756729	1.08	1.16	0.103093	1.06	2.13	1.00679	1.15	1.93	0.746967
Gm4262	3.54	6.69	0.918257	2.61	5.35	1.03549	2.34	3.31	0.500323	2.74	3.06	0.159356
Gss	20.71	30.92	0.578213	19.24	21.36	0.150803	13.16	24.02	0.868077	11.9	24.07	1.01627
Klc4	14.49	25.67	0.825026	15.5	18.92	0.287644	10.53	17.3	0.716267	10.64	18.32	0.783921
Dmxl1	2.26	6.05	1.42061	1.5	1.81	0.271027	1.87	3.21	0.779535	2.62	2.89	0.141503
Aldh4a1	32.27	44.63	0.46782	42.83	51.12	0.255266	21.32	39.96	0.906349	19.63	38.79	0.982625
Pik3c2a	1.94	4.82	1.31298	1.31	1.77	0.434183	1.74	2.98	0.776225	2.86	3.04	0.0880562
Mllt4	39.07	60.09	0.621064	7.1	22.59	1.66979	14.39	17.34	0.269037	16.1	16.68	0.0510586
Rab40c	37.34	51	0.449775	45.99	47.58	0.0490351	26.4	50.64	0.939739	22.74	51.21	1.17119
Gnl1	63.58	86.73	0.447958	116.43	130.49	0.164476	64.93	130.49	1.00698	66.4	131.83	0.989424
Tle1	10.36	16.29	0.652963	7.69	10.72	0.479249	6.78	10.34	0.608879	5.75	10.49	0.867381
Fgg	2.51	6.27	1.32078	1	1.56	0.641546	1.49	1.94	0.380744	1.7	2.04	0.263034
Ankrd32	1.85	3.96	1.09798	1.22	1.59	0.382146	1.93	3.71	0.942818	2.82	3.2	0.182377
Sema4a	4.68	6.83	0.545377	13.56	15.53	0.195701	11.89	21.98	0.886443	10.91	21.47	0.976671
Ttc14	1.8	4.29	1.25298	1.29	1.58	0.292553	2.05	3.61	0.816375	2.64	3.12	0.241008
Nod1	4.39	6.28	0.516544	9.69	12.73	0.393664	6.31	10.86	0.783312	5.98	11.23	0.909141
Brd2	88.2	126.04	0.515031	65.88	107.78	0.710177	67.99	114.61	0.753338	69.49	106.95	0.622059
1110012J17Rik	40.24	62.7	0.639835	32.33	43.83	0.439045	15.93	28.06	0.816769	15.84	25.81	0.704358
Rgs16	5.86	10.94	0.90064	10.53	11.22	0.0915672	5.91	8.84	0.580888	4.29	8.74	1.02666
Rapgef1	31.65	51.3	0.696753	51.65	54.39	0.0745731	24.68	45.92	0.89578	22.88	43.66	0.932225
Zfp106	53.21	116.11	1.12572	22.95	34.17	0.574236	42.22	64.56	0.612714	52.83	64.43	0.286375
Med13	3.88	7.72	0.992544	2.38	3.67	0.624818	3.28	5.24	0.675871	4.12	5.09	0.305021
Ankrd6	6.31	9.51	0.591805	2.33	6.04	1.37422	6.36	9.2	0.532607	8.12	8.7	0.0995357
Usp31	4.19	6.7	0.677211	2.35	4.05	0.785261	3.55	5.13	0.53114	3.29	5	0.603841
Tbc1d23	8.41	14.5	0.785875	2.14	4.56	1.09142	4.67	6.78	0.537863	6.46	7.33	0.182279
Xpo4	6.9	11.43	0.728157	2.66	6.94	1.38351	5.88	7.07	0.265894	5.61	6.53	0.219082
Zfp84	2.53	4.7	0.893523	1.48	2.56	0.790547	2.44	3.98	0.705887	3.33	3.84	0.205584
Ppp6r3	67.61	104.86	0.633156	24.55	40.61	0.726112	31.52	50.58	0.6823	34.53	50.68	0.553566
Rad54l2	13.65	20.07	0.55614	11.81	17.37	0.556589	7.38	12.73	0.78654	7.47	12.09	0.694634
Prmt2	4.7	7.85	0.740032	14.79	16.82	0.185556	10.25	18.59	0.858903	10.53	18.44	0.808333
Flnc	4.31	7.01	0.701727	10.37	14.46	0.479652	4.79	7.43	0.633337	4.59	7.87	0.777869
Vps13b	3.36	7.35	1.12928	1.45	2.27	0.646639	2.11	3.39	0.684042	2.61	2.86	0.131965
Jak2	1.67	4.82	1.52919	1.16	1.36	0.229482	1.32	2.25	0.769387	2.01	2.1	0.0631938
Setdb1	29.74	41.26	0.472339	19	37.7	0.988565	20.9	30.85	0.561768	20.24	29.97	0.56631
Larp1	54.73	90.59	0.72702	67.96	75.87	0.158844	26.6	49.64	0.900077	29.1	50.76	0.802673
Creld2	38.63	68.68	0.830168	83.03	136.22	0.714234	138.41	195.39	0.497408	139.16	203.24	0.54644
Arfgap2	18.38	25.53	0.474057	32.07	39.92	0.315887	18.1	32.5	0.84445	18.04	34.91	0.952441
2810422O20Rik	11.87	19.57	0.721324	3.95	10.16	1.36298	12.34	16.18	0.390869	15.28	16.5	0.110821
Pdgfra	2.69	4.57	0.764588	2.19	4.11	0.908208	4.75	7.24	0.608062	5.5	6.79	0.30398
Eps15	6.79	15.27	1.16922	2.88	4.26	0.564785	6.2	10.14	0.709718	8.8	9.7	0.140481
Wscd1	10.53	15.06	0.516216	17.55	21.91	0.320118	10.32	19.8	0.940057	11.76	20.57	0.806654
Zfp354a	1.13	2.67	1.24052	1.07	1.09	0.0267173	1.35	2.48	0.877381	1.61	2.18	0.437267
Mccc1	8.83	12.4	0.489855	4.34	11.66	1.4258	7.9	10.42	0.399431	8.07	9.69	0.263928
Abl2	16.77	27.61	0.719308	20.04	26.3	0.39218	11.2	17.74	0.663507	9.7	16.93	0.803525
Rps8	5453.01	7167.5	0.394417	1533.36	4225.8	1.46253	3942.24	5127.6	0.379268	4099.7	5196.1	0.341911
Phf20	26.17	45.2	0.788409	10.83	17.56	0.69726	11.89	18.83	0.663284	14.26	19.19	0.428381
Ccdc94	10.12	13.67	0.433804	11.06	29.42	1.41145	14.62	18.95	0.374255	14.28	18.29	0.357059
Lrp2	2.55	4.31	0.757191	3.29	6.65	1.01527	6.43	9.16	0.510529	6.58	8.05	0.290901
Chmp1a	60.68	89.71	0.564048	122.06	131.3	0.105276	85.89	157.5	0.87479	77.7	158.62	1.02959
Tspan17	5.92	7.47	0.335511	9.01	10.46	0.215284	8.14	15.58	0.936595	7.51	15.92	1.08396
Znhit6	12.6	22.9	0.861924	5.72	13.1	1.19548	15.89	22.52	0.503088	21.29	21.41	0.00810885
Lmbr1l	17.77	25.07	0.496518	28.84	32.26	0.161675	20.76	39.77	0.937874	20.55	40.3	0.971641
Phf17	37.57	58.37	0.635646	22.54	27.47	0.285369	22.62	46.2	1.03029	29.87	45.78	0.61602
Golim4	1.54	4.18	1.44057	1.53	1.63	0.0913403	2.28	4.46	0.96801	3.37	3.53	0.0669196
Lemd2	10.74	19.45	0.856776	20.82	22.63	0.120267	13	23.4	0.847997	14.34	23.98	0.741787
Kctd15	18.31	26.74	0.546368	19.88	23.06	0.214075	12.82	24.89	0.95717	13.97	25.15	0.848226
Nexn	1.11	3.21	1.53201	1.24	1.25	0.011588	1.2	1.62	0.432959	1.31	1.97	0.588629
Col4a3bp	4.8	9.02	0.910093	2.61	5.27	1.01375	5.52	8.32	0.591915	7.83	8.1	0.0489096
A930001N09Rik	4.38	9.52	1.12003	1.98	2.94	0.570316	2.07	3.16	0.610294	2.44	2.93	0.26402
Pick1	28.39	43.9	0.628838	31.17	38.11	0.290011	22.92	38.75	0.757589	21	38.85	0.887525
2010015L04Rik	2.25	4.8	1.09311	3.06	5.15	0.751041	5.44	7.13	0.390295	5.37	6.74	0.327827
Riok3	32.61	58.85	0.851728	10.83	25.89	1.25736	26.62	35.12	0.399782	34.35	35.64	0.0531872
Fam43a	17.14	26.07	0.605023	19.96	21.2	0.0869525	10.89	20.94	0.943257	10.28	19.54	0.92659
Terf2	24.72	45.42	0.877649	21.21	32.46	0.613918	26.13	38.09	0.543705	26.35	37.94	0.525917
Pwwp2b	10.53	12.74	0.27486	22.61	25.33	0.163886	11.97	27.47	1.19843	13.33	25.28	0.92332
Klf7	2.04	4.38	1.10236	2.74	3.88	0.501881	2.83	4.72	0.737985	2.76	3.21	0.217905
Gpr125	10.4	17.48	0.749122	11.5	21.23	0.884471	23.71	34.77	0.552347	26.31	34.1	0.37416
Zfp947	1.27	3.22	1.34223	1.09	1.24	0.186012	1.67	2.41	0.529185	1.85	2.62	0.502042
Fbxl19	33.54	57.13	0.768366	77.73	84.44	0.119455	30.75	56.92	0.888349	33.63	57.87	0.783067
Myo1e	24.48	39.48	0.689518	7.79	15.47	0.989778	8.71	12.61	0.533824	9.64	12.25	0.345677
Mlh1	18.83	28.44	0.594888	13.39	23.48	0.810276	17.69	28.05	0.665067	19.36	27.15	0.487873
Megf6	1.83	2.87	0.649207	3.84	4.63	0.269906	2.53	4.64	0.874987	2.38	4.04	0.763394
4922501C03Rik	1.17	3.42	1.54749	1.05	1.09	0.0539388	1.11	1.6	0.527512	1.33	1.79	0.428533
2700049A03Rik	7.7	18.63	1.2747	3.4	4.49	0.401181	4.25	6.31	0.570177	5.15	6.39	0.311243
Fam32a	45.3	62.45	0.463191	50.39	98.2	0.962586	96.59	146.58	0.601743	101.63	146.71	0.529641
Gphn	2.67	4.63	0.794172	1.63	2.61	0.679178	1.94	3.18	0.71297	2.56	3.31	0.370687
Ssx2ip	10.69	20.88	0.96586	3.56	7.48	1.07116	9.06	11.71	0.370158	11.95	13.25	0.148982
Stil	4.09	8.42	1.04172	1.76	2.76	0.649093	2.4	3.61	0.588964	3.04	3.68	0.275634
6330416G13Rik	5.47	7.09	0.374245	6.54	7.49	0.195675	7.11	12.73	0.840311	5.99	13.22	1.14209
Klhl2	35.68	58.79	0.720455	13.89	18.75	0.432844	15.37	25.69	0.74109	15.91	25.1	0.657754
Trim45	6.65	11.34	0.769994	6.27	7.72	0.300135	5.47	8.54	0.642695	5.22	9.31	0.834731
Zfp91	12.59	22.96	0.866844	6.35	12.93	1.02589	10.65	15.04	0.497951	13.47	14.99	0.154251
Rai14	41.75	84.62	1.01922	10.23	20.69	1.01613	21.75	30.37	0.481632	29.2	29.76	0.0274062
Slc18a2	1.01	1.66	0.716828	1.04	1.29	0.310788	1.06	1.91	0.849508	1.14	1.81	0.666956
Ap3d1	25.37	33.32	0.393265	29.23	48.32	0.725171	18.98	31.44	0.728121	18.33	29.71	0.696742
Dgcr8	12.15	18.03	0.569443	6.1	17.55	1.52459	14.84	19.38	0.385077	16.57	17.29	0.0613643
Chd4	94.77	119.61	0.335836	48.3	117.98	1.28845	52.85	76.86	0.54033	57.48	74.39	0.372049
Pdzd4	23.07	36.58	0.665037	82.19	106.54	0.37436	46.96	79.77	0.764414	44.93	74.59	0.731303
Sipa1l2	23.67	35.1	0.568411	10.95	13.1	0.258636	6.86	12.99	0.921121	6.63	11.43	0.785745
C85492	3.35	5.24	0.645406	10.23	10.56	0.0458037	7.27	14.17	0.962812	7.01	12.9	0.879885
Nsmaf	14.2	20.51	0.530437	6.08	13.34	1.13362	9.99	14.26	0.513417	10.25	13.12	0.356144
Kcnh3	2.79	4.11	0.558873	4.22	4.89	0.212591	3.55	5.87	0.725541	3.14	6.44	1.0363
Sccpdh	35.71	53.84	0.59235	12.78	18.81	0.557612	25.45	41.58	0.708224	24.89	39.71	0.673936
Prc1	63.93	167.95	1.39347	17.92	29.48	0.718166	36.44	47.27	0.375402	45.56	47	0.044893
Asxl1	39.64	60.34	0.606158	26.6	42.82	0.686859	22.8	36.17	0.66576	22.77	33.87	0.572874
Tial1	16.59	31.45	0.922746	7.59	16.9	1.15485	21.12	28.51	0.432858	26.48	26.87	0.0210932
Bet1l	36.16	53.35	0.561094	37.03	47.27	0.35223	34.14	54.58	0.676909	28.75	55.18	0.940584
Aars2	25.28	33.58	0.409606	40.13	44.24	0.14067	22.91	45.06	0.97587	22.95	46	1.00314
Map4k4	108.47	143.26	0.40134	42.31	85.55	1.01577	52.68	78.73	0.579658	51.34	74.26	0.532502
Atg4d	25.39	39.47	0.636496	35.55	45.64	0.360449	24.75	41.29	0.738364	23.34	40.46	0.793692
Ints2	7.63	10.62	0.477029	3.26	8.29	1.3465	7.59	11.07	0.544483	9.69	10.82	0.159132
Gm2022	1.17	1.85	0.661017	1.02	1.69	0.728454	1.59	2.54	0.675802	1.75	2.41	0.461678
Gtf3c4	20.75	36.76	0.825025	18.69	23.59	0.335909	14.14	22.37	0.661783	13.15	21.42	0.703896
2610044O15Rik	5.39	10.93	1.01994	2.89	4.82	0.737964	10.43	15.7	0.590025	13.15	14.88	0.178312
Akt2	41.71	62.42	0.581615	69.35	74.52	0.103732	40.63	73.68	0.858728	37.68	74.43	0.982085
Fhod3	4.03	6.37	0.660514	1.45	2.86	0.979962	2.31	3.6	0.640104	2.54	3.01	0.244935
Sp3	10.69	29.23	1.45119	5.61	6.92	0.302771	9.14	15.54	0.76572	14.73	14.78	0.00488884
Dact3	14.71	19.44	0.402231	13.65	18.31	0.423731	6.57	11.68	0.830075	6.06	11.06	0.867962
Trit1	29.64	44.5	0.58626	4.93	11.66	1.24191	12.79	16.36	0.355156	13.16	16.66	0.340229
Ogfr	27.16	44.22	0.703216	38.14	55.25	0.53467	23.43	36.28	0.630818	22.76	35.75	0.651443
A430078G23Rik	2.09	3.41	0.706269	2	3.61	0.851999	2.51	4.19	0.739263	3.51	4.09	0.22063
Bnip1	35.73	53.01	0.569129	21.44	38.91	0.859836	32.89	48.94	0.573365	34.14	48.8	0.515418
Adrbk1	50.13	71	0.502145	63.74	67.66	0.0861042	33.7	65.46	0.957865	33.5	65.69	0.971513
Cdadc1	4.77	9.83	1.0432	2.72	5.37	0.981315	9.84	13.54	0.460498	12.07	12.33	0.0307471
Limk2	49.07	73.07	0.574438	45.51	53.53	0.234164	31.07	56.32	0.858125	29.8	53.65	0.848266
Polr3d	39.09	54.67	0.48395	31.39	57.44	0.871751	40.16	60.44	0.589744	40.56	60.18	0.569226
Ints1	22.37	29.99	0.422916	39.86	41.05	0.0424405	15.64	31.14	0.993528	14.69	30.53	1.05539
Polr1e	17.21	21.34	0.310313	12.08	31.49	1.38227	20.24	28.11	0.473874	21.81	27.75	0.347498
Strn4	56.06	84.5	0.59198	82.85	91.03	0.13584	48.17	87.97	0.868877	44.08	83.18	0.916112
Larp4b	10.65	14.32	0.427178	4.28	7.92	0.88789	5.17	9.48	0.874723	6.5	8.13	0.322816
Tek	3.53	5.09	0.527997	1.64	4.65	1.50353	5.28	6.51	0.30212	5.34	6.04	0.177709
Ptpn4	1.12	2.25	1.00643	1.15	1.54	0.421296	1.43	2.49	0.800131	1.85	2.25	0.2824
Hspa4l	1.32	4.73	1.8413	1.07	1.14	0.091423	1.36	1.91	0.489966	1.79	1.9	0.0860398
Mitf	2.57	4.85	0.916216	1.27	1.89	0.573558	2.16	3.5	0.696324	2.6	3.25	0.321928
E2f1	47.59	57.04	0.261316	52.48	62.34	0.24839	38.44	79.7	1.05197	37.82	72.86	0.945978
1300018J18Rik	10.7	17.24	0.688149	7.15	7.56	0.080443	4.58	8.05	0.813641	4.23	8.03	0.924742
Pqlc1	6.12	8.15	0.413268	26.25	28.48	0.117632	25.01	48.63	0.959342	24.98	50.51	1.0158
Kifc1	180.49	234.81	0.379575	188.8	201.12	0.0911978	91.1	180.55	0.986875	90.04	186.22	1.04837
Bbc3	88.59	142.22	0.682909	50.85	61.24	0.268227	29.15	53.51	0.876313	32.03	51.25	0.678128
Phf16	4.94	9.91	1.00437	1.43	2.69	0.911591	2.01	2.71	0.431097	2.59	2.89	0.158117
Stau2	1.76	4.2	1.25481	1.28	1.75	0.451211	1.85	2.55	0.462972	2.07	2.61	0.334419
Arf3	40.73	47.26	0.214528	58.49	69.06	0.23966	46.49	94.13	1.01773	46.05	94.04	1.03007
Rundc1	7.15	13.46	0.912663	10.38	12.88	0.311326	7.74	12.27	0.66473	7.99	12.22	0.612977
Ephb4	8.3	12.73	0.617049	23.38	24.23	0.0515195	13.39	24.43	0.867498	11.35	22.13	0.963311
Rnf216	18.52	29.08	0.650943	8.19	12.92	0.657671	10.17	14.95	0.555826	9.48	14.72	0.634819
Mycl1	19.65	30.03	0.611875	14.19	15.47	0.124599	7.3	12.63	0.790886	6.3	12.35	0.971087
Cspp1	5.22	12.6	1.2713	2.84	3.76	0.404842	5.77	9.58	0.731454	7.56	8.04	0.0888093
Vps13d	4.16	6.21	0.57801	1.31	3.3	1.3329	2.43	3.26	0.423916	2.45	2.74	0.161394
Zkscan6	6.99	11.19	0.678846	4.68	7.81	0.738814	5.29	7.8	0.560206	4.82	6.9	0.517563
Snx1	39.85	57.9	0.538984	10.5	32.45	1.62783	29.65	35.09	0.243028	32.97	34.94	0.0837257
B4galnt4	19.88	29.07	0.548213	35.74	42.4	0.246525	33.97	60.29	0.827658	31.95	58.43	0.870893
Tmem164	2.95	5.98	1.01943	5.93	6.87	0.212278	5.06	7.3	0.528759	4.17	6.93	0.732808
2410091C18Rik	32.72	45.95	0.489892	20.47	34.37	0.747639	22.51	34.85	0.630593	22.16	34.16	0.62435
Prkd3	11.36	17.11	0.590877	3.5	10.35	1.5642	8.74	10.97	0.327858	11.03	11.1	0.00912689
Kbtbd2	15.63	20.99	0.425384	6.71	12.05	0.844648	10.86	17.32	0.673415	11.52	16.85	0.548608
Sesn3	7.88	10.76	0.449411	5.47	10.36	0.921411	5.35	8.24	0.623105	5.36	7.57	0.49806
Snrk	4.59	8	0.801506	4.26	4.86	0.190103	3.63	5.94	0.710493	3.06	5.29	0.789736
Kif5b	12.49	36.96	1.56519	7.76	7.85	0.016636	10.28	17.26	0.747592	14.27	15.96	0.161475
Amz1	2.26	3.17	0.48816	4.48	6.41	0.516826	3.08	4.61	0.581836	2.78	5.2	0.903427
9430023L20Rik	73.1	99.84	0.449747	128.66	156.66	0.284073	78.34	144.93	0.887535	81.88	149.51	0.868659
Cc2d1b	27.59	38.36	0.475457	23.38	33.77	0.530467	17.8	31.03	0.801786	17.48	28.05	0.682296
Fzd9	2.94	4.64	0.658309	7.68	9.21	0.262095	6.64	11.6	0.80487	6.31	10.72	0.764593
Usp45	4.65	9.17	0.979691	2.16	4	0.888969	3.38	5.12	0.599121	4.72	4.79	0.0212388
Dlc1	118.52	177.2	0.580248	60.2	83.9	0.478907	54.95	90.98	0.72743	52.82	85.94	0.702245
Hpn	12.65	18.89	0.578485	11.54	15.18	0.395529	8.63	14.77	0.775237	9.12	15.22	0.738863
Zfp777	18.82	26.4	0.488271	19.62	22.35	0.18795	9.72	19.69	1.01843	10.34	17.92	0.793334
Schip1	41.78	60.56	0.535553	18.61	41.05	1.1413	44.77	62.84	0.489151	51.04	63.63	0.318079
D930015E06Rik	10.65	13.92	0.386306	6.41	11.04	0.784344	7.7	12.43	0.690896	7.73	11.9	0.622421
Chac1	13.33	16.28	0.288424	46.79	53.69	0.198453	23.97	49.09	1.0342	22.78	44.33	0.960516
Kdm3a	14.71	31.84	1.11404	5.32	10.41	0.968472	13.96	18.25	0.386598	17.22	17.36	0.0116818
Nid2	26.67	57.77	1.1151	67.19	70.14	0.0619909	52.42	89.65	0.774186	52.91	76.37	0.529466
Nde1	53.19	87.08	0.711186	24	54.05	1.17126	60.76	78.17	0.363493	64.5	75.86	0.23404
Clpb	29.65	37.91	0.354546	31.14	49.62	0.672153	25.6	42.51	0.731658	25.52	42.08	0.721506
Ccdc123	17.95	28.64	0.674048	4.84	12.57	1.37691	13.59	17.39	0.355712	16.35	17.2	0.0731179
Enah	59.56	109.61	0.879964	34.34	58.02	0.75666	43.79	72.48	0.726982	63.69	68.95	0.114484
Dohh	87.82	130.98	0.576725	181.27	230.67	0.34769	112.65	200.42	0.831179	125.48	206.97	0.721964
Klhl8	29.57	43.57	0.559201	19.05	22.86	0.263034	15.16	26.7	0.81657	14.47	25.86	0.837657
Abl1	26.11	40.13	0.620079	31.23	36.49	0.224569	14.95	25.52	0.771483	13.01	23.61	0.859777
Nfatc4	17.09	25.91	0.600357	14.15	14.99	0.0831983	6.98	13.03	0.900538	7.02	13.02	0.891187
Gripap1	5.54	8.32	0.586698	2.76	5.19	0.911066	5.75	8.77	0.609015	6.56	8.45	0.365256
Inhbb	15.87	23.76	0.582233	48.56	53.87	0.149714	61.23	115.25	0.912456	62.31	110.35	0.824551
Kifc5b	50.64	67.2	0.408184	42.04	44.27	0.0745667	25.98	47.14	0.85955	22.97	50.07	1.1242
Casq1	7.22	8.41	0.220107	11.65	19.84	0.768082	14.21	23.56	0.729433	13.67	22.95	0.747481
Tmem57	3.2	10.1	1.65821	6.39	6.51	0.0268416	14.52	24.82	0.773462	21.4	21.46	0.00403928
Farsb	91.28	143.02	0.647846	72.36	109.71	0.600431	102.82	168.4	0.711771	120.36	170.5	0.502416
Adnp	27.67	58.7	1.08504	11.36	17.95	0.660021	28.06	41.53	0.565639	37.43	41.44	0.146829
Pmpcb	70.55	89.15	0.337589	25.59	61.76	1.27109	54.99	80.03	0.541372	59.38	73.48	0.307375
Klc1	22.49	29.19	0.376191	20.61	31.81	0.626136	15.54	24.9	0.680159	15.9	27.2	0.77458
Atm	3.67	7.33	0.998033	1.69	2.87	0.764027	3.24	4.86	0.584963	4.18	4.51	0.109624
Cdc40	14.37	24.9	0.793086	4.41	8.88	1.00978	9.72	13.69	0.494094	11.19	12.49	0.158563
Dnajc1	1.65	4.04	1.29189	1.51	2.08	0.462035	2.4	3.3	0.459432	2.9	3.43	0.242156
Rgs12	18.77	29.58	0.656193	14.55	16.78	0.205724	8.05	13.86	0.783867	7.98	13.98	0.808904
Fkbp15	9	13.37	0.571003	3.55	6.83	0.944067	5.36	7.7	0.522625	5.07	6.76	0.415037
Arap1	16.5	23	0.479168	23.62	25	0.0819191	11.95	23.07	0.949007	11.85	22.77	0.942247
Abcf3	15.75	23.47	0.575466	24.95	28.82	0.208031	15.45	25.94	0.747572	15.21	28.8	0.921049
Huwe1	34.41	56.88	0.725094	16.46	30.63	0.895981	21.56	30.72	0.510821	22.62	28.24	0.320141
Itga9	1.33	2.1	0.658963	3.19	4.26	0.417297	4.08	6.69	0.713437	4.12	6.52	0.662228
Ldoc1l	5.73	8.45	0.560416	10.14	11.56	0.189084	5.92	10.69	0.852593	5.8	10.45	0.849378
Unc45a	21.59	30.46	0.496553	34.76	38.27	0.138786	14.14	25.78	0.86647	13.81	26.67	0.949505
Nxph3	2.17	2.78	0.35739	5.8	6.08	0.0680184	4.24	7.48	0.818974	3.71	8.56	1.20619
Zbtb2	7.42	11.26	0.601716	3.42	8.27	1.27389	7.58	10.32	0.445173	8.99	9.82	0.127402
Rtf1	8.1	20.59	1.34595	6.56	7	0.0936591	10.8	16.41	0.603544	12.55	16.61	0.404365
Rtel1	12.97	19.67	0.600818	24.09	31.55	0.389206	19.58	31.88	0.703271	17.81	30.03	0.753717
Afg3l2	44.43	60.43	0.443731	35.73	59.67	0.73987	34.63	55.18	0.672123	34.48	51.94	0.591086
Brca1	10.59	22.15	1.0646	4.19	6.53	0.640133	9.57	13.86	0.534336	11.3	13.03	0.205514
Pkn1	23.17	35.46	0.613934	30.93	32.84	0.0864473	14.66	27.23	0.893312	14.16	25.51	0.849242
Prr12	22.58	29.23	0.372404	36.71	46.02	0.326088	14.42	26.3	0.866992	13.26	24.36	0.877433
Itpr1	7.59	13.31	0.810339	3.07	6.25	1.02562	5.23	6.97	0.414348	5.54	6.33	0.19232
Lrfn3	5.67	9.98	0.815691	11.74	14.6	0.314536	7.96	12.72	0.676258	7.53	11.7	0.635787
B4galt2	10.35	13.15	0.345432	18.08	24.01	0.409241	11.74	21.31	0.860098	12.28	21.78	0.826693
Srek1	5.87	14.53	1.3076	3.16	4.5	0.51	7.09	10.8	0.607174	10.49	10.61	0.01641
B230120H23Rik	8.9	17.32	0.960562	3.47	6.62	0.931896	5.5	7.29	0.406487	6.29	6.94	0.141876
Cog4	49.61	63.53	0.356807	26.75	51.07	0.932937	37.31	55.91	0.583544	36.31	53.76	0.566166
5730590G19Rik	12.27	25.02	1.02795	7.96	13.78	0.791736	11.07	15.01	0.439269	13.14	14.89	0.180378
Depdc5	10.76	15.52	0.52845	10.38	14.27	0.459179	8.06	13.08	0.698511	7.4	12.46	0.751707
Magi1	7.58	12.13	0.67831	3.24	6.41	0.984331	4.12	6.62	0.684187	5.7	6.07	0.0907346
2610008E11Rik	1.73	4.29	1.31021	1.13	1.39	0.298762	1.58	2.33	0.560405	2.01	2.42	0.267812
Aste1	5.86	8.66	0.563466	2.94	6.31	1.10182	7.15	9.73	0.444497	8.17	10.25	0.327216
Gm2016	1	1.89	0.918386	1.14	1.33	0.222392	1.43	2.78	0.95907	1.95	2.46	0.335184
Por	13.41	20.76	0.630497	71	77.79	0.131766	44.43	80.68	0.860677	40.77	71.54	0.811242
Dock1	14.6	21.07	0.529222	3.91	8.08	1.04719	6.32	8.48	0.42414	6.09	8.22	0.432696
Hrc	1.54	3.39	1.13835	1.03	1.8	0.805353	1.35	1.75	0.374396	1.81	1.96	0.114864
Whamm	10	17.73	0.826193	4.14	6.64	0.681552	7.11	11.17	0.651708	8.77	10.59	0.272054
Swap70	14.07	20.66	0.554218	6.82	12.36	0.857835	10.64	16.52	0.634716	12.13	15.83	0.384082
Chmp4b	143.19	208.71	0.543569	136.91	204.53	0.579085	134.66	210.24	0.642716	134.33	213	0.665072
Pdgfb	6.02	7.97	0.404816	4.3	4.94	0.200174	2.44	4.59	0.911613	2.22	4.18	0.912943
Ankmy2	17.59	27.05	0.620873	3.92	11.23	1.51843	10.61	12.82	0.272972	12.95	13.1	0.0166147
Klf13	14.73	25.12	0.770079	28.03	29.67	0.0820332	14.38	24.27	0.75511	13.58	23.96	0.819144
Kcnn4	1.12	2.08	0.893085	3.16	3.72	0.235378	2.23	3.25	0.543396	2	3.37	0.752749
Dll1	4.66	6.97	0.580829	5.87	6.8	0.212174	2.43	4.09	0.751145	2.01	3.7	0.88033
Fgf3	10.25	15.86	0.629769	6.42	9.82	0.61315	12.64	19.05	0.591795	12.15	18.28	0.58931
Arhgdig	14.21	18.47	0.378277	33.39	48.81	0.547761	22.95	35.19	0.616671	20.56	37.87	0.881215
Irf2bp1	24.2	34.21	0.499411	35.82	42.09	0.232712	17.54	33.85	0.948507	18.92	31.67	0.743205
1700081L11Rik	18.74	31.98	0.771049	10.54	11.74	0.155558	12.11	22.74	0.909033	13.84	20.79	0.587046
Ranbp6	1.57	3.07	0.967474	1.09	1.49	0.450984	1.63	3.09	0.922735	2.95	3.12	0.0808311
Efcab4a	6.44	8.06	0.323719	7.82	12.24	0.646363	5.25	8.33	0.665999	5.04	8.69	0.785932
Spnb3	2.03	3.55	0.806339	2.55	4.55	0.835369	1.87	2.49	0.413107	1.76	2.27	0.367117
Usp14	21.23	41.64	0.971866	10.55	18.34	0.797751	33.2	47.66	0.521596	43.31	47.41	0.130491
Cadm4	12.95	25.4	0.971876	17.6	18.44	0.0672632	16.03	25.53	0.671419	15.4	25.21	0.711066
Fam69b	11.37	14.59	0.359748	33.12	50.21	0.600272	31.51	50.4	0.677614	28.06	48.27	0.782612
Arhgef40	3.41	6.9	1.01682	3.55	4.3	0.276518	1.85	2.62	0.502042	1.81	2.79	0.624275
Dync1h1	27.08	45.54	0.749907	10.33	20.25	0.971082	8.31	10.83	0.382113	7.87	9.8	0.316418
Skiv2l	10.77	14.71	0.449779	19.83	21.64	0.126016	9.17	17.73	0.951199	9.08	16.85	0.891984
Gm14873	5.24	7.43	0.503795	4.26	5.29	0.312414	5.23	7.21	0.463188	4.21	9.27	1.13875
Mcph1	12.57	19.14	0.606606	6.27	12.8	1.02961	13.37	19.05	0.510792	14.78	17.83	0.27066
Epn1	74.41	111.49	0.583346	119.78	136.61	0.189676	66.91	117.27	0.80954	62.96	112.29	0.834722
Rapgef5	3.78	5.07	0.4236	1.83	4	1.12816	2.59	3.91	0.594217	2.68	3.23	0.269301
Ly75	2.79	4.36	0.644063	1.79	3.6	1.00804	3.72	5.31	0.513409	3.92	4.66	0.249476
G530011O06Rik	3.21	5.82	0.858446	3.03	3.9	0.364156	3.96	7.32	0.886343	5.72	7.05	0.301608
Sorl1	4.95	8.32	0.749155	5.06	6.84	0.434859	4.45	7.25	0.704176	4.08	5.86	0.522332
6720463M24Rik	43.66	73.77	0.756722	15.02	29.52	0.974808	27.33	39.61	0.535379	35.77	39.51	0.143468
Ankle2	6.41	9.91	0.628561	4.85	12.14	1.32371	13.22	17.57	0.410392	15.19	15.7	0.0476427
Dctn1	40.46	54.11	0.419399	48.32	59.99	0.312102	22.36	41.65	0.897396	22.74	39.08	0.781198
Efs	26.34	35.5	0.430564	44.39	49.7	0.163011	18.15	31.75	0.806787	16.56	33.34	1.00955
Clk4	9.52	19.44	1.02999	2.21	4.45	1.00976	10	12.37	0.306846	11.2	11.7	0.0630098
Ncdn	21.79	27.84	0.353493	33.23	33.36	0.005633	11.28	23.78	1.07598	12.23	24.03	0.974412
Pole	18.24	25.48	0.48226	6.2	15.21	1.29468	10.56	14.36	0.443446	12.28	14	0.189116
Ttc21b	7.22	13.58	0.911413	1.46	2.86	0.970047	2.52	3.26	0.371448	3.14	3.5	0.15659
Bin1	10.23	16.8	0.715655	12.33	14.09	0.192499	5.51	10.59	0.942578	6.43	9.47	0.558546
Nln	16.97	27.44	0.693294	7.17	11.29	0.655	9.5	14.47	0.607066	10.17	13.93	0.453876
Mtmr3	26.61	43.48	0.708383	20.66	22.55	0.126287	12.89	21.61	0.745447	11.13	19.77	0.828859
Spata2	15.23	23.45	0.622672	31.75	32.41	0.0296824	17.78	32.43	0.867074	15.66	29.01	0.889466
Wdr4	10.73	15.55	0.535265	28.06	31.22	0.153956	18.34	31.98	0.802176	17.83	33.65	0.9163
Rac3	10.38	15.83	0.608855	29.02	49.59	0.773002	20.24	28.79	0.508358	22.26	31.86	0.517293
Mafa	2.36	4.84	1.03622	2.94	4.33	0.558551	1.98	3.06	0.628031	1.76	2	0.184425
Pde4d	6.47	8.63	0.415595	3.05	6.01	0.978556	4.69	7.12	0.602289	4.99	6.63	0.409969
Anapc5	141.86	196.27	0.468372	152.16	224.84	0.56331	195.29	309.16	0.662736	191.29	313.2	0.711323
Gars	310.37	399.82	0.365362	233.13	430.92	0.886285	258.5	387.58	0.58433	257.04	381.41	0.56935
Zfp30	5.33	9.45	0.826179	1.65	3.28	0.99123	2.43	3.54	0.542793	3.48	3.59	0.0448965
Copb2	102.02	126.71	0.312678	19.58	63.97	1.70801	40.41	47.85	0.243807	42.9	47.28	0.140252
B930041F14Rik	11.79	17.43	0.564009	7.7	10.9	0.501398	7.05	11.47	0.70217	7	10.87	0.634925
Jmy	3.82	7.34	0.942207	2.03	3.09	0.606127	3.06	4.41	0.527247	3.58	4.49	0.326756
Adamts9	3.94	6.67	0.759491	2.8	4.86	0.795529	5.38	7.21	0.422393	5.41	7.26	0.424341
Txlna	27.39	40.81	0.575273	22.43	46.67	1.05707	22.79	29.6	0.377196	22.82	29.93	0.391293
Zfp334	2.65	5.22	0.978057	1.59	2.51	0.658661	2.9	4.42	0.607993	4.57	5.09	0.155471
Chd7	4.23	7.23	0.773338	1.93	3.74	0.954437	2.15	3.12	0.537209	2.66	2.92	0.134542
Tekt1	1.62	2.6	0.682518	1.63	2.07	0.344759	2.56	4.25	0.731319	2.9	4.52	0.64027
Izumo2	6.31	8.3	0.395471	1.98	3.65	0.882396	3.02	5.29	0.808719	3.34	4.14	0.309783
Gm6907	1.73	3.85	1.15409	1.04	1.47	0.499233	1.24	1.99	0.682428	1.89	1.97	0.0598094
Vps45	12.5	15.54	0.314058	4.84	10.04	1.05268	7.42	10.18	0.456246	7.38	10.97	0.571871
Rabgef1	14.45	21.34	0.562491	6.8	11.84	0.800062	9.55	14.24	0.576377	9.86	13.52	0.455436
Myo5c	3.22	5.83	0.856435	1.83	2.89	0.659226	3.01	4.35	0.531252	3.31	4.21	0.346989
Nup93	70.71	93.77	0.407212	68.08	99.05	0.540926	71.31	117.35	0.718642	67.76	112.14	0.726795
Uggt1	9.78	15	0.617056	14.82	27.03	0.867016	24.77	35.74	0.528946	26.15	34.04	0.38042
Zfp821	8.64	12.53	0.536283	6.86	11.5	0.745353	7.98	12.63	0.662394	9	12.28	0.448314
Odz3	1.44	2.13	0.564785	1.95	3.2	0.714598	3.64	5.63	0.629196	3.6	5.03	0.482561
Chpf	25.9	37.18	0.521575	86.48	86.98	0.00831719	58.5	113.67	0.958343	58.61	109.56	0.902502
Crocc	9.04	14.53	0.68464	6.19	8.27	0.417948	3.59	5.8	0.692069	3.97	6	0.595823
Arih1	16.6	30.03	0.855221	7.24	13.16	0.862098	15.81	23.11	0.54768	20.15	21.97	0.124755
BC067068	6.9	8.4	0.283793	3.73	8.76	1.23176	8.74	11.37	0.379527	8.24	11.61	0.494652
Klhl21	24.98	35.02	0.487406	21.53	22.36	0.0545719	11.07	20.72	0.904369	9.98	19.19	0.943243
Aim1l	9.1	11.61	0.35143	9.73	13.22	0.44221	6.77	11.6	0.776897	6.26	11.04	0.818506
Mtap7d1	23.35	35.35	0.598288	41.43	61.09	0.56026	20.02	31.11	0.635936	19.97	30.13	0.593366
Fbxo30	6.09	9.98	0.712598	1.87	4.12	1.13961	5.82	8.2	0.494605	8.21	8.44	0.0398608
Snta1	21.81	26.94	0.30476	46.43	55.98	0.269854	18.03	34.01	0.91556	17.78	33.08	0.895704
Efcab7	2.23	5.76	1.36903	1.18	1.2	0.0242475	1.72	3.21	0.900165	3.04	3.24	0.0919225
Map2k3	46.67	64.03	0.456253	86.83	98.94	0.18836	54.67	93.83	0.7793	48.99	95.32	0.960292
Rnf40	43.95	60.29	0.456056	44.25	67.28	0.6045	30.72	47.45	0.62723	27.31	44.24	0.695922
Slc27a2	2.48	3.83	0.627004	4.38	8.16	0.897638	6.08	9.86	0.697516	7.99	8.93	0.160465
Lrrc14	6.04	8.47	0.487813	18.14	18.53	0.0306884	9.45	18.76	0.989274	9.83	18.02	0.874336
Inppl1	26.9	41.68	0.631749	29.83	31.25	0.0670922	16.7	30.8	0.883082	15.38	26.78	0.8001
Sos1	4.01	9.28	1.21052	2.62	3.16	0.270358	3.3	5.26	0.672597	4.67	5.47	0.228118
Zfp420	1.29	3.41	1.4024	1.16	1.17	0.0123837	1.49	2.39	0.681698	2.29	2.79	0.284918
Fam83f	2.63	3.19	0.278494	1.82	3.37	0.88881	1.44	2.22	0.624491	1.37	2.06	0.588468
Tmem222	42.54	62.39	0.552495	94.16	121.61	0.369076	79.82	120.46	0.593732	72.97	132.74	0.863228
Icmt	10.16	17.51	0.785279	32.99	34.17	0.0507015	23.12	37.91	0.713437	20.79	36.93	0.828904
Pum2	26.34	42.17	0.678962	8.73	18.98	1.12043	26.56	36.31	0.451112	31.69	34.62	0.127578
C130074G19Rik	6.34	8.16	0.364086	5.12	9.34	0.867279	7.51	12.24	0.704719	8.23	11.18	0.441956
Fam171a1	3.59	5.44	0.599623	4.07	4.87	0.258893	5.19	9.61	0.888802	5.55	8.59	0.63017
Def6	29.73	39.61	0.413945	39.12	50.43	0.366376	26.6	46.12	0.793966	25.67	44.74	0.801482
Rnd3	6.63	9.85	0.571115	3.46	6.96	1.00832	9.18	13.53	0.559596	11.12	13.09	0.235308
Hk2	122.8	161.55	0.39567	84.89	105.91	0.319172	39.08	71.06	0.862607	42.11	73.14	0.796498
Peg3	1.5	3.92	1.38589	1.1	1.38	0.327165	1.14	1.71	0.584963	1.49	1.57	0.0754522
Vrk1	27.9	39.29	0.493897	7.34	17.5	1.2535	14.96	20.87	0.48032	17.96	19.86	0.145078
Emilin1	3.14	4.42	0.493282	6.14	6.8	0.147296	4.84	8.71	0.847666	4.42	8.15	0.882754
Mrps15	56.24	83.15	0.56412	25.36	56.29	1.15032	76.95	99.98	0.377718	87.2	105.77	0.27853
Inf2	16	19.98	0.320485	19.92	20.13	0.0151295	7.72	16.6	1.10451	8.2	15.62	0.929699
Tdrkh	1.7	3.62	1.09045	1.14	1.81	0.666956	2.09	3.08	0.559427	2.75	2.85	0.0515303
Zfp740	40.86	64.85	0.666417	90.25	108.75	0.269017	68.78	110.4	0.682679	66.21	111.32	0.749592
Eno2	22.47	35.89	0.675582	4.62	5.9	0.352822	3.77	6.28	0.7362	4.26	6.47	0.602912
Camkv	6.48	9.59	0.565537	13.79	14.53	0.0754122	6.11	11.84	0.954425	6.76	11.54	0.771548
Arhgap22	10.35	17.21	0.733616	6.87	7.5	0.12658	4.22	6.87	0.703067	3.8	6.63	0.803009
Lamc2	4.48	6.05	0.433436	6.94	13.72	0.983273	17.46	25.72	0.558837	18.15	23.79	0.390386
Rapgef6	3.43	7.69	1.16478	1.67	2.49	0.576298	3.07	4.49	0.548477	4.24	4.47	0.0762106
Ubr3	10.49	22.84	1.12255	3.6	6.17	0.777274	6.48	8.87	0.45294	8.48	8.55	0.0118602
Palb2	7.85	12.35	0.653746	4.35	6.85	0.655089	6.6	10.64	0.68896	7.74	9.98	0.366706
Cask	1.75	3.79	1.11484	1.57	2.29	0.544583	2.23	3.21	0.52553	3.02	3.42	0.179448
Zbtb17	18.42	26.12	0.503882	17.51	21.62	0.304187	11.81	20.5	0.795615	12.33	20.87	0.759258
Tmem55b	71.12	90.52	0.347981	72.36	85.78	0.245449	53.63	94.33	0.814676	47.82	92.58	0.953086
Ssrp1	139.9	189.2	0.435516	104.06	215.28	1.0488	139.97	193.3	0.465724	141.73	188.4	0.410654
Cse1l	79.33	114.08	0.524107	21.43	56.18	1.39042	72.29	96.6	0.418227	91.82	93.61	0.0278542
Rnf168	3.99	10.48	1.39318	5.41	6.69	0.306378	7.08	10.58	0.579518	10.07	10.64	0.0794345
Cc2d2a	2.54	5.32	1.0666	1.48	1.76	0.249978	1.76	2.93	0.735325	2.42	2.99	0.305138
Lphn1	15.76	23.59	0.581908	38.61	39.62	0.0372543	21.44	37.93	0.823034	19.27	36.32	0.914408
Coasy	32.11	45.36	0.498398	39.63	41.03	0.0500862	23.17	40.09	0.790984	20.69	41.86	1.01664
Mepce	26.65	38.41	0.527346	44.7	51.21	0.196151	24.64	44.57	0.855071	25.54	43.78	0.777513
Rabgap1	11.19	24.78	1.14697	4.69	7.01	0.579827	8.95	13.04	0.542984	11.61	12.32	0.0856343
Ctps2	9.43	12.61	0.419239	4.02	8.85	1.13848	5.42	7.43	0.455069	5.98	7.58	0.342052
Zfp780b	1.56	2.8	0.843881	1.37	1.84	0.42553	1.49	2.63	0.81975	2.33	2.8	0.265097
Itpkc	11.86	17.03	0.521974	16.3	19.54	0.261559	8.33	15.53	0.898669	8.85	14.1	0.671946
Msc	2.87	4.83	0.750972	18.57	18.94	0.0284625	14.69	26.19	0.834182	15.9	26.5	0.736966
Trf	5.62	8.98	0.676145	14.56	17.09	0.231142	22.97	37.1	0.691668	20.34	34.22	0.75052
Peg13	1.67	2.88	0.786221	3.27	4.12	0.333354	2.48	3.79	0.611858	2.6	3.99	0.617877
Sp1	32.49	46.52	0.517855	20.01	35.97	0.846073	17.67	25.14	0.508683	17.46	24.26	0.474526
Zbed4	15.71	21.54	0.455335	5.78	18.16	1.65162	15.62	17.94	0.199785	16.28	16.74	0.0401988
Tgm2	17.6	22.3	0.341468	11.87	13.94	0.231911	7.17	13.18	0.878305	7.13	13.26	0.895107
Rxrb	46.71	58.26	0.318774	67.84	78.1	0.203186	37.7	69.97	0.892172	37.64	71.81	0.931918
Noa1	16.31	24.95	0.613283	17.74	24.04	0.438431	17.46	30.21	0.790973	19.89	28.17	0.502116
Chpf2	5.21	9.15	0.812488	8.78	10.09	0.200633	5.57	8.55	0.618247	4.69	7.69	0.713396
Mysm1	3.32	6.44	0.955877	1.91	2.62	0.455994	2.15	3.51	0.707134	2.66	3.11	0.225488
Traf2	9.76	13	0.413559	15.85	16.31	0.0412739	8.46	15.95	0.914827	8.63	16.96	0.974704
Spg11	11.78	17.33	0.556932	4.28	7.77	0.860304	5.72	8.21	0.521367	5.71	7.56	0.404895
Slc44a1	8.08	15.39	0.929566	8.6	12.5	0.53952	17.65	24.06	0.446968	15.81	21.24	0.425946
Map3k9	10.58	17.84	0.753776	9.2	11.25	0.290219	4.86	7.45	0.616284	4.54	7.28	0.681246
Pop1	22.07	31.1	0.494828	21.52	35.92	0.739109	18.74	29.54	0.656549	21.08	28.81	0.450695
Acad9	23.52	32.14	0.450482	14.34	26.75	0.899494	20.12	30.9	0.618977	22.67	29.33	0.371593
Xrcc6	54.34	74.72	0.45948	19.61	60.21	1.61841	42.63	48.08	0.173568	47.21	50.2	0.0885949
Hivep1	1.87	4.51	1.27009	1.57	1.88	0.259968	1.44	2.17	0.591626	1.85	2.15	0.216811
Morc3	12.2	37.43	1.61731	5.8	6.42	0.14652	14.41	21.2	0.556994	18.97	19.2	0.0173866
9830001H06Rik	3.39	5.05	0.574998	5.4	6.42	0.249614	2.55	4.37	0.777136	2.6	4.33	0.735855
Fat1	5.33	8.26	0.632006	13	19.62	0.593813	16.15	24.99	0.629817	15	20.92	0.47992
Lcorl	1.83	5.84	1.67412	1.03	1.21	0.232363	1.33	1.78	0.420451	1.68	1.69	0.00856201
Rnf19b	25.39	39.8	0.648508	34.56	39.93	0.20837	23.51	37.56	0.675923	21.59	37.66	0.80267
Man1b1	20.55	34.78	0.75912	48.18	51.99	0.1098	47.14	75.8	0.685246	42.02	72.13	0.779523
Ccdc82	16.34	27.03	0.726154	14.76	22.94	0.636173	25.44	38.48	0.59701	28.11	36.4	0.372855
Heatr5b	6.62	10.81	0.707463	3.31	5.22	0.657219	3.41	4.92	0.528887	3.41	4.62	0.438121
Ppap2c	9.55	13.6	0.510034	26.5	31.04	0.228136	24.49	41.65	0.766124	23.29	41.32	0.82713
Ptprg	2.23	3.8	0.768956	1.69	3.09	0.870584	3.57	5.25	0.556393	4.37	4.8	0.135401
Ptpn13	3.74	7.76	1.05302	1.43	2.62	0.873552	1.95	2.42	0.311533	2.1	2.24	0.0931094
Cyhr1	30.56	46.77	0.613939	44.99	54.4	0.274002	34.42	54.61	0.665918	32.6	55.86	0.776944
Dgkz	47.25	64.46	0.44809	63.65	67.46	0.0838718	33.47	61.09	0.868068	31.16	59.39	0.930525
Hs6st1	70.07	107.59	0.618675	104.82	117.25	0.161674	62.78	105	0.742012	59.19	103.56	0.807042
Atp2a3	4.77	7.08	0.56976	11.54	12.35	0.0978678	12.43	21.74	0.806526	11.27	20.38	0.854667
Gtf2ird1	38.42	52.77	0.45786	28.92	38.52	0.41354	19.11	33.1	0.792503	18.83	29.85	0.664698
Mthfd1l	53.71	76.67	0.513471	57.96	71.12	0.295198	27.94	47.14	0.75462	28.14	47.83	0.765293
Mlh3	3.97	9.43	1.24812	2.78	3.19	0.198472	4.63	7.91	0.772666	6.86	7.4	0.109317
Gpbp1l1	35.05	48.76	0.476284	10.98	25	1.18705	22.08	29.55	0.420418	25.15	29.78	0.243785
Fbxo18	25.88	37.12	0.520359	12.81	23.26	0.860581	16.58	22.9	0.465904	15.31	21.36	0.480437
Nbas	3.47	4.9	0.497846	6.28	7.8	0.31271	4.13	7.46	0.853034	4.18	6.62	0.663328
Vprbp	18.75	23.07	0.299127	8.73	18.09	1.05114	10.78	16.21	0.588527	11.19	14.63	0.38672
Evc	19.59	26.72	0.447803	20.18	26.53	0.394699	17.72	28.89	0.705192	16.08	27.55	0.776785
Insr	1.84	3.41	0.890066	2.63	3.22	0.291998	2.91	4.87	0.742903	3.3	4.35	0.398549
Hap1	9.51	13.06	0.457638	24.38	24.84	0.026967	18.28	32.27	0.819928	15.92	32.23	1.01756
Csnk1g3	6.87	12.67	0.883035	3.84	5.52	0.523562	7.34	11.64	0.665239	9.78	11.63	0.249945
Lfng	2.14	2.96	0.467986	5.64	5.97	0.0820358	4.38	7.83	0.838081	3.93	7.5	0.932361
Vav2	9.54	13.92	0.545098	7.94	11.11	0.484648	4.82	7.57	0.65126	4.68	7.29	0.63941
B230208H17Rik	67.37	98.32	0.545379	45.85	77.7	0.760993	40.81	59.88	0.553152	42.14	57.93	0.45912
Myof	2.87	4.58	0.674297	1.63	3.66	1.16697	2.37	2.74	0.209289	2.7	3.25	0.26748
Taok3	3.79	8.51	1.16696	2.2	2.85	0.373458	3.01	4.73	0.652077	3.75	4.09	0.12521
Spats2	60.8	90.91	0.580368	16.85	35.53	1.07629	26.05	36.74	0.496068	30.88	34.58	0.163265
Chmp7	42.56	58.94	0.469749	45.04	54.94	0.28665	33.51	56.98	0.765864	30.79	53.37	0.793567
Ccdc21	32.33	51.59	0.674218	16.88	22.18	0.393944	16.97	26.87	0.66301	17.55	26.29	0.583043
Cdk5rap3	91.01	125.38	0.46221	96.14	115.38	0.263184	64.09	108.03	0.753261	61.56	109.83	0.835207
Ubr4	27.25	42.17	0.629961	31.14	39.86	0.356173	15.99	25.23	0.65797	14.71	23.4	0.669711
Dcp2	13.36	21.65	0.696447	10.54	18.51	0.81243	14.63	19.9	0.443839	14.9	19.13	0.360525
Reps1	42.51	62.57	0.557669	10.29	24.69	1.26268	21.09	27.59	0.387586	24.21	26.01	0.103463
Mul1	7.3	10.87	0.574384	21.64	24.07	0.153536	13.13	22.17	0.755742	13.25	23.45	0.823596
Mier2	32.03	41.75	0.382352	40.32	45.83	0.184797	21.82	39.75	0.865304	21.42	39.27	0.874469
Pja1	24.86	33.03	0.409951	19.08	31.26	0.712257	20.18	28.47	0.496516	19.6	31.58	0.688158
Bahcc1	15.34	24.76	0.690713	14.94	17.15	0.199028	7.3	11.52	0.658172	6.85	11.59	0.758705
Brip1	2.21	5.23	1.24276	1.72	2.28	0.406625	2.46	3.57	0.537266	3.14	3.41	0.119007
Fktn	1.22	2.21	0.857165	1.39	1.74	0.324002	1.7	3.31	0.961296	2.26	2.53	0.162815
Mgat3	11.03	17.89	0.697721	18.26	22.4	0.294812	15.39	24.18	0.651821	15.05	23.77	0.659378
Epb4.1l5	8.01	12.56	0.648962	5.12	8.93	0.802516	5.68	7.76	0.450166	5.74	7.58	0.401147
Brf1	8.73	13.98	0.679311	8.96	12.73	0.506662	9.2	14.22	0.628216	9.8	13.75	0.488578
Ripk1	2.14	4.12	0.945034	1.77	3.25	0.87669	3.4	4.07	0.259494	3.62	4.22	0.221253
Raph1	8.22	12.94	0.654627	2.81	5.12	0.865574	3.28	4.92	0.584963	3.97	4.55	0.196728
Lphn2	3.61	5.75	0.671563	3.58	7.07	0.981751	5.42	6.89	0.346211	5.3	6.53	0.301091
Vcan	1.52	2.66	0.807355	1.76	2.47	0.488936	3.73	6.67	0.838511	5.35	6	0.165424
Ptpn3	13.22	20.08	0.603037	7.26	10.94	0.591571	7.23	10.3	0.510577	6.91	10.43	0.593982
Syne1	1.8	4.49	1.31872	1.06	1.17	0.142444	1.28	1.7	0.409391	1.36	1.83	0.428237
Ihh	3.34	5.6	0.745579	3.09	3.25	0.0728329	3.69	6.02	0.706143	3.47	5.93	0.773096
Ndufaf4	4.6	8.67	0.914398	4.89	6.24	0.351712	8.29	13.53	0.706718	10.07	12.61	0.324505
Tbc1d10a	36.95	50.13	0.4401	44.73	46	0.0403911	22.95	42.98	0.905171	22.41	42.15	0.91139
6030419C18Rik	4.38	6.39	0.544885	9.33	12.71	0.446015	7.76	11.51	0.568759	8.35	13.92	0.737311
A230051G13Rik	4.12	5.27	0.355159	7.26	8.49	0.225795	4.83	8.32	0.78456	4.07	7.76	0.931028
Map3k11	18.84	26.21	0.476318	27.93	29.28	0.0681	13.58	23.95	0.818542	13	24.81	0.93241
Acads	72.45	90.74	0.324753	97.18	114.8	0.240391	51.62	93.16	0.85178	49.16	90.35	0.87804
Aars	145.18	196.2	0.434482	198.21	233.29	0.235095	85.16	149.03	0.807355	85.26	150	0.815022
Tacc2	61.45	86.97	0.501105	32.21	57.78	0.843062	28.6	38.59	0.432212	27.47	39.24	0.514468
Pik3cb	14.84	19.94	0.426174	7.76	13.7	0.820047	10.13	14.32	0.499397	9.15	13.35	0.544996
Itgb7	10.15	14.12	0.47626	27	27.8	0.0421255	18.94	34.63	0.870586	18.11	33.82	0.90109
Arpc1b	84.52	136.53	0.691853	69.48	74.8	0.106441	67.03	114.07	0.767041	69.11	114.13	0.723712
Adcy6	2.61	4.35	0.736966	3.97	4.12	0.0535053	2.84	4.44	0.644669	2.54	4.59	0.853666
Zfp109	1.79	3.14	0.810805	1.08	1.59	0.557995	1.8	2.42	0.42701	1.77	2.49	0.492396
Vash1	6.98	10.01	0.520143	10.62	13.25	0.319209	7.44	11.08	0.574583	6.37	11.67	0.873439
Akap13	4.16	7.71	0.890147	2.37	3.24	0.451107	2.27	3.36	0.565769	2.52	3.28	0.380272
Bcl2l1	39.05	56.53	0.533694	84.54	91.31	0.111139	51.27	89.01	0.795853	49.04	88.16	0.846165
Cnot1	57.34	85.04	0.5686	20.58	39.74	0.949349	36.32	51.32	0.498757	39.85	48.05	0.269957
Mapkapk5	27.9	40.76	0.546889	17.58	39.27	1.15949	39.14	49.83	0.348371	43.18	50.68	0.231053
Smarcc1	42.58	84.37	0.986554	34.34	49.91	0.539439	27.71	39.19	0.500079	32.45	38.85	0.259696
Mllt3	1.27	3.04	1.25924	1.01	1.28	0.341789	1.28	1.68	0.392317	1.38	1.69	0.292355
Rspo1	1.81	2.28	0.333044	2.66	4.14	0.638205	2.62	4.31	0.718121	2.66	4.02	0.595769
Ddx55	6.17	8.76	0.50566	3	5.55	0.887525	5.35	8.69	0.699817	6.67	7.62	0.192104
Atp6v1c1	54.06	77.99	0.528728	15.45	38.01	1.29877	39.85	49.76	0.320407	44.39	48.79	0.136351
Wbp7	30.3	41.63	0.458306	33.32	35.57	0.0942726	18.25	32.75	0.843598	16.05	29.69	0.887404
Ptpn1	21	28.57	0.444112	36.18	39.18	0.114925	18.69	35.58	0.9288	20.79	36.09	0.795709
Fam73b	5.63	8.65	0.619565	16.36	17.78	0.120083	11.7	18.84	0.68729	10.87	19.68	0.856378
Slc39a3	2.98	4.45	0.578493	6.58	8.6	0.386249	4.8	8.36	0.800469	5.49	7.86	0.517723
Lpl	1.03	1.57	0.60812	1.18	1.42	0.267104	1.64	3.57	1.12223	2.89	3.52	0.284506
Tnip1	89.73	115.02	0.358222	35.92	72.91	1.02133	36.91	49.69	0.428944	34.56	47.97	0.473029
Csrp2bp	34.16	52.5	0.620009	31.94	46.62	0.545585	28.32	39.6	0.483679	25.68	39.78	0.631398
Map4k5	8.02	13.53	0.754488	2.37	4.73	0.996953	5.66	7.97	0.493778	7.92	8.11	0.0342015
Dcaf15	45.98	54.6	0.247894	66.38	71.68	0.110822	33.74	62.24	0.883382	33.27	68.28	1.03724
Tmem2	24.58	38.85	0.66043	31.85	39.21	0.299928	30.52	47.6	0.641207	26.01	41.59	0.67717
C77370	1.17	2.08	0.830075	1.11	1.42	0.355331	1.36	2.18	0.680721	1.49	1.98	0.410188
Dexi	7.09	9.78	0.464049	12.36	16.59	0.424635	10.17	16.3	0.680552	9.06	14.79	0.707039
Tbc1d9	4.58	5.4	0.237612	2.51	4.64	0.886437	2.38	3.72	0.644341	2.38	3.38	0.506062
Apbb1	15.2	18.41	0.276418	14.23	19.09	0.423881	6.14	11	0.841193	6.77	11.25	0.732697
Tex2	7.14	11.3	0.662327	5.95	11.14	0.904788	12.82	15.65	0.287766	12.02	16.05	0.417136
Ccdc64	13.47	20.35	0.595279	14.9	16.85	0.177436	7.2	11.75	0.706592	6.78	11.74	0.792075
Zfyve19	9.83	15.18	0.626908	14	16.27	0.216787	10.89	17.48	0.682701	11.13	18.65	0.744722
Prepl	11.68	20.01	0.776681	6.05	12.42	1.03766	9.32	12.34	0.404941	10.98	11.38	0.0516225
Tspan2	2.14	4.17	0.962437	1.53	2.31	0.594361	2.06	2.52	0.290779	2.26	3.03	0.422995
Eif2ak3	6.42	10.28	0.679195	7.5	13	0.793549	13.25	17.61	0.410403	11.92	15.58	0.386311
Casq2	1.53	1.82	0.250407	1.24	3.24	1.38565	2.87	3.59	0.322933	2.55	3.16	0.309427
Stk16	17	21.93	0.367371	42.97	52.51	0.289262	40.05	66.46	0.730684	36.55	67.29	0.880521
Skil	17.94	31.62	0.817657	9.38	14.03	0.580855	10.54	16.28	0.627226	12.54	14.82	0.241008
Dcaf6	7.13	13.43	0.913485	2.49	3.95	0.665707	5.02	7.57	0.592606	6.28	6.7	0.0933965
2310003H01Rik	11.2	14.07	0.329124	22.82	23.55	0.0454283	11	21.66	0.97753	10.72	20.17	0.911906
Adam17	5.72	7.54	0.398549	4.91	11.29	1.20125	13.07	18.32	0.48716	14.75	16.67	0.176539
Tmcc1	2.67	4.43	0.730467	1.71	2.59	0.598956	2.91	4.58	0.654328	3.32	4.03	0.279597
Lrp3	3.49	4.87	0.480695	5.6	7.95	0.505528	3.9	6.13	0.652413	3.82	5.89	0.624695
Wwp2	21.21	29.27	0.464678	39.92	40.74	0.0293343	20.41	36.09	0.822323	18.81	36.25	0.946481
Kif13b	5.4	8.93	0.725701	2.94	4.13	0.490326	1.85	2.85	0.623437	1.88	2.52	0.422691
Usp5	74.41	95.64	0.362118	126.5	133.71	0.07997	50.83	94.93	0.901184	49.95	94.34	0.917385
Polr3a	15.86	18.61	0.230685	14.81	20.77	0.48793	10.12	18.05	0.83479	10.14	16.55	0.706774
Dennd2a	17.78	24.92	0.487049	20.36	28.97	0.508822	13.65	20.14	0.561163	12.56	20.44	0.702559
Ccdc47	7.77	14.36	0.886069	6.26	9.54	0.607827	17.27	28.09	0.701789	25.2	26.33	0.0632838
Mbnl1	1.74	3.51	1.01238	1.3	1.94	0.577545	1.72	2.45	0.510373	2.24	2.5	0.158429
Cdk11b	49.87	79.22	0.667692	33.83	60.22	0.83194	44.21	66.38	0.586376	55.7	62.77	0.172398
Evc2	9.87	13.88	0.491886	15.4	22.06	0.518502	16.89	26.82	0.66714	16.29	24.36	0.580528
Pdgfc	7.49	9.85	0.395158	7.94	19.52	1.29774	29.71	38.82	0.385852	33.35	37.67	0.175729
Gpn1	58.57	73.9	0.335412	78.77	134.07	0.767268	76.63	115.9	0.596899	77.51	113.84	0.554553
Polk	4.73	13.48	1.51091	1.83	2	0.128156	2.62	3.88	0.56649	3.81	3.94	0.0484046
Thap2	1.35	2.6	0.945552	1.22	1.47	0.268935	1.48	2.16	0.545434	1.5	2.11	0.49228
Slc35b2	13.86	20.13	0.53842	55.8	65.16	0.223721	54.26	89.75	0.726023	51.52	87.49	0.763986
Cntln	1.05	2.71	1.3679	1	1.02	0.0285692	1.12	1.47	0.392317	1.11	1.53	0.462972
Lemd1	2.63	2.91	0.145956	1.26	1.93	0.615177	1.9	3.61	0.925999	1.63	2.41	0.564161
Zfp870	5.11	8.38	0.713627	2.24	5.25	1.22882	5.22	6.27	0.264416	5.94	6.12	0.0430687
Phlda3	264.14	331.15	0.326182	212.69	286.96	0.432097	139.99	238.5	0.768665	145.8	240.26	0.720606
Zfyve26	6.15	9.94	0.692659	7.07	7.97	0.17287	4.52	7.1	0.651496	4.13	6.85	0.729962
Ppp1r15a	45.46	52.91	0.218943	41.6	64.24	0.626888	32.45	53.05	0.709134	30.81	49.77	0.691878
Fkrp	5.79	9.7	0.744421	19.48	22.76	0.224507	14.37	22.23	0.629448	14.5	22.71	0.647275
Tmppe	3.66	5.31	0.536868	10.59	12.79	0.272314	8.23	13.73	0.738367	7.6	12.32	0.696931
Serpinb6a	71.6	97.52	0.445739	47.47	95.72	1.0118	88.01	115.97	0.398012	87.57	114.49	0.386713
Zfp652	11.23	17.6	0.648218	7.96	12.65	0.668297	9.23	12.68	0.458152	9.29	12.83	0.465771
Tagap1	11.59	16.72	0.528694	5.68	11.96	1.07425	11.47	14.37	0.325195	10.88	13.5	0.311281
Snrnp200	100.06	125.75	0.329693	69.26	102.26	0.562148	33.15	54.32	0.712475	34.54	53.54	0.632349
Dyrk1a	16.03	22.51	0.489792	7.11	12.6	0.825502	11.51	17.52	0.606115	13.72	17.05	0.313491
Rptor	12.78	18.44	0.528951	24.76	26.9	0.119595	11.09	19.85	0.83988	11.33	18.99	0.745092
Pygb	19.78	24.41	0.30343	29.09	30.41	0.0640225	12.25	23.96	0.967846	11.88	22.14	0.89812
Sbno1	15.99	34.67	1.11652	8.17	8.83	0.112077	10.92	17.8	0.704904	13.72	16.89	0.299889
Taf1a	8.55	14.09	0.720675	4.17	9.49	1.18636	10.27	12.23	0.251988	10.63	11.18	0.0727786
Pdzd3	5.85	10.97	0.907055	4.12	5.94	0.527819	4.73	5.85	0.306596	4.62	6.49	0.490326
Rnpepl1	25.92	36.9	0.509555	33.36	34.1	0.0316525	19.2	36.07	0.909693	19.75	33.9	0.779433
Tmem151b	4.9	7.27	0.569174	7.45	7.81	0.0680821	6.52	10.95	0.747987	5.94	10.67	0.845025
Sh3tc1	6.34	8.66	0.449884	8.3	8.41	0.0189945	4.85	9.09	0.906296	4.81	8.7	0.854979
Ier5	15.83	24.17	0.610556	6.72	8.2	0.287163	3.92	6.4	0.707218	4.26	6.57	0.62504
Osbp	13.52	22.37	0.72647	11.33	15.86	0.485245	10.86	15.75	0.536328	10.13	14.14	0.481148
Sh3pxd2a	9.72	16.82	0.791149	7.22	10	0.469929	4.46	6.41	0.523281	4.57	6.22	0.44472
Pvrl1	6.74	9.78	0.537086	22.01	24.04	0.127278	17.67	29.06	0.717733	16.32	29.33	0.845736
H2-Q4	7.32	13.66	0.900042	6.9	9.58	0.473429	7.9	10.76	0.445754	7.92	10.51	0.40819
Fuk	18.59	23.99	0.367906	20.96	20.98	0.00137596	7.92	15.83	0.999089	8.35	15.14	0.858517
Cdca2	32.71	56.83	0.796921	9.84	18.37	0.900621	17.82	23.41	0.393628	20.15	22.13	0.135224
Nfib	1.44	2.42	0.748938	1.48	1.84	0.314109	1.76	2.85	0.695386	2.2	3.04	0.466568
Cndp2	117.8	156.7	0.411666	151.47	163.55	0.1107	80.51	141.82	0.816821	78.13	144.34	0.885523
Lrch2	1.5	3.56	1.24691	1.53	1.59	0.0554951	1.59	2.34	0.557482	1.81	2.33	0.36434
Tns3	27.03	39.42	0.544366	42.11	47.67	0.178919	27.95	48.99	0.809639	28.05	45.28	0.690873
Hps4	16.01	21.48	0.424021	19.18	20.67	0.107936	10.22	18.62	0.865458	9.88	17.51	0.825596
Pvrl4	4.65	7.03	0.596294	2.85	3.39	0.250323	2.84	4.72	0.732896	2.99	4.67	0.643277
Gm10033	1.32	2.01	0.606658	1.14	1.34	0.233199	1.08	1.77	0.712718	1.19	1.89	0.667425
Myo9a	1.68	3.42	1.02554	1.26	1.54	0.289507	1.82	2.66	0.547488	2.26	2.89	0.354747
Sgtb	2.69	4.53	0.751905	1.21	2.1	0.795382	2.11	3.19	0.596313	2.69	2.83	0.0731959
Slc35c2	23.81	32.56	0.451533	54.84	67.74	0.304779	41.7	69.02	0.726967	44.09	73.3	0.733362
Dcun1d4	9.2	13.52	0.555389	3.69	7.41	1.00585	8.94	11.24	0.330295	9.3	11.65	0.325027
Lrfn1	10.21	12.99	0.347419	27.29	29.69	0.121605	12.62	25.33	1.00514	13.42	22.45	0.742331
Myst1	45.14	54.55	0.273173	25.78	44.04	0.772562	33.08	50.26	0.603451	33.2	49.17	0.566595
Syt9	12.38	16.32	0.39863	5.56	15.01	1.43277	16.05	18.85	0.231991	17.15	19.06	0.15234
BC057079	13.44	21.08	0.649342	9.15	11.83	0.370606	5.11	7.58	0.568875	4.58	7.07	0.626363
Taf4a	16.22	23.17	0.514484	8.82	15.05	0.770913	13.04	18.28	0.487322	12.48	16.95	0.441667
Nolc1	46.55	97.51	1.06677	27.62	33.24	0.267207	45.21	73.53	0.701691	64.72	73.22	0.178026
Cnpy2	69.74	105.89	0.602508	147.27	205.06	0.477583	222.64	314.75	0.499494	211.26	327.51	0.632519
Wdr19	6.36	7.33	0.204786	1.81	3.61	0.996009	2.3	3.54	0.622115	2.85	3.73	0.388214
Tprn	13.22	21.65	0.711645	24.81	28.37	0.193444	19.23	28.7	0.577692	19.54	32.35	0.727335
2009-03-01	13.85	16.94	0.290548	25.64	33.48	0.384903	17.39	30.22	0.797246	18.2	30.34	0.737283
Pcgf5	22.15	38.14	0.783998	5.29	8.92	0.753776	10.52	16	0.604937	12.67	13.26	0.0656643
Snx17	50.15	62.45	0.316452	117.03	129.46	0.145628	63.78	108.35	0.764523	55.23	109.05	0.981466
Pak1	22.79	30.71	0.430308	15.16	29.4	0.955546	18.79	25.22	0.424603	20.01	26.35	0.397082
Mettl3	13.55	23.02	0.764595	15	22.93	0.612274	16.69	22.11	0.405715	16.99	22.8	0.424348
Rnf220	109.71	147.48	0.426824	133.76	135.46	0.0182201	80.88	146.63	0.858325	81.87	153.05	0.902596
Ip6k1	42.14	63.98	0.602431	36.4	36.92	0.0204641	19.45	31.81	0.70971	17.65	32.31	0.872313
Kri1	20.54	27.31	0.410993	7.18	18.58	1.37169	12.06	15.08	0.322407	13.22	14.16	0.0990991
Ybey	8.22	16.98	1.04663	8.38	10.59	0.33768	6.66	9.12	0.453512	6.51	8.39	0.366013
Zfp882	1.31	2.15	0.71477	1.2	1.42	0.242857	1.28	2.37	0.888743	1.64	2.1	0.356694
Spns1	21.91	29.29	0.418819	122.34	131.8	0.107454	86.91	152.73	0.813389	84.9	154.46	0.863397
Tfb1m	20.09	31.9	0.667079	7.58	15.55	1.03664	13.89	17.98	0.372346	16.8	18.34	0.126532
Keap1	15.94	21.44	0.427653	17.57	19.91	0.180379	13.45	23.2	0.786519	12.48	21.83	0.806694
Scn1b	20.15	28.25	0.487471	11.1	11.72	0.0784129	9.71	16.49	0.764048	9.15	16.73	0.870594
Rsbn1	3.8	6.71	0.820313	1.55	2.47	0.672243	2.24	3.1	0.468769	2.89	3.41	0.238702
St14	30.52	45.35	0.571348	48.1	49.79	0.0498191	33.62	56.98	0.761136	29.92	52.71	0.816967
Gclc	30.07	40.31	0.422813	11.44	24.72	1.11159	17.03	22.65	0.411433	18.23	21.72	0.25271
Gnal	1.77	3.15	0.831602	1.36	1.7	0.321928	2.49	3.3	0.40632	2.03	3.16	0.638445
Snx30	5.77	9.44	0.710216	4.56	6.82	0.580738	3.29	4.98	0.598058	3.44	4.26	0.308445
Sav1	20.45	34.05	0.735554	11.53	21.36	0.889519	21.5	29.08	0.435691	25.17	27.67	0.136617
Pskh1	14.68	23.85	0.700137	21.53	23.69	0.13793	13.95	20.9	0.583238	12.23	20.94	0.775837
Coro1c	85.84	115.27	0.425295	127.91	134.2	0.0692556	69.45	124.82	0.845803	71.24	128.93	0.855829
Eef1a1	14260.5	17643.3	0.307098	2555.98	6763.26	1.40384	7277.51	9114.16	0.324665	8169.73	9121.84	0.159036
Map3k15	2.29	4.11	0.843791	1.34	2.42	0.852774	1.73	2.17	0.326923	1.83	2.06	0.170801
Art5	3.24	3.64	0.167945	2.39	3.1	0.375258	3.17	4.77	0.589506	2.08	4.34	1.06111
Ring1	11.42	15.44	0.43511	15.97	19.47	0.285889	9.35	14.74	0.656698	8.75	15.4	0.815575
Atp6v1h	66.63	94.78	0.508411	16.57	38.27	1.20764	45.02	57.17	0.344692	49.93	54.72	0.132161
Kif3a	4.48	5.83	0.379997	4.11	9.13	1.15148	2.64	3.89	0.559232	3.85	4.13	0.101283
Plekhg3	9.15	11.83	0.370606	6.41	7.89	0.299701	4.08	6.87	0.751741	3.96	6.75	0.769387
Klb	2.9	3.77	0.378512	1.51	3.61	1.25745	4.35	5.76	0.405053	4.4	4.88	0.149378
Ppp3cc	5.57	9.18	0.720817	2.09	3.41	0.706269	3.08	4.3	0.481406	3.2	3.89	0.281698
Rttn	4.65	7.38	0.66639	1.94	3.02	0.638492	2.9	4.32	0.574978	3.21	3.98	0.310195
Grk6	54.24	83.02	0.614102	139.04	147.02	0.0805124	80.88	130.22	0.687096	74.2	129.72	0.80591
Clk2	37.19	57.18	0.620596	23.33	35.15	0.591338	21.45	31.75	0.565779	20.82	27.66	0.409831
Trappc10	14.31	20.54	0.521413	13.38	13.59	0.0224673	8.88	15.38	0.792424	7.55	13.62	0.851178
Ccdc40	2.09	3.96	0.921997	2.08	3.13	0.589579	2.79	3.88	0.475792	3.1	3.56	0.199609
Wnt7b	2.95	4.44	0.589845	6.36	6.4	0.00904514	3.43	5.8	0.757844	4.03	7.16	0.82918
Trip10	41.69	53.34	0.355516	44.58	67.45	0.597422	31.09	49.74	0.677956	32.51	47.74	0.554315
Plekhh3	3.64	5.08	0.48089	3.88	4.05	0.0618653	1.92	3.19	0.73245	1.63	3.06	0.90866
Vipar	13.92	17.76	0.351472	13.41	27.82	1.05281	22.29	28.9	0.374673	22.45	29.72	0.404719
Trim25	46.25	67.83	0.55247	40.7	54.33	0.41672	26.67	41.33	0.631972	25.57	38.28	0.582139
Pip4k2b	24.83	39.5	0.669768	44.42	48.55	0.128262	27.76	43.58	0.650659	24.81	41.28	0.734521
Gemin5	28.78	36.16	0.329328	32.43	45.81	0.498334	22.84	37.69	0.722619	22.24	34.47	0.632185
Pwp2	38.37	48.6	0.340978	60.65	61.85	0.0282659	23.69	43.12	0.864079	22.22	42.89	0.948782
Sbk1	37.4	52.73	0.495586	47.55	50.04	0.0736364	20.4	34.13	0.742471	19.34	35.35	0.870122
D10Wsu52e	185.37	253.65	0.452431	209.23	257.03	0.296847	125.61	199.87	0.670111	118.65	201.15	0.76156
Mmp17	6.62	11.13	0.74955	11.84	11.85	0.00121798	11.3	17.85	0.659601	10.46	17.84	0.770233
Myst3	5.28	9.98	0.918502	3.43	4.29	0.322769	4.02	6.42	0.675378	5.04	6.05	0.263511
Slc37a4	8.81	12.4	0.493126	10.41	10.84	0.0583947	9.98	15.25	0.611698	7.79	15.76	1.01657
Wbscr27	7.85	16.3	1.05411	7.21	7.46	0.0491764	5.27	8.93	0.760857	6.59	8.2	0.315345
Phtf2	4.53	7.51	0.729302	3.13	6.29	1.0069	9.64	13.02	0.433624	12.04	12.12	0.00955431
Lig1	95.98	122.76	0.355035	97.46	128.69	0.401018	57.96	97.76	0.754187	62.59	99.51	0.668909
Rab22a	16.56	23.55	0.508024	20.14	23.7	0.234823	14.61	25.9	0.825996	15.54	23.72	0.610118
Ccdc102a	5.88	8.51	0.533343	7.98	10.58	0.406879	6.84	10.6	0.631996	6.8	10.33	0.603234
Tmem42	2.3	3.13	0.444529	3.42	4.89	0.515838	5.72	9.12	0.673019	5.3	7.71	0.540739
Entpd4	8.42	12.02	0.513545	10.65	11.19	0.0713566	10.99	17.54	0.674457	8.65	16.3	0.9141
Trmt6	20.02	30.01	0.584001	19.8	30.76	0.635555	32.3	46.56	0.527557	35.3	47.42	0.425827
Pde7a	10.44	13.71	0.393107	5.28	9.9	0.906891	10.13	15.12	0.577824	10.75	13.19	0.295108
Aifm1	33.18	46.58	0.489397	19.13	44.19	1.20788	37.53	45.59	0.280673	39.39	45.04	0.193377
Palm	63.18	92.72	0.553413	44.63	50.01	0.164203	25.11	40.85	0.702074	23.68	39.85	0.750911
Tnfaip3	2.38	4.55	0.934905	1.44	2.38	0.724893	1.41	1.87	0.407343	1.75	1.88	0.103378
Zscan18	3.25	6.07	0.901257	2.73	3.89	0.510869	4.64	6.63	0.514884	5.17	6.12	0.243367
Pkp3	11.17	14.46	0.372438	13.64	13.84	0.0210003	7.49	14.38	0.941026	7.92	14.13	0.835189
Ubp1	27.05	49.25	0.864495	25.41	30.37	0.257251	31.42	46	0.549951	31.21	44.07	0.497789
Zfp238	14.99	19.9	0.408768	7.07	8.34	0.238337	8.33	13.83	0.731413	7.74	13.39	0.79075
Eci2	33.49	45.31	0.436099	15.68	29.44	0.908852	27.82	36.5	0.391774	26.84	36.22	0.432402
Utrn	6.76	14.72	1.12268	3.3	5.23	0.664345	4.55	5.79	0.347697	5.62	5.75	0.0329918
Heatr5a	10.61	18.17	0.776134	7.38	9.83	0.413571	7.32	11.31	0.627683	8.32	10.6	0.349409
Myh14	7.59	10.57	0.477804	6.99	10.26	0.553666	4.77	7.32	0.617854	5.15	7.37	0.517092
Dnmt3a	15.21	25.71	0.757309	30.85	35.56	0.204985	12.5	20.83	0.736735	14.63	20.22	0.466853
Sf3a3	92.09	124.89	0.439542	39.39	91.71	1.21925	74.56	95.43	0.356041	87.83	97.48	0.150392
Pptc7	8.83	14.57	0.722516	8.13	9.6	0.239779	7.72	12.29	0.670812	8.31	12	0.530114
Pde3b	1.46	2.48	0.764372	1.26	1.87	0.569615	1.76	2.61	0.568474	2.07	2.48	0.260709
Grk4	2.27	6.1	1.42612	2.81	2.99	0.0895754	3.96	5.47	0.46604	4.11	4.66	0.181192
Foxj3	13.55	18.18	0.424059	6.27	7.65	0.286994	8.27	15.28	0.885685	9.01	13.34	0.56616
Fam33a	17.91	30.09	0.748519	7.89	10.78	0.45026	18.03	31.15	0.788833	23.33	26.34	0.175069
2410089E03Rik	2.69	4.73	0.814234	1.63	2.71	0.733421	2.86	3.57	0.319909	3.09	3.79	0.294591
Lrig3	6.63	8.58	0.371969	6.27	11.82	0.914693	8.04	12.28	0.611043	9	10.81	0.26437
Odc1	456.24	762.32	0.740604	889.92	1059.51	0.25165	792.12	1158.32	0.548243	731.76	1124.72	0.620123
Ubtd1	46.81	63.4	0.437666	33.55	42.61	0.344879	19.95	33.27	0.737833	21.53	33.51	0.638243
Zfp192	1.73	3.13	0.855391	1.42	2.22	0.644669	1.56	2.13	0.449307	1.67	1.93	0.208753
Akap8	22.95	41.32	0.848346	12.34	19.32	0.646753	28.02	39.71	0.503045	36.2	40.44	0.159793
Stx8	8.07	10.56	0.387969	3.65	8.03	1.1375	7.26	9.72	0.420987	8.33	9.64	0.210717
ORF19	25.63	34.85	0.443325	29.25	33.25	0.184918	19.77	32	0.694759	17.83	31.77	0.833358
BC005624	41.63	47.99	0.20511	42.82	108.06	1.33548	47.2	59.17	0.326079	45.1	55.11	0.289187
Actr8	46.9	65.38	0.479261	22.62	36.85	0.704066	23.96	36.08	0.590571	25.43	33.12	0.381171
Trabd	26.72	37.59	0.492429	37.33	38.39	0.0403951	22.26	41.89	0.912152	24.12	39.42	0.708698
Rab11fip5	13.46	23.08	0.777965	11.66	12.11	0.0546311	5.58	8.08	0.53409	4.8	8.28	0.786596
Slc39a7	46.87	79.41	0.760656	144.61	154.42	0.0946923	130.06	203.37	0.64493	132.19	207.84	0.65286
Diap2	1.21	2.63	1.12006	1.25	1.46	0.22404	1.3	1.88	0.532221	1.61	1.95	0.276413
Peg10	73.9	82.15	0.152686	50.09	75.12	0.584674	65.37	124.96	0.934766	76.57	106.81	0.480196
Mbd3	170.97	244.74	0.517507	258.83	337.63	0.383438	188.94	288.06	0.608441	190.69	297.54	0.641854
Tbkbp1	6.63	10.4	0.649503	8.65	9.22	0.0920666	4.73	7.28	0.622098	4.59	7.92	0.787006
Cdc37	146.81	189.57	0.36878	205.5	274.49	0.417615	140.14	217.81	0.636201	132.74	219.82	0.727719
Tgif2	70.1	99.12	0.499762	94.82	97.74	0.0437577	49.19	83.01	0.75492	45.74	82.54	0.851637
Orc5	41.1	50.13	0.286536	16.72	28.56	0.772421	46.12	70.24	0.6069	48.12	67.27	0.483327
Tnpo3	95.81	128.4	0.422397	40.82	88.6	1.11803	69.51	95.1	0.452225	77.17	85.98	0.155961
F630043A04Rik	31.42	46.62	0.569266	13.16	24.49	0.896033	25.58	33.93	0.407545	28.2	34.09	0.273653
Racgap1	92.36	124.45	0.430226	55.59	84.93	0.611449	57.89	87.23	0.59151	57.02	81.31	0.511965
Fam131a	5.38	6.32	0.232318	3.09	3.48	0.17148	2.45	3.71	0.598637	1.64	3.62	1.14229
Snx11	11.03	17.49	0.665097	22.64	24.83	0.13321	15.88	25.1	0.660476	16.33	26.27	0.685891
Bmp2k	2.56	3.91	0.611025	3.1	4.27	0.461968	3.07	4.42	0.525808	3.22	4.7	0.5456
Stox2	2.17	3	0.467267	1.56	3.01	0.948217	2.26	3.09	0.451284	2.5	3.03	0.27739
1200011M11Rik	18.35	24.48	0.415823	20.93	26.9	0.362034	18.59	30.44	0.711442	18.18	28.6	0.653663
Ccdc164	1.34	2.19	0.708698	1.03	1.45	0.493409	1.3	1.81	0.477478	1.4	1.93	0.463174
Aebp1	1.82	2.47	0.440573	7.1	16	1.17218	3.91	5.08	0.37766	4.31	4.79	0.152338
Myst4	14.53	29.25	1.0094	5.17	7.33	0.503649	8.45	13.03	0.624814	11.96	11.99	0.00361427
Vps39	15.43	21.65	0.488629	5.82	8.98	0.625696	7.15	10.65	0.574838	7.85	10.74	0.452229
Prmt8	22.04	27.35	0.311417	11.06	12.76	0.206277	4.52	7.49	0.728643	4.59	8.53	0.894052
Smg5	46.69	66.55	0.511325	75.06	83.99	0.162173	51.54	85.61	0.732087	48.7	80.99	0.733822
Mafg	13.95	22.4	0.683234	29.66	32.12	0.114953	18.02	28.6	0.666416	19.35	30.86	0.673404
Polr3b	18.34	21.99	0.261854	13.3	22.76	0.775074	13.88	20.18	0.539919	15.27	22.53	0.561147
Dmap1	52.52	65.1	0.309791	39.08	58.59	0.584224	32.1	50.08	0.641661	34.69	52.61	0.600817
Plekho1	6.08	7.11	0.225778	8.68	13	0.582745	6.38	10.06	0.657002	6.53	10.39	0.670041
Tiam1	28.31	35.33	0.319582	10.84	17.23	0.668558	8.47	14.02	0.727052	8.52	11.4	0.420108
Smarca2	2.19	5.67	1.37242	1.3	1.72	0.403897	1.64	2.04	0.314873	1.98	2.04	0.0430687
Fam203a	19.48	26.56	0.447261	36.78	39.26	0.0941387	19.74	34.78	0.817136	19.61	33.57	0.775583
0610010F05Rik	2.68	6.08	1.18184	2.43	2.97	0.289507	3.6	5.47	0.603544	5.09	5.3	0.0583267
Zfp160	1.31	2.54	0.955262	1.16	1.35	0.218835	1.52	2.86	0.911944	2.15	2.22	0.046223
Usp27x	3.05	4.27	0.485427	1.57	3.25	1.04968	2.55	3.76	0.560235	3.11	3.19	0.0366418
Ror2	6.72	9.95	0.566235	12.71	13.37	0.0730354	9.75	16.74	0.779825	9.72	15.93	0.712718
Fut9	1.54	3.1	1.00934	1.11	1.47	0.405256	1.36	1.85	0.443919	1.44	1.74	0.273018
Shprh	3.5	7.12	1.02452	1.9	2.4	0.337035	2.66	4.42	0.73262	3.93	4.03	0.0362505
Fhdc1	3.99	7.77	0.961526	1.69	2.74	0.697153	1.75	2.15	0.296982	1.79	2.02	0.174396
Gm13043	1	1.72	0.782409	1.25	1.61	0.365133	1.38	2.15	0.639668	1.79	2.27	0.342733
Arhgef12	8.36	13.35	0.675265	3.4	7.09	1.06025	5.61	6.11	0.123172	5.42	6.54	0.270998
Hic2	29.17	44.74	0.61708	36.4	36.92	0.0204641	14.86	24.12	0.698796	14.01	24.28	0.793311
Taf1c	14.56	17.84	0.293105	27.78	29.17	0.0704388	14.13	26.56	0.910494	14.24	25.76	0.855183
AI414108	13.03	21.79	0.741829	19.38	23.71	0.290927	13.6	20.27	0.575739	13.44	19.28	0.520572
1700025G04Rik	2.34	5.77	1.30206	1.67	1.99	0.25292	2.1	3.09	0.557218	2.74	2.77	0.0157101
Zbtb1	2.43	4.23	0.799701	1.58	1.92	0.281182	2.1	3.56	0.761488	2.97	3.62	0.285527
Msto1	70.95	95.08	0.422339	136.92	138.13	0.0126935	78.54	136.14	0.793592	73.6	137.26	0.899134
Zbtb42	2.83	4.85	0.777183	3.5	3.53	0.0123133	2.23	3.6	0.690953	2.14	3.35	0.64655
Traf4	97.27	126.26	0.376331	138.02	150.88	0.128524	79.73	131.71	0.72417	72.15	134.41	0.897569
Socs2	15.7	26.62	0.761746	24.34	29.96	0.299708	28.16	48.7	0.790274	37.76	45.64	0.27344
Zzef1	2.7	3.89	0.526811	3.01	4.56	0.59927	2.67	3.84	0.524267	2.58	3.58	0.472589
Ctbp2	98.5	154.55	0.649878	130.49	163.52	0.325528	106.82	175.98	0.72023	127.96	172.06	0.427219
Gm5141	1.29	1.66	0.363812	1.09	1.66	0.606855	1.32	2.44	0.886343	1.93	2.32	0.265524
Pgm2l1	1.41	1.95	0.467779	1.16	1.96	0.756729	1.83	2.71	0.566449	1.98	2.49	0.330645
Atp6v1b2	91.47	127.2	0.475728	123.39	123.9	0.00595071	84.12	140.14	0.736348	74.84	139.99	0.903442
Bloc1s2	108.9	129.81	0.253398	40.21	76.6	0.92979	112.24	166.05	0.565031	129.42	167.62	0.373134
Dos	9.54	14.82	0.635484	12.58	14.52	0.20691	7.63	11.34	0.571666	7.56	12.34	0.706884
Mdn1	6.81	12.66	0.894551	4.64	7.63	0.717558	6.68	9.31	0.478933	7.78	7.94	0.0293689
Acadvl	24.7	33.97	0.45975	26.83	31.52	0.23242	13.96	22.5	0.688626	13.14	21.93	0.738941
Nfya	28.66	45.27	0.659517	13.77	19.84	0.526883	18.05	25.58	0.503017	19.17	25.83	0.430197
Ryk	27.47	41.55	0.596992	15.35	30.39	0.985358	40.66	50.3	0.306948	42.81	50.22	0.230314
4921513D23Rik	9.7	15.67	0.691949	3.34	4.86	0.541108	6.46	10.02	0.633276	6.84	8.14	0.251032
Ubac1	37.54	53.22	0.50354	53.06	61.54	0.2139	43.36	66.14	0.609158	40.59	70.08	0.787878
Hyou1	23.65	40.28	0.768223	104.81	105.47	0.00905632	71.67	112.63	0.65215	64.65	103.85	0.683779
Zdhhc15	1.62	2.27	0.486698	2.26	3.77	0.738242	4.03	6.09	0.595662	4.67	5.72	0.292593
Fryl	5.61	9.55	0.7675	2.11	3.05	0.531566	2.59	3.77	0.541612	3.1	3.74	0.27077
1810030O07Rik	13.83	18.61	0.428277	5.36	12.01	1.16393	16.04	20.87	0.379756	18.63	20.52	0.139403
Kif5c	2.59	4.16	0.683631	1.94	3.32	0.775127	2.53	3.63	0.520832	2.96	3.24	0.130397
Idi2	1.79	4.83	1.43206	1.11	1.39	0.324525	1.18	1.41	0.256908	1.32	1.41	0.0951572
Catsper2	1.76	2.73	0.633326	1.26	1.8	0.514573	1.3	1.79	0.461448	1.53	2.16	0.4975
9130011E15Rik	9.16	13.57	0.567001	11.84	15.38	0.377386	8.83	13.48	0.610335	8.46	12.4	0.551611
1700019N12Rik	5.18	8.74	0.754681	3.31	6.22	0.910083	8.64	10.61	0.296321	8.51	9.41	0.145036
1300010F03Rik	7.33	9.52	0.377148	4.06	6	0.563483	4.23	5.98	0.499488	3.74	5.93	0.664994
Ccdc113	1.6	3.48	1.12102	1.3	1.68	0.36995	1.37	1.89	0.46421	1.74	1.93	0.149514
Slc15a4	6.99	10.48	0.584274	17.71	17.96	0.0202231	15.24	27.17	0.834152	15.79	25	0.662917
Efha2	1.5	2.76	0.879706	1.16	1.32	0.186413	1.53	2.77	0.856354	2.67	3.02	0.177709
Cdca7l	22.32	29.12	0.383673	10.55	25.88	1.29459	21.09	24.27	0.202615	21.37	24.87	0.21882
Sphk2	10.01	12.3	0.297216	30.86	31.41	0.0254859	15.42	27.85	0.852875	14.49	27.48	0.923324
Pik3r2	24.92	36.2	0.538686	38.69	42.29	0.128356	28.01	45.4	0.69675	26.38	43.82	0.732145
Pdrg1	34.22	49.52	0.533172	33.36	38.76	0.216449	48.71	77.02	0.661015	44.46	71.41	0.683618
Fggy	11.78	16.76	0.508683	7.1	7.68	0.113287	6.62	10.12	0.612306	5.82	10.56	0.859519
Zfp259	38.83	46.52	0.260679	32.3	66.07	1.03246	49.95	67.08	0.425398	50.65	65.68	0.374892
Nus1	14.96	22.28	0.574639	12.42	20.52	0.724366	31.87	47.44	0.573905	37.74	43.96	0.220097
Snurf	11.27	11.3	0.00383526	13.2	27.74	1.07143	12.65	14.26	0.172837	11.02	19.79	0.844647
Tmed1	29.38	43.68	0.572138	112.79	129.85	0.203207	125.93	192.86	0.614932	120.18	195.5	0.701972
Trim41	22.39	35.93	0.682334	25.55	27.48	0.105059	17.54	27.97	0.673232	17.95	27.79	0.630582
Lama1	27.76	50.26	0.856403	68.92	87.29	0.340894	64.72	89.7	0.470896	56.93	76.27	0.421927
Erich1	14.24	23.23	0.70604	6.19	12.36	0.997667	13.07	14.9	0.189053	13.6	15.56	0.194235
Ero1l	24.24	33.24	0.455531	12.01	20.29	0.756533	37.85	53.52	0.499785	37.48	48.53	0.372756
Neurl1a	13.57	18.69	0.461846	12	13.92	0.214125	8.04	13.73	0.772064	8.78	13.64	0.635551
Zbed6	2.04	5.92	1.53703	1.21	1.24	0.0353331	1.66	2.3	0.470451	2.12	2.18	0.0402639
Lrrc48	7	9.72	0.473601	1.81	2.89	0.67508	2.42	3.06	0.338525	1.82	2.75	0.595493
Nsd1	18.45	33.93	0.878941	13.42	20.51	0.611943	15.04	19.91	0.404689	17.35	19.75	0.186917
Adc	44.45	55.74	0.32653	15.13	18.21	0.267319	9.31	14.42	0.631218	8.17	14.8	0.857189
Zcchc2	13.12	20.06	0.612554	7.01	10.17	0.536833	8.68	11.74	0.435665	8.15	11.5	0.496762
Ppp5c	105.32	153.21	0.540731	112.1	145.96	0.380787	86.6	126.22	0.543502	79.12	121.28	0.616227
Dedd2	26.92	36.72	0.447888	38.17	43.32	0.182594	20.81	35.34	0.764025	22.25	35.79	0.685751
Fam160a2	8.31	11.97	0.526503	9.22	9.87	0.0982833	5.62	9.28	0.723555	5.44	9.03	0.731119
Zfp148	3.14	6.57	1.06513	2.16	2.63	0.284031	3.33	4.96	0.574818	4.2	4.67	0.153033
Cog3	13.9	22.08	0.667655	7.74	10.96	0.501842	10.64	15.93	0.582248	11.48	14.38	0.324941
Cbx5	34.56	52.3	0.597708	28.09	53.51	0.929752	30	37.14	0.308011	30.41	35.93	0.240643
6030422M02Rik	3.4	7.3	1.10236	2.98	4.36	0.549016	5.2	6.88	0.403897	5.82	5.9	0.0196958
Grik3	5.03	7.04	0.485017	11.39	12.18	0.0967464	8.66	14.84	0.777052	8.55	14.04	0.715547
Rpl23a	6697.23	7176.78	0.0997722	1661.89	4550.48	1.45319	4598.77	5660.61	0.299709	4726.42	5508.46	0.220901
Ccdc22	11.88	15.44	0.378138	30.22	31.65	0.0667018	15.58	27.21	0.804442	16.34	28.92	0.82366
Fmnl3	8.23	10.7	0.378646	14.56	15.16	0.0582594	7.08	11.68	0.722219	6.01	11.32	0.913437
Ankrd12	1.2	2.95	1.29768	1.05	1.22	0.216492	1.2	1.65	0.459432	1.42	1.52	0.0981804
Brd9	9.6	14.73	0.617651	5.24	10.49	1.00138	10.77	13.56	0.332339	11.74	12.75	0.119065
Taf15	51.08	65.28	0.353883	24.81	33.49	0.432809	28.37	58.9	1.0539	47.61	55.79	0.228742
Myo1d	3.53	5.4	0.613291	3	4.19	0.481988	2.37	3.15	0.410465	2.18	3.22	0.562733
Dync2li1	27.74	35.41	0.352189	7.44	14.1	0.922321	14.34	19.27	0.426312	12.44	16.05	0.367587
Jrkl	1.06	2.45	1.20872	1.13	1.2	0.0867116	1.31	2.07	0.660064	1.75	1.89	0.111031
Alg1	7.23	10.43	0.528672	28.25	32.03	0.181173	22.47	35.09	0.64306	20.5	33.51	0.708968
Tatdn2	25.1	38.55	0.619043	39.01	55.63	0.512019	32.79	42.9	0.387722	29.88	43.52	0.542498
4833420G17Rik	15.06	25.12	0.738115	6.33	12.14	0.939491	13.97	17.14	0.295035	16.61	17.66	0.0884333
C230081A13Rik	6.51	11.66	0.840838	3.64	5.29	0.539329	4.34	5.54	0.352191	4.79	6.01	0.327339
Arhgap39	13.14	18.75	0.512925	10.21	11.3	0.14634	6.1	9.67	0.664707	5.51	9.17	0.734869
[truncated: 2,626 more rows]

## Sheet: Tet1 RIP-Seq
Gene symbol	Input-N1	RIP-N1	Log2 Fold change-N1	Input-N2	RIP-N2	Log2 Fold change-N2
Rex2	2.12	20.31	3.67108	1.74	17.59	2.52966
Tmem184c	2	16.23	3.317	1.56	18.31	2.00091
Mir678	7.81	30.31	4.17695	26.26	49.84	0.770948
Gnl2	3.15	27.42	3.13913	2.8	29.15	1.73533
Pisd-ps1	6.75	14.73	0.668291	1	6.81	4.16269
Mphosph10	2.91	20.19	2.84316	2.52	22.95	1.97068
Mir3112	1	9.5	2.36177	1	5.05	2.28983
EU599041	1.88	11.6	2.70719	1.86	12.66	1.91655
Zfp960	1.79	7.23	2.38205	1.26	9.91	2.08578
Dnttip2	3.34	28.04	2.71181	2.78	30.01	1.40975
Fam160b2	8.2	12.87	2.12458	8.45	13.97	1.97262
Pabpc1	146.59	976.97	2.89185	109.34	1032.93	1.19211
5930434B04Rik	14.85	26.11	2.23847	17.76	26.17	1.79356
Nbn	1.25	7.13	2.46162	1.38	7.89	1.43765
Zfp941	2.16	6.39	2.19594	2.03	5.98	1.68655
Myo5a	3.15	7.6	2.1059	2.59	8.25	1.71379
Cebpz	3.64	30.64	2.76702	3.2	29.74	1.03335
Zfp955b	1.22	4.43	1.94315	1.02	4.62	1.81378
Taf1d	7.23	38.08	2.28598	5.51	42.43	1.44858
Mki67	2.26	9.19	2.24624	1.99	11.58	1.46238
Dnajc2	6.42	55.29	2.49817	6.13	52.07	1.20836
Rbm26	2.63	13.2	2.36776	2.66	13.3	1.31587
Mir707	12.21	12.28	3.58856	1	11.8	0
Zfp808	2.09	5.44	2.0692	1.9	7.26	1.50496
Lamb1	10.03	34.74	2.21979	8.09	37.66	1.34664
AA987161	1.19	4.45	1.90199	1.23	4.56	1.6456
Rmnd1	4	10.31	2.16038	4.47	8.39	1.38648
Ccdc41	1.37	5.06	2.16304	1.44	6.32	1.37792
Dbn1	9.74	13.46	1.55415	11.42	17.91	1.98123
Ndc80	2.26	10.01	2.37957	2	10.83	1.1315
Zfp958	2.35	13.52	1.97982	2.43	15.66	1.49629
Zfp62	1.19	5.06	1.93804	1.11	5.39	1.52978
4632434I11Rik	2.21	9.81	2.22948	1.96	10.36	1.22657
Gm13242	8.12	32.31	1.8965	6.2	35.59	1.52572
Kif20b	1.7	8	2.07412	1.43	10.08	1.34483
Ncapg	2.58	18.77	2.48121	2.04	19.19	0.931613
Mical1	5.85	11.84	1.60655	7.52	13.92	1.77248
BC003331	1.33	5.57	2.06193	1.41	4.83	1.3011
Zfp825	6.21	24.31	2.07578	6.23	25.86	1.24745
Zfp936	2.75	9.03	1.92687	2.36	10.1	1.32118
Ccnl1	3.86	16.79	2.23333	3.21	16.51	0.960021
Gm13247	8.81	20.86	1.57253	7.58	19.99	1.61982
2700099C18Rik	1.75	7.66	1.9801	1.86	7.64	1.19502
Gm13212	1.19	4.67	1.77349	1.18	5.43	1.38965
Dnajc21	9.65	42.54	2.23358	9.11	43.61	0.929371
Kif20a	19.31	66.78	1.97455	16.81	70.86	1.18186
Nop58	18.11	98.23	2.42852	16.5	96.12	0.681306
Ints6	1.78	6.97	1.9098	1.63	7.4	1.17435
Gpbp1	7.53	35.36	2.2727	5.26	33.7	0.80966
Etaa1	1.97	15.65	2.08034	2.04	12.89	1
Zfp534	5.63	21.41	1.97787	3.85	23.25	1.09495
Kif18a	1.35	8.83	1.99764	1.41	9.67	1.06482
Myo18a	10.38	14.5	1.49209	10.43	16.89	1.56476
1700029I01Rik	3.28	15.38	2.00423	3.39	17.63	1.0405
Rpl4	741.59	2934.73	1.99099	576.34	3280.93	1.01702
Tmed5	1.66	5.02	1.74723	1.42	4.83	1.25867
9830147E19Rik	1.5	4.51	1.67738	1.26	4.44	1.29546
Ttk	5.14	25.33	1.94297	4.99	26.95	1.02525
Zfp433	1.3	6.7	1.89077	1.4	6.21	1.07643
Aspm	2.37	6.6	1.86994	2.14	6.5	1.09708
Pibf1	1.46	3.56	1.68861	1.38	3.89	1.26759
Tmcc2	5.05	6.92	1.51126	4.83	7.97	1.42187
Nuf2	9.13	34.31	1.91744	8.02	34.67	1.01192
Pds5a	3.17	20.23	2.39008	2.64	21.64	0.53693
Kif15	2.47	8.82	1.85361	2.47	9.58	1.07004
5830418K08Rik	1.41	4.89	1.95835	1.22	5.72	0.948239
Ddx10	4.75	19.09	2.02657	4.9	18.18	0.879261
Lrrc47	46.43	60.73	1.57104	48.28	61.96	1.32929
Zfp488	8.99	29.55	1.85229	8.06	33.56	1.03969
Rasa1	1.71	7.06	2.0267	1.72	7.02	0.851137
Lonrf1	6.89	11.67	1.68415	5.99	12.42	1.17523
5730507C01Rik	11.01	41.96	1.9313	9.76	44.62	0.927711
Ofd1	1.44	5.02	1.76808	1.28	5.04	1.09045
Gkap1	2.92	9.47	1.99279	2.86	10.5	0.847482
Zfp934	1.51	3.08	1.63515	1.44	3.78	1.19878
Zfp472	2.18	14.02	1.91061	2.11	10.37	0.913792
Ccdc160	1.91	6.73	1.54405	1.9	8.05	1.27395
Gm13051	8.07	30.65	1.56917	7.58	31.78	1.2438
Zfp781	1.61	5.98	1.59938	1.75	6.82	1.2115
Pex5	27.84	44.53	1.40563	28.54	47.03	1.40184
Pdzd8	2.47	8.17	1.81323	2.23	7.28	0.982893
Actn4	78.48	130.4	1.42618	89.6	175.16	1.3691
Zfp839	4.6	5.62	1.45631	5.35	5.48	1.33681
Cd2ap	3.15	13.55	2.04595	2.48	12.62	0.71596
Zfp131	4.01	12.57	1.92338	2.85	12.41	0.822491
Pprc1	57.47	92.49	1.405	60.27	105.07	1.33951
Nemf	2.41	8.21	1.6905	2.06	9.5	1.05077
C330027C09Rik	3.98	19.63	1.87355	3.59	17.7	0.862701
Olfr613	4.54	13.11	1.63712	3.97	15.12	1.09836
Zfml	2.19	8.4	1.96089	1.81	9.14	0.772931
Plk4	4.42	19.09	1.87193	3.41	19.87	0.860644
Eif2a	12.07	76.85	2.1319	9.59	70.42	0.590475
BC052688	5.47	20.45	1.68806	4.01	20	1.02904
Gm10324	8.52	21.59	1.61766	7.34	20.9	1.09707
Gm13157	11.63	39.68	1.55642	8.77	40.29	1.14929
Rbbp6	4.25	11.65	1.61102	3.83	12.01	1.09258
Zfp184	1.44	6.55	1.81382	1.44	7.01	0.886906
Snx8	30	44.13	1.27004	32.77	48.43	1.42462
Zfp146	2.73	15.71	2.24877	2.12	16.67	0.439932
Golga3	2.28	7.01	1.76339	2.08	7.11	0.917318
A130077B15Rik	15.84	42.05	1.57612	13.26	51.77	1.09037
Cul7	12.02	16.54	1.37692	12.26	19.6	1.28867
Zrsr1	2.12	5.76	1.83117	1.75	6.19	0.824346
Golga4	3.89	12.76	1.84946	3.63	12.89	0.790249
Krcc1	2.34	9.47	1.67473	2.53	8.57	0.944934
Tmem121	13.32	22.12	1.35487	14.15	26.16	1.26327
Nipbl	1.63	6.42	1.79162	1.52	6.87	0.815233
Zfp71-rs1	3.24	7.34	1.51714	2.6	7.61	1.08489
Fbxo34	13.66	18.79	1.25618	12.41	20.03	1.33328
Uaca	6.01	22.72	1.87754	5.35	24.39	0.708354
Ktn1	1.76	6.38	1.58999	1.33	6.51	0.994838
Zfp72	1.12	3.12	1.44361	1.12	3.8	1.14101
Plcb4	1.2	3.44	1.52675	1.3	3.74	1.05229
Kcnj4	9.5	14.67	1.2832	8.84	17.84	1.28315
Gm14139	3.16	6.03	1.50986	3.06	6.34	1.04615
Mettl13	17.01	27.01	1.2612	18.77	28.33	1.28581
Cenpe	2.18	7.54	1.59192	2.22	8.51	0.950772
Gm20362	40.14	332.28	1.64567	32.79	302.32	0.887778
A130040M12Rik	6.34	37.01	1.88399	4.43	32.35	0.648003
Rusc2	5.2	7.3	1.22098	5.76	9.3	1.31038
Ints12	2.12	7.95	1.82658	2.03	8.53	0.684498
Zfp951	1.48	4.96	1.5281	1.58	4.6	0.976541
Nfe2l2	10.3	32.61	1.74833	7.5	32.23	0.748327
Pim3	124.2	216.9	1.2614	135.26	238.42	1.22966
Pinx1	5.21	15.5	1.70592	5.15	15.2	0.77961
Pim1	51.99	76.06	1.17298	56.89	81.93	1.3122
Gm2381	1.71	3.85	1.32028	1.55	3.44	1.16439
Cenpc1	2.77	9.43	1.60139	2.31	10.14	0.882847
Zfp654	1.96	5.69	1.56875	1.64	4.82	0.901384
Dnm1l	6.22	30	1.95603	4.69	30.59	0.513188
Myo7a	2.89	3.21	1.19477	3.03	3.74	1.27331
Gm11127	2.46	4.16	1.48142	3.03	4.42	0.985476
Ppp1r12a	2.17	7.13	1.72583	1.73	7.32	0.736966
Nfkbia	24.93	39.65	1.16177	27.74	39.84	1.29672
Diap1	24.14	69.18	1.26052	24.09	61.3	1.19729
Lrfn4	19.31	31	1.23823	20.82	37.57	1.21881
Psmd1	36.73	104.14	1.64733	28.97	108.32	0.808595
Znrd1as	3.67	8.09	1.35187	3.09	11.34	1.09003
Gm5595	1.57	3.37	1.31142	1.43	4.06	1.11874
Fam92a	6.02	38.82	1.94939	5.24	33.21	0.478423
Cast	1.77	6.61	1.67027	1.76	6	0.755763
Klf9	12.1	26.17	1.61599	9.45	28.89	0.809629
Zfp229	1.59	5.16	1.67054	1.51	4.42	0.754713
Asphd2	7.91	10.18	1.23447	8.58	12.23	1.18842
Zfp74	1.22	3.26	1.63374	1.12	3.58	0.782582
Ppp1r16a	20.12	34.14	1.20268	19.12	37.69	1.20494
Zfp932	11.69	26.72	1.29857	10.73	26.84	1.10315
Zfp120	1.75	4.25	1.43591	1.47	4.16	0.963931
Nup133	37.87	77.37	1.2585	36.67	78.42	1.13886
Zfp277	8.91	43.67	1.77733	9.01	43.56	0.616639
Tab2	7.88	17.92	1.58987	5.52	17.72	0.80357
Megf8	9.28	11.7	1.28578	8.82	13.05	1.09902
Actn1	33.33	53.59	1.26054	33.54	62.67	1.11796
Usp15	4.32	23.69	1.93976	3.98	23.48	0.434787
Zfp959	1.35	5.46	1.36699	1.33	4.56	1
Zfp930	3.67	9.05	1.40718	2.84	9.91	0.947659
Zfp97	1.62	5.12	1.31603	1.62	6.92	1.03787
Cad	28.69	47.27	1.2311	30.63	55.81	1.11997
Ell2	3.96	15.19	1.54749	3.67	13.87	0.802373
Phax	14.26	40.08	1.66076	10.62	43.12	0.688622
Cul3	9.1	38.74	1.93514	7.59	38.11	0.410864
Atp9a	17.08	26.42	1.1888	17.65	29.03	1.15453
Spire2	19.81	28.57	1.1204	20.03	32.35	1.22239
Dbf4	23.47	105.8	1.81808	18.61	100.62	0.516283
Scrib	26.51	40.76	1.14473	28.13	48.63	1.18635
Setd2	4.36	14.69	1.67513	4.02	15.14	0.648407
Anks1	6.55	9.7	1.13601	6.17	10.59	1.18518
Kif26a	4.4	5.81	1.15319	4.12	6.99	1.16426
Zfp948	1.1	3.24	1.30887	1.22	3.99	1.00541
Smc6	3.54	12.76	1.45292	3.11	12.34	0.861024
Itpka	7.52	10.7	0.984292	7.54	11.34	1.3295
Arhgap23	9.31	14.08	1.11085	9.67	15.56	1.19798
6720489N17Rik	1.24	2.22	1.23983	1.27	2.69	1.06871
Ahdc1	16.35	24.72	1.27185	17.56	29.84	1.03526
Pcx	7.45	10.82	1.06732	7.46	11.93	1.23822
Arhgap5	1.6	4.93	1.40271	1.43	4.49	0.902445
Tbc1d10b	61.62	85.23	1.09446	65.24	94.81	1.20376
Tbc1d13	51.64	60.92	1.08649	53.52	68.4	1.20938
Pms1	1.94	6.76	1.44214	1.62	6.56	0.853159
Psmd2	185.11	264.14	1.14493	198.62	278.74	1.1461
Gsn	5.66	6.63	1.10059	5.13	7.19	1.18784
Tmem132a	13.72	19.58	1.22841	13.73	24.25	1.05807
Chml	1.13	2.47	1.39855	1.08	2.58	0.886499
Mtif2	3.02	12.15	1.76075	2.76	11.7	0.519583
Vps18	8.49	14.63	1.18419	9.97	16.81	1.09145
Ppp3ca	1.86	4.87	1.50754	1.6	5.56	0.759546
Mfsd5	89.26	131.27	1.12428	90.06	142.34	1.1413
Pcm1	2.98	9.79	1.52185	2.53	9.37	0.738362
Morc1	10.18	51.86	1.5946	8.2	50.39	0.665225
Fbxo46	6.45	8.75	1.14097	6.58	9.7	1.11859
Extl3	24.21	29.5	1.07601	24.68	33.31	1.18258
Wdr6	33.32	48.55	1.16761	30.98	54.03	1.09082
Zfp809	1.29	5	1.63029	1.68	5.25	0.623909
Tyro3	26.71	38.7	1.13158	27.87	39.47	1.12138
Zfp617	2.45	11.93	1.573	2.36	10.74	0.676556
Ldlr	46.29	65.79	1.11224	46.41	65.68	1.13716
Senp6	4.22	14.13	1.7476	3.05	13.99	0.499324
Gm14124	1.58	3.33	1.4011	1.81	3.08	0.845114
F630110N24Rik	4.38	7.27	0.996766	5.68	8.15	1.24846
Zfp87	3.29	9.4	1.36015	3.02	9.36	0.882587
Zfp788	1.4	2.58	1.25539	1.26	2.77	0.98397
Arhgef10l	5.27	7.69	1.151	5.72	8.89	1.0873
Kdm5c	33.1	42.77	1.0856	34.74	49.05	1.14928
Tdrd12	10.85	28.55	1.40737	10.07	26.46	0.821479
Myo10	20.28	24.95	1.19577	19.45	26.63	1.02942
Pih1d2	1.46	2.44	1.45269	1.41	2.47	0.771731
2210018M11Rik	2.09	6	1.61837	1.73	6.71	0.605485
Ephb3	17.76	24.65	1.11517	18.09	27.85	1.10539
Fignl2	11.93	15.04	1.15939	13.08	18.45	1.0608
Pcf11	1.72	6.66	1.60634	1.57	5.93	0.613674
Zfp58	1.93	5.4	1.36854	1.59	4.85	0.850214
Zfp605	3.3	6	1.1704	3.25	6.81	1.04796
Tmsb15l	1	7.45	0.922832	1.74	9.56	1.29373
Zfp445	2.83	11.45	1.75069	2.47	11.05	0.465236
Gdf15	7.33	9.52	1.24308	6.42	10.25	0.972785
Zfp599	1.73	4.99	1.34199	1.76	5.12	0.871127
Yme1l1	8.32	39.5	1.63088	6.05	36.84	0.580474
Rps6kb1	3.45	9.07	1.50605	2.74	9.26	0.698641
Mogs	43.94	64.29	1.10332	42.38	67.96	1.10084
Hira	44	62.98	1.08741	45.24	65.16	1.10761
Gm13154	5.35	19.6	1.33828	4.68	19.9	0.854614
Ift172	4.58	5.38	1.07239	4.88	7.21	1.11864
Ankrd49	4.43	12.44	1.60805	2.73	12.26	0.582902
Zfp59	2.03	7.14	1.74032	1.64	7.4	0.450548
Zdhhc7	19.08	30.42	1.1162	21.55	34.5	1.07452
Capn10	23.4	31.56	1.06852	23.97	37.28	1.11864
Ipo7	15.93	65.1	1.69625	11.28	63.98	0.488096
Zbtb22	18.76	24.87	1.05338	19.01	28.65	1.12808
Ccne2	1.29	4.04	1.37851	1.29	4.03	0.802061
Fmn2	3.09	9.23	1.39122	2.47	7.99	0.789178
Tmem179	3.42	4.62	1.08824	3.26	5.23	1.08397
Zfp280d	1.82	5.68	1.45266	1.41	5.3	0.719295
Iqgap2	1.73	4.08	1.3501	1.58	4.01	0.821339
Erbb2	6.7	8.42	1.16119	6.34	9.1	1.00704
Agap3	33.04	47.42	1.05432	35.1	56.44	1.11339
Pnpt1	4.78	18.61	1.67881	3.97	19.47	0.488198
Nr4a1	26.75	36.27	1.05981	27.24	40.12	1.10318
Ppp2r4	112.41	162.3	1.02888	115.11	172.53	1.13315
Cobra1	59.06	83.17	1.04161	61.49	90.86	1.1177
Zfp51	1.22	3.53	1.27345	1.19	3.86	0.885007
Fbxw7	8.85	16.49	1.349	7.93	16.59	0.808967
Adcy1	4.79	6.68	1.10158	4.79	6.89	1.05189
X99384	33.9	47.48	1.05629	37.25	52.63	1.09068
Rhot2	26	34.03	0.927309	27.37	35.92	1.21775
Cbx6	20.51	27.48	1.01788	21.49	28.02	1.12681
Mcm6	152.24	266.9	1.15732	139.61	266.18	0.986218
Cwc22	13.6	50.88	1.86228	10.45	50.52	0.28124
Adap1	25.83	38.27	1.00334	28.92	45.57	1.13732
2610305D13Rik	9.57	34.45	1.40115	8.54	33.51	0.737361
Slc27a4	12.04	15.95	1.11339	11.65	17.78	1.02499
Atxn7l3	64.3	85.31	0.996101	63.92	90.88	1.13944
Nckap1	15.59	46.64	1.57833	10.76	43.2	0.556763
Smc4	5.34	16.56	1.44755	4.6	19.67	0.68532
Cul2	5.26	32.62	1.73544	4.82	31.35	0.397016
Myh10	10.18	12.37	1.19779	8.89	13.71	0.931093
Ap1b1	24.66	38.42	1.06539	27.03	42.24	1.063
Klhl25	8.23	12.49	0.971618	8.95	13.5	1.1543
Igsf3	6.29	8.44	1.21925	6.1	9.82	0.904219
Fam134a	24.33	37.73	1.02791	25.33	36.62	1.09474
Pwwp2b	9.18	15.19	1.19843	11.02	17.02	0.92332
Egln2	43.76	62.14	1.01477	43.55	69.34	1.10653
Cdc42bpb	15.57	17.67	1.13285	14.9	22.61	0.984045
Top2b	1.83	7.43	1.45943	1.54	6.77	0.656388
B4galt3	38.74	46.81	0.99414	40.5	50.1	1.11981
Zfp119b	1.49	6.07	1.36824	1.56	5.1	0.743568
Zfp810	1.56	3.85	1.19446	1.29	3.95	0.917107
Zscan4f	2.6	17.87	1.39232	2.73	20.22	0.718641
Rab40c	29.95	41.4	0.939739	30.59	46.18	1.17119
Armc5	6.6	9.39	1.08856	6.72	10.57	1.02128
Rbbp8	1.37	5.2	1.56212	1.41	5.37	0.547488
Tmc6	15.82	23.06	1.11237	16.21	25.42	0.996796
9930021J03Rik	1.56	3.38	1.26793	1.45	3.86	0.840424
Tagln3	6.76	12.66	0.987509	7.15	11.98	1.11993
Fam129b	43.1	56.29	1.05375	44.66	65.16	1.05176
Snx25	8.22	16.89	1.12877	6.98	18.02	0.975182
Wdhd1	9.01	17.63	1.34165	7.64	17.22	0.760285
Ccdc77	3.47	10.13	1.67072	3.08	11.54	0.431175
Ccar1	3.92	13.52	1.58496	3.54	12.3	0.513624
Fbxo11	3.35	11.65	1.57173	2.72	10.48	0.524421
Shcbp1	14.29	61.83	1.64348	10.49	52.38	0.451942
Bclaf1	5.15	19.32	1.64333	4.06	18.73	0.45209
Pdxp	32.17	44.87	1.02199	34.42	52.03	1.06845
6820431F20Rik	18.44	63.62	1.6473	14.78	59.5	0.443009
Gm4340	17.97	59.01	1.26925	18.2	60.96	0.819073
Ptk2b	13.12	18.18	1.02272	13.28	19.41	1.06486
Neurl4	16.08	21.45	1.06368	16.16	25.58	1.02284
D17Wsu92e	96.98	111.95	1.00718	104.4	128.05	1.07823
Prmt10	13.79	21.55	1.08613	11.54	22.05	0.98833
Sh3bp5l	26.34	40.34	0.988922	27.9	44.07	1.08408
Ppp1r9b	17.1	19.37	0.949328	18.14	23.23	1.11916
Sh3tc2	3.06	4.63	0.936435	3.59	4.45	1.12807
Xylt2	22.88	30.38	1.06325	22.99	35.27	0.999359
Usp4	35.1	54.26	0.939229	35.85	54.4	1.12333
Pex6	10.59	15.27	1.02647	11.28	18.83	1.02764
Arglu1	33.54	65.65	1.30615	28.08	66.58	0.745158
Pdgfa	21.76	36.26	1.19628	21.17	39.78	0.854566
Ncdn	13.25	17.75	1.07598	14.26	20.92	0.974412
Iqgap3	14.07	22.3	0.954102	15.78	24.08	1.09614
Ints1	17.04	25	0.993528	16.99	28.33	1.05539
Jmjd1c	4.1	15.59	1.62812	3.35	15.36	0.420683
Fbxo5	14.03	64.64	1.66073	10.14	62.54	0.387494
Arf3	54.73	68.54	1.01773	53.48	69.9	1.03007
Spag7	63.32	141.76	1.25737	65.14	151.86	0.787631
Zfp35	5.07	16.74	1.62554	3.98	16.52	0.418361
Fzr1	85.14	131.1	0.961181	92.55	152.74	1.082
Myh9	30.11	30.9	1.09615	30.45	35.81	0.943994
Mlf1	4.13	13.36	1.33396	4.04	12.92	0.703744
Lrrn2	2.57	3.92	1.00653	2.87	3.55	1.03052
Kifc1	99.43	142.08	0.986875	100.28	159.79	1.04837
Zfp820	1.27	2.34	1.33278	1.17	2.17	0.702095
Inf2	5.46	7.26	1.10451	6.16	9.04	0.929699
Casp8ap2	2.07	7.12	1.53076	1.85	6.9	0.5025
Nr2f6	30.83	44.15	1.22327	28.57	49.38	0.809656
Csrnp1	11.3	16.95	1.07183	11.18	18.16	0.960442
Plxnb2	23	30.33	1.03409	23.29	35.69	0.996882
Nynrin	5.34	6.81	1.0147	5.57	6.76	1.01611
Pla2g15	28.83	32.45	0.983249	27.39	36.4	1.04711
Smc1a	10.08	26.26	1.45164	8.75	27.27	0.577648
Actn3	8.88	11.75	0.926443	10.56	13.96	1.10236
Smarca5-ps	1.15	3.7	1.346	1.1	3.49	0.682518
Sun2	9.76	12	0.987616	8.63	12.75	1.04058
Tnk2	41.99	55.34	1.0284	46.08	68.87	0.999783
Csnk1d	60.38	82.72	0.987034	62.23	86.47	1.04075
Nxph3	2.14	2.67	0.818974	2.21	3.05	1.20619
Tspan17	10.62	16.64	0.936595	12.27	20.19	1.08396
Dennd1b	1.64	2.98	1.26793	1.33	2.77	0.752244
Fam195b	50.04	80.63	0.934673	53.44	86.25	1.08381
Urgcp	2.89	3.87	0.954043	2.77	4.37	1.06436
Sema4c	3.87	4.5	1.04731	3.92	5.11	0.970784
Tbc1d17	22.51	31.13	0.943728	26.36	35.95	1.07392
Fxr2	76.74	118.64	1.03233	82.4	135.45	0.98527
Lrrc34	4.3	17.73	1.41836	3.95	17.92	0.59879
Gm3696	2.95	4.75	1.60572	2.46	5.26	0.410605
Upf2	2.94	10.12	1.6473	2.34	9.81	0.366749
Apeh	16.31	22.89	0.934364	15.63	26.62	1.07923
Dpp3	68.41	92.62	0.968064	71.35	102.19	1.04469
St5	7.91	11.08	0.99249	8.81	11.9	1.01883
Casc5	1.43	3.52	1.30175	1.35	3.65	0.709142
Prpf40a	5.06	14.88	1.47558	4.12	15.55	0.533229
Scfd1	3.58	19.73	1.61994	3.42	17.89	0.383777
Zfp942	1.15	2.03	1.06834	1.26	2.21	0.935205
Pkp2	14.18	29.82	1.21109	12.63	32.13	0.792195
E2f1	43.62	60.41	1.05197	46.77	65.38	0.945978
Peg3as	1.75	2.64	0.734811	1.45	2.27	1.26303
Fus	181.36	299.59	1.08124	163.35	298.15	0.915462
Gnl1	65.84	90.16	1.00698	69.78	100.54	0.989424
Slmap	5	12.12	1.36552	3.94	10.77	0.630731
Notch3	9.35	11.05	1.02288	9.2	12.87	0.972279
Chac1	22.95	32.66	1.0342	32.2	40.99	0.960516
E130012A19Rik	243.15	353.88	1.06216	234.11	383.47	0.932005
Rnaseh2b	21.92	55.55	1.26009	15.05	52.25	0.732346
Dab2ip	12.56	15.96	0.936763	13.53	19.1	1.05453
Slc25a25	12.47	17.97	0.887958	12.89	18.62	1.10186
Tro	2.8	5.39	1.12553	3.26	5.14	0.863221
4930404N11Rik	5.74	6.32	1.07544	5.2	8.16	0.913242
Wbscr16	35.4	48.97	1.02591	38.91	52.89	0.960013
Kifc5b	24.43	32.42	0.85955	23.85	35.47	1.1242
Nufip1	9.05	36.48	1.47333	7.72	36.4	0.510129
Nup88	47.68	119.93	1.3666	35.7	122.59	0.616072
Nol6	46.31	59.49	0.948241	51.3	66.98	1.03424
6330416G13Rik	7.25	9.15	0.840311	7.7	9.52	1.14209
Kank2	28.29	33.95	0.97414	27.4	34.87	1.00797
Nol8	3.68	9.44	1.44166	3.11	9.45	0.539055
Arhgef17	5.27	7.13	0.991726	5.5	9.15	0.987947
Aars2	23.31	31.14	0.97587	24.48	37.44	1.00314
Cep110	1.7	5.12	1.50101	1.61	5.41	0.477925
2610015P09Rik	1.78	3.35	1.20573	1.72	3.43	0.772464
Src	26.23	33.68	0.981372	27.97	36.2	0.996645
Ercc5	2.2	7.36	1.56955	1.9	7.76	0.408295
Mgat1	18.85	25.7	0.964384	18.51	27.87	1.01125
Tecpr1	4.04	4.97	0.96801	4.74	5.95	1.00732
Pqlc1	16.52	23.58	0.959342	18.69	26.21	1.0158
Slc35e4	3.84	5.23	1.14021	3.54	5.74	0.832381
Ttc7	3.95	4.69	0.956498	3.67	5.28	1.01247
Kifc3	45.35	58.91	0.995573	44.02	70.57	0.973297
Gpc1	26.54	35.72	0.979697	29.3	38.03	0.988235
Pgs1	75.09	101.12	0.974129	77.97	115.75	0.9887
BC002230	11.52	17.21	0.986339	11.67	17.4	0.976467
Madd	3.67	5.47	1.07138	3.57	5.83	0.890308
Sympk	37.06	51.42	0.992711	41.25	63.48	0.966132
Kntc1	5.59	11.21	1.23793	4.69	12.12	0.718792
Adcy3	4.58	5.84	1.01707	4.97	5.54	0.938971
Dkc1	32.11	94.15	1.50444	27.16	91.27	0.451468
Gm3604	1.52	2.55	1.18763	1.2	3.17	0.767023
Tbc1d16	13.32	15.78	0.928107	13.96	17.88	1.0253
Enox1	10.38	32.57	1.40234	7.53	30.8	0.550586
Zfp345	1.83	4.48	1.15899	1.59	3.68	0.791283
Taf1	4.55	10.95	1.48724	3.18	11.06	0.461134
Fam83h	8.05	10.36	1.0114	8.9	12.29	0.936595
Dapk1	12.61	14.71	0.91165	12.47	15.91	1.03446
Frat2	9.22	13.21	1.06057	9.32	12.12	0.885155
Zfp954	11.5	14.69	0.947533	9.83	13.86	0.997812
Tigd2	1.66	8.48	1.62944	1.77	7.74	0.313846
C1galt1	2.22	6.29	1.46547	1.92	5.97	0.477637
Fam110a	19.43	27.76	0.934956	19.06	27.98	1.00747
Naa15	7.22	27.69	1.53275	6.24	25.7	0.4083
Gm6548	2.05	4.84	1.56033	1.69	4.99	0.379207
Fasn	44.2	62.02	1.0232	45.9	73.87	0.915671
Wtip	76.68	108.23	0.972363	73.09	121.82	0.963653
Bok	33.74	50.96	0.929918	31.39	54.38	1.00412
Cd55	1.25	2.82	1.42124	1.12	2.78	0.5115
Plk3	22.72	33.58	0.945973	25.61	37.76	0.984293
Dhx30	44.86	56.62	0.980247	44.12	65.66	0.949469
Adrbk1	49.7	60.76	0.957865	49.63	67.52	0.971513
Gm3264	1	5.69	1.23266	1	2.2	0.695145
Gramd4	10.64	12.99	0.906996	10.63	13.57	1.02046
Enox2	2.24	5.16	1.1193	1.99	5.38	0.805971
Cdc5l	28.22	77.55	1.37192	22.54	74.23	0.550941
Itgb5	33.02	42.73	0.946433	34.04	46.18	0.976171
Zfp719	1.38	3.72	1.53789	1.31	3.51	0.383673
Dcaf15	53.14	68.62	0.883382	53.39	78.78	1.03724
Celsr1	4.03	5.87	1.0456	4.24	5.9	0.871957
Ninl	5.48	8.56	1.19997	5.11	8.32	0.717398
Ahctf1	7.82	19.65	1.58375	5.71	19.26	0.333216
Flna	28.53	51.02	0.930149	30.22	56.01	0.986797
Ckap2	11.62	41.41	1.29161	10.77	42.72	0.624531
Itm2c	29.51	37.54	0.910919	30.52	39.75	1.00396
Tcea3	49.89	85.25	1.11216	48.82	97.33	0.802714
Zfp874a	1.23	2.78	1.12248	1.19	3.11	0.791413
Gm14326	4.73	8.46	1.08457	3.98	8.09	0.827607
Gtf3c1	15.98	20.46	0.974411	16.35	23.94	0.937716
Dhx40	7.93	29.11	1.57482	5.47	28.82	0.33606
Zfp101	1.18	3.84	1.34792	1.21	3.54	0.562361
Lmbr1l	22.48	28.93	0.937874	22.88	32.22	0.971641
Sbf1	17.49	22.1	0.923177	18.7	26.54	0.985786
Cpsf1	32.3	45.87	0.990913	34.71	53.77	0.917709
Pik3r4	15.03	21.72	0.970965	13.35	23.47	0.935724
Chmp1a	126.52	172.38	0.87479	130.92	179.91	1.02959
Cenpf	6.14	15.11	1.21699	5.73	15.06	0.685793
Sema4f	3.67	4.22	0.987763	3.76	4.69	0.914964
Psmd13	208.15	311.51	0.952107	210.09	309.55	0.950237
Adprhl2	48.46	83.36	0.924701	54.88	90.19	0.976833
Sema6c	7.54	9.34	1.02104	8.42	11.41	0.876109
Zfp286	1.78	3.59	1.17673	1.23	3.45	0.720287
Med16	16.2	21.26	0.964025	16.21	26.17	0.932482
Atg16l1	20.82	32.17	0.935374	21.08	33.46	0.961002
Zfp566	4.25	13.26	1.2579	3.15	12.58	0.635825
Mib2	12.3	16.99	1.01572	13.51	21.58	0.877895
Kctd2	28.05	41.89	0.869561	26.49	44.78	1.02287
Engase	5.68	7.9	1.11567	5.81	8.09	0.776136
Arap1	13.39	18.62	0.949007	14.16	20.74	0.942247
Phf10	21.8	55.63	1.35217	21.7	56.93	0.538495
Mtdh	17.6	47.19	1.36755	14.83	46.76	0.52201
Traf2	12.47	14.64	0.914827	12.39	15.55	0.974704
2310003H01Rik	10.24	12.57	0.97753	10.34	16.88	0.911906
Aldh4a1	20.73	26.76	0.906349	22.65	28.04	0.982625
Slc24a6	15.2	20.25	0.954905	16.1	21.72	0.933882
Zfp2	2.15	10.2	1.26082	2.1	9.22	0.627273
Mob2	25.74	36.3	0.857749	25.48	38.99	1.02807
Pfkl	157.53	214.43	0.977464	181.53	267.61	0.907689
Gss	12.63	19.26	0.868077	12.57	18.95	1.01627
Atp1a1	151.26	217.74	0.936704	161.72	228.67	0.947293
Wsb2	93.8	134.16	0.884813	96.9	135.57	0.994664
Zfp846	2.08	4.54	1.35325	2	4.43	0.525181
Pkdcc	11.26	18.32	0.880565	12.27	18.7	0.997812
Rbm6	7.62	19.53	1.44797	6.35	19.96	0.430409
Nuak2	3.93	5.44	0.960046	4.71	6.42	0.917018
Esrra	20.68	29.13	0.855537	20.69	34.68	1.02019
Camsap2	2.9	5.56	1.24793	2.64	5.73	0.627705
Axin1	35.41	42.6	0.889521	36.18	47.36	0.986015
Snx5	82.53	282.19	1.35665	58.27	249.27	0.51876
Cgn	7.34	9.48	0.912624	6.8	10.25	0.960626
Alkbh8	1.66	4.04	1.24644	1.67	4.32	0.625604
Relt	6.12	8.1	0.870892	6.39	8.67	1.00105
Hsdl1	18.59	22.11	0.91199	20.02	21.31	0.959696
Gas6	21.62	28.36	0.91376	21.76	30	0.95669
Fam43a	6.37	9.68	0.943257	7.27	10.91	0.92659
Pex11c	9.37	10.46	0.939295	8.87	12.09	0.928209
Mfap1b	8.54	21.54	1.43521	7.11	21.49	0.431966
Ccdc66	1.09	2.48	1.23292	1.09	2.58	0.633218
Pygb	21.56	26.73	0.967846	22.13	28.84	0.89812
Lrrc14	11.19	16.29	0.989274	11.75	17.71	0.874336
Sema4a	11.51	14.92	0.886443	11.9	15.14	0.976671
Myo9b	13.3	18.99	0.975488	13.89	20.61	0.887277
Chpf	27.27	36.49	0.958343	26.45	44.16	0.902502
Fam179b	2.28	6.69	1.31871	2	6.37	0.538909
Fuk	12.86	17.21	0.999089	13.26	21.03	0.858517
Srf	23.06	28.41	0.933989	23.68	31.15	0.921997
Ift74	2.19	3.19	0.961712	2.02	4.31	0.893648
Clstn3	16.42	20.64	0.875592	17.6	23.85	0.979117
Vcp	195.15	302.78	0.989291	195.91	316.36	0.864529
Pik3ca	2.65	5.34	1.23385	2.27	5.81	0.619472
Tbcd	25.54	33.19	0.900775	25.71	36.95	0.950666
Dgcr2	53.42	72.83	0.892771	54.34	76.05	0.958619
Ube2l6	13.57	89.21	0.922091	12.33	81.08	0.928803
Dcbld1	30.29	49.55	0.916195	29.48	45.04	0.933691
AW555464	20.98	25.83	0.918932	22.88	30.05	0.930737
0610007P08Rik	3.15	8.87	1.34727	2.51	8.37	0.501329
AI987944	1.96	5	1.0901	2.22	4.59	0.757602
Klhl21	14.22	19.9	0.904369	14.57	19.33	0.943243
Unc5b	5.97	7.62	0.882348	6.69	8.11	0.965235
Usp16	3.2	11.7	1.45166	3.11	9.44	0.394476
Zfp213	4.19	5.62	0.894246	4.15	6.15	0.950625
Srebf2	88.26	100.63	0.902261	93.18	118.42	0.941221
Skiv2l	11	16.32	0.951199	11.27	19.4	0.891984
Diap3	2.14	8.07	1.58781	1.87	8.1	0.25536
Prdm5	9.01	20.05	1.2485	8.01	21.94	0.594501
C85492	5.43	7.88	0.962812	6.46	9.86	0.879885
Akt2	44.28	57.05	0.858728	45.73	61.02	0.982085
Gprasp1	7.9	11.55	1.14051	6.41	11.46	0.699542
Mov10	44.8	60.57	0.949801	48.7	70.94	0.889642
Atr	2.46	7.8	1.49586	2.29	8.09	0.341862
Hap1	11.5	12.78	0.819928	11.11	15.4	1.01756
Ddb1	181.24	244.33	0.900644	193.28	271.29	0.93629
Rab17	2.18	3.76	0.826132	2.72	4.21	1.00864
Tex15	1.17	2.1	1.06413	1.12	2.1	0.769266
Cenpj	1.27	2.72	1.09565	1.29	2.81	0.736966
Aacs	16.63	22.63	0.856743	15.46	24.64	0.975834
Pip4k2c	30.37	34.06	0.802929	31.41	37.3	1.02963
Tex14	2.19	4.51	1.29396	1.86	5.3	0.53799
Afg3l1	59.52	73.72	0.890177	60.9	80.96	0.941626
Acsf3	12.52	15.41	0.836989	13.8	18.25	0.994806
Zfp760	1.79	3.83	1.03467	1.55	4.04	0.796467
Ephb4	19.36	27.78	0.867498	19.89	28.74	0.963311
Mmp14	17	23.48	0.914991	16.93	24.39	0.915696
Tex19.1	37.2	43.76	0.860949	35.18	44.01	0.96835
Rapgef1	31.78	38.97	0.89578	33.24	41.2	0.932225
Zmym5	2.21	4.79	1.32052	2.15	4.81	0.50696
Unc119b	40.48	60.6	0.838905	42.01	63.6	0.988318
Cul1	14.83	56.8	1.45091	12.12	54.03	0.375457
Elf3	40.36	48.32	0.794239	42.31	55.79	1.03065
Pdgfb	3.43	4.44	0.911613	3.05	5.02	0.912943
Rxrb	50.23	60.53	0.892172	50.43	68.05	0.931918
Igsf8	43.68	61.6	0.898814	51.42	79.65	0.924019
Tmf1	1.42	3.46	1.32572	1.3	3.62	0.49304
Usp5	63.56	96.89	0.901184	69.02	105.2	0.917385
Ncaph	22.7	38.41	1.08505	18.09	39.9	0.732704
Zfp869	8.93	28.4	1.23699	6.78	26.71	0.580531
Tbc1d10a	27.61	40.1	0.905171	28.48	44.01	0.91139
Efs	15.82	20.28	0.806787	16.17	23.25	1.00955
Unc45a	14.95	21.84	0.86647	17.01	26.29	0.949505
Dnmt1	36.97	46.85	0.98646	38.32	54.3	0.827885
Pwp2	33.19	42.69	0.864079	33.12	48.25	0.948782
Rnd2	36.35	61.07	0.859516	37.96	60.79	0.953006
Kdm4b	10.79	14.42	0.995042	11.63	18.33	0.817261
Zfp777	11.93	18.45	1.01843	12.43	20.37	0.793334
Cdkal1	3.04	8.61	1.39099	3.08	8.79	0.420622
Ptk7	61.8	82.25	0.899423	60.35	88.87	0.91196
Snta1	23.38	31.68	0.91556	25.02	36.69	0.895704
Esyt1	36.08	47.4	0.925522	35.23	51.67	0.884672
Ldlrap1	19.93	26.1	0.901846	19.98	28.8	0.90812
Shroom3	5.95	8.83	0.97233	6.02	10.2	0.837084
Pomgnt1	38.07	45.12	0.849627	36.56	47.31	0.959234
Lzts2	9.44	13.93	0.971151	12.09	18.22	0.836547
Coasy	24.3	33.77	0.790984	25.38	39.27	1.01664
Phf14	3.75	10.94	1.55325	2.88	9.91	0.252766
Zfp85-rs1	1.04	3.41	0.860597	1.12	2.62	0.945034
Kctd15	9.52	13.71	0.95717	10.3	15.53	0.848226
Wfs1	11.73	13.35	0.824232	12.68	14.23	0.979728
Gm10416	2.37	7.39	1.14371	2.91	6.86	0.659481
Zfp157	1.53	3.98	1.15507	1.43	4.18	0.645569
Zfp54	1.1	2.03	0.965892	1.02	2.13	0.83335
Dgkz	49.66	59.25	0.868068	52.46	71.63	0.930525
Rhbdf2	19.05	23.83	0.894067	21.08	27.7	0.904145
Tpp2	4.78	14.75	1.46282	3.54	14.73	0.334996
Arfgap2	18.7	26.5	0.84445	20.11	27.11	0.952441
Naa25	18.7	36.71	1.23935	13.7	35.88	0.557441
Gm6710	2.11	4.34	1.11818	2.07	4.34	0.67673
Aldh16a1	22.34	28.79	0.853725	23.95	34.86	0.94089
Agpat6	50.41	85	0.903056	50.09	81.69	0.890335
Golgb1	3.96	7.78	1.13627	3.47	8.19	0.657112
Mars	105.18	163.08	0.911499	113.43	181.05	0.881608
Nfatc4	6.87	8.21	0.900538	7.68	9.01	0.891187
Rgmb	5.21	6.68	0.907971	5.01	6.94	0.883019
Ccdc45	1.84	3.45	1.24754	1.6	3.66	0.542751
Klhl12	32.49	45.6	0.871006	30.83	45.27	0.918035
6430527G18Rik	43.54	52.9	0.945134	43.42	60.36	0.842143
Strn4	52.97	66.76	0.868877	52.89	76.2	0.916112
Nucb2	1.84	5.07	1.24758	1.8	4.69	0.536453
Acvr1b	17.01	18.26	0.876042	16.78	21.02	0.9072
Zfp868	3.24	9.14	1.42626	2.35	8.54	0.35432
Sdha	104.86	148.37	0.933321	101.25	143.72	0.846529
Rad18	3.84	8.61	1.22055	3.15	9.56	0.559134
Dnajc7	43.1	80.32	1.24967	36.53	83.68	0.529924
Trpm7	4.57	11.66	1.37148	3.24	11.68	0.408107
Polg	17.52	22.32	0.81731	18.22	24.28	0.961912
Cdr2	17.2	29.59	1.12177	14.46	29.95	0.656215
Pkp3	12.76	14.52	0.941026	12.29	17.3	0.835189
Sphk2	13.35	18.24	0.852875	14.54	19.89	0.923324
Syt3	7.7	9.76	0.982832	7.52	10.33	0.793
Shb	7.87	10.57	0.92086	8.57	12.65	0.854669
Gcn1l1	19.48	26.08	0.889399	20.6	32.68	0.884384
Metrn	52	79.99	0.833448	52.58	88.29	0.940262
Tgm2	4.45	5.5	0.878305	4.87	6	0.895107
Itgb7	17.07	23.71	0.870586	19.84	27.96	0.90109
Lfng	4.92	6.51	0.838081	5.95	6.9	0.932361
Wwp2	33.08	48.38	0.822323	33.51	49.58	0.946481
Mllt11	11.12	14.19	0.830195	10.97	13.58	0.938422
Hdac5	14.63	17.5	0.885036	16.07	20.25	0.883314
Plcg2	20.77	24.2	0.873706	18.95	25.87	0.894205
Tmem55b	65.45	92.93	0.814676	72.45	100.34	0.953086
Polrmt	12.51	16.11	0.885143	13.12	18.6	0.882374
Phf3	5.15	11.98	1.3856	3.97	12.47	0.381165
Taf1c	18.76	24.4	0.910494	18.47	27.05	0.855183
Fjx1	16.69	23.72	0.879888	17.25	24.57	0.885435
Fam40a	26.54	33.44	0.805908	26.05	36.41	0.958508
Jub	94.48	110.5	0.877261	94.86	117.84	0.886829
Mycl1	6.61	7.72	0.790886	6.91	9.06	0.971087
Kcnh3	3.45	4.55	0.725541	3.32	4.62	1.0363
Klc3	11.29	14.06	0.930032	11.05	15.8	0.831246
Sh3tc1	6.24	8.87	0.906296	5.66	9.97	0.854979
Rnf220	92.26	124.29	0.858325	97.17	139.59	0.902596
Setdb2	2.41	6.53	1.3702	2.07	7.22	0.390563
Atg9a	15.74	18.05	0.868433	18.01	21.26	0.891624
Creld1	31.43	42.35	0.822606	31.9	49.98	0.935892
Lyar	51.57	100.63	1.40123	43.73	107.7	0.355626
Spata2	23.01	28.69	0.867074	25.29	29.9	0.889466
9430023L20Rik	89.97	122.24	0.887535	91.84	134.7	0.868659
Ccdc76	1.19	3.09	1.25909	1.22	2.94	0.496832
Zscan4c	4.73	16.35	0.765535	2.97	13.17	0.99035
Tmem51	31.81	41.18	0.835694	31.17	48.86	0.919252
Lrpprc	17.19	39.75	1.07129	14.8	40.09	0.683016
Zfp41	13.77	17.94	0.928221	14.38	19.19	0.82583
Zfp759	1.11	2.06	1.00679	1.19	1.67	0.746967
Pds5b	4.14	8.44	1.12997	4.01	8.14	0.622012
Btbd9	5.78	7.37	0.848706	5.78	8.03	0.903004
Map3k11	13.32	15.55	0.818542	13.06	18.59	0.93241
Rps6kc1	7.46	10.87	0.853336	8.36	11.47	0.897159
Mcm8	3.56	11.71	1.31015	3.04	11.14	0.440245
Dgkd	25.8	31.65	0.844502	26.84	33.86	0.905003
Leo1	11.54	28.43	1.43541	9.24	27.26	0.313828
Lrfn1	14.43	17.79	1.00514	15.32	23.22	0.742331
Wscd1	6.66	9.3	0.940057	7.6	10.14	0.806654
Snx17	57.91	77.18	0.764523	63.11	82.06	0.981466
Prr12	15.68	19.08	0.866992	16.5	23.96	0.877433
Fam109a	11.12	16.33	0.967479	11.33	17.74	0.776045
Pkn1	20.27	28.82	0.893312	21.22	31.46	0.849242
B3gnt5	2.21	5.94	1.26383	2.2	5.06	0.478722
Dsg2	8.38	21.52	1.39508	5.76	20.37	0.347155
Ints3	35.7	47.6	0.892904	37.31	50.43	0.848869
Klhl22	29.84	38.18	0.801905	30.94	44.4	0.93943
Blm	5.54	18.77	1.24427	4.68	18.16	0.496844
Abcb8	19.59	25.31	0.832775	19.19	28.23	0.908183
Fam131a	2.54	2.62	0.598637	2.5	2.62	1.14229
Fbxl14	25.3	31	0.840398	25.18	32.92	0.899466
Mier2	22.39	30.2	0.865304	23.22	37.37	0.874469
Map2k3	67.75	91.54	0.7793	66.08	93.94	0.960292
1300018J18Rik	5.69	9.52	0.813641	5.62	8.47	0.924742
Lphn1	42.59	49.19	0.823034	44.29	55.98	0.914408
Inhbb	36.38	46.33	0.912456	36.52	47.51	0.824551
Smek1	9.22	23.29	1.38029	7.3	23.56	0.354056
Mastl	2.3	7.04	1.40328	1.96	6.41	0.328561
Gm13152	18.19	28.98	0.920589	16.5	28.08	0.811143
4930503L19Rik	1.74	5.14	1.25739	1.72	4.86	0.47375
Wbp7	21.26	25.73	0.843598	22.61	29.94	0.887404
Zfp426	1.67	4.28	1.18383	1.42	4.61	0.547015
Emilin1	5.99	8.65	0.847666	6.81	11.06	0.882754
Heatr7a	7.45	10.11	0.761048	8.35	11.55	0.969075
Acads	70.7	87.93	0.85178	76.94	108.02	0.87804
Grwd1	114.95	158.68	0.81281	119.21	169.09	0.916856
Depdc1b	11.87	14.73	0.758276	12.66	15.4	0.971136
1700017B05Rik	13	15.55	0.855265	13.41	18.39	0.874127
Atp13a2	16.25	21.18	0.949848	16.57	25.63	0.77833
Dus1l	57.43	76.24	0.881466	60.56	84.81	0.845851
Rg9mtd1	6.67	24.27	1.36236	5.34	22.68	0.364041
L3mbtl2	75.88	93.46	0.803888	76.74	100.5	0.922463
Camkv	7.57	8.92	0.954425	9.06	11.02	0.771548
Zfp397	1.52	4.26	1.22987	1.43	4.37	0.495957
Ggnbp2	5.46	18.47	1.29691	5.04	18.85	0.428843
Epc2	2.99	7.99	1.1704	2.76	7.77	0.554827
Ptpn1	25.79	29.9	0.9288	26.68	35.04	0.795709
Cir1	2.65	7.26	1.38225	2.4	6.95	0.341037
Zfp493	1.55	3.88	1.21517	1.55	3.66	0.50772
Dhx8	31.97	44.09	0.944186	32.18	46.96	0.778366
Klhl26	12.46	17.4	0.793403	15.32	20.29	0.928888
Mtap9	1.85	2.85	1.19005	1.6	2.72	0.532221
Kcnh2	8.28	9.15	0.850857	8.18	12.35	0.869491
Plk1s1	1.85	3.92	1.3614	1.62	4.09	0.358359
Pkn2	5.38	15.71	1.34506	4.49	14.63	0.374237
Wdr4	23.61	28.86	0.802176	23.67	31.84	0.9163
Vps37c	10.64	13.53	0.794962	10.5	14.06	0.9232
Zfp68	1.48	5.4	1.23676	1.58	4.74	0.481127
Suox	4.74	5.95	0.870232	5.51	6.25	0.847265
Rhbdf1	12.77	16.08	0.891232	13.99	18.19	0.825193
Psap	144.41	188.79	0.817584	157.55	204.03	0.898471
Ripk4	10.03	13.7	0.955764	10.37	14.49	0.760029
A230051G13Rik	5.19	6.46	0.78456	5.35	7.45	0.931028
Prmt7	139.18	178.79	0.820106	146.17	196.79	0.892233
Ccdc90b	4.36	15.28	1.28712	3.28	12.85	0.425126
Pggt1b	2.32	5.58	1.27345	1.87	5.68	0.438025
Dhx37	15.02	17.78	0.82461	14.67	19.47	0.886511
Jag2	9.51	11.6	0.861659	9.63	14.11	0.84939
Tmco7	14.06	19.01	0.934156	15.43	21.38	0.776035
Msl1	15.95	22.74	0.904632	16.06	22.48	0.802848
Sipa1l2	8.09	10.86	0.921121	8.97	12.07	0.785745
Limk2	33.36	44.68	0.858125	35.16	49.78	0.848266
Ccdc59	11.03	29.38	1.26585	8.82	29.33	0.440443
Gm13251	33.47	65.29	1.0886	30.5	62.54	0.617208
Pold1	31.7	45.9	0.871219	33.71	52.56	0.834171
Clip1	1.78	3.05	1.132	1.7	3.05	0.572138
Rbm41	1.75	2.81	0.99054	1.72	2.63	0.712423
Hsp90b1	109.4	385.49	1.46597	85.94	351.32	0.236833
Larp1	45.3	55.56	0.900077	43.78	58.48	0.802673
1300001I01Rik	35.55	47.84	0.842854	35.8	50.49	0.859771
Cndp2	105.74	146.86	0.816821	110.37	155.26	0.885523
Arvcf	9.19	12.14	0.93766	9.64	13.96	0.764607
Hspa5	139.12	425.49	1.34014	95.53	395.31	0.361891
Ldoc1l	5.87	6.64	0.852593	5.93	7.81	0.849378
Coro1c	93.57	109.24	0.845803	97.84	120.22	0.855829
Enc1	54.54	61.32	0.820317	52	59.31	0.880825
Notch4	4.61	5.83	0.85201	4.62	6.86	0.848962
Lima1	9.88	18.42	0.957168	9.41	20.75	0.741438
B4galnt4	27.76	33.53	0.827658	27.43	37.42	0.870893
Rpl5	787.25	1717.05	1.04205	639.52	1736.6	0.656192
Dact3	9.31	11.03	0.830075	9.43	12.43	0.867962
Pus3	3.06	9.59	1.69078	2.13	9.08	0.00713618
Spg7	66.31	91.79	0.865158	66.56	93.66	0.832131
Fam134c	39.39	51.21	0.817995	37.03	47.69	0.878111
Epha2	142.5	176.08	0.882401	131.93	177.91	0.810481
Msto1	90.62	115	0.793592	95.64	125.14	0.899134
Nod1	9.94	11.15	0.783312	8.66	12.69	0.909141
Irf2bp1	20.58	26.37	0.948507	21.04	31.88	0.743205
Hps4	11.16	15.37	0.865458	11.6	17.94	0.825596
Dolk	8.31	11.14	0.931881	7.63	11.58	0.758845
Rnpepl1	16.81	21.33	0.909693	17.8	25.89	0.779433
B4galt2	15.73	18.9	0.860098	13.95	19.36	0.826693
Dus2l	20.44	30.5	0.807355	21.02	32.68	0.879071
2510039O18Rik	50.58	59.46	0.80352	52.97	64.69	0.882653
5031439G07Rik	16.88	18.9	0.807182	19.37	23.32	0.878332
Lrsam1	5.42	5.82	0.837389	5.35	6.91	0.847619
Inppl1	20.34	23.78	0.883082	20.6	29.24	0.8001
Rangap1	139.76	199.68	0.828398	152.43	214.59	0.854395
Golga5	5.73	15.03	1.42084	5.23	15.31	0.261387
Rg9mtd3	6.77	19.15	1.01854	6.68	16.89	0.663158
Bckdha	63.21	104.17	0.790126	65.71	110.05	0.891379
C130022K22Rik	3.51	7.76	1.21169	2.92	7.91	0.469627
Exoc4	5	10.58	1.17477	3.71	10.57	0.506426
Wwp1	3.11	7.29	1.20936	2.49	7.34	0.469993
Adam15	13.87	18.68	0.839223	13.65	20.99	0.839709
Dctn1	26.61	35.23	0.897396	29.25	40.71	0.781198
Abtb1	24.57	32.48	0.916363	25.6	39.77	0.761948
Sugt1	33	118.25	1.27862	27.5	116.49	0.398918
Gm10509	1.03	1.86	0.748461	1.06	2.27	0.928917
Spns1	83.91	105.77	0.813389	89.57	125.98	0.863397
Gys1	29.06	34.07	0.775181	33.32	38.97	0.901396
Fancm	1.89	4.74	1.30058	1.65	5.1	0.375244
Slc12a4	31.11	41.84	0.820419	31.42	45.45	0.853829
Zswim4	27.12	31.96	0.807578	30.49	38.96	0.866423
Brsk1	14.33	16.66	0.793603	15.48	19.41	0.879771
Anxa6	45.25	74.51	0.820416	47.33	78.54	0.852792
Myo5b	1.64	2.41	0.776675	1.47	2.38	0.896495
Vps54	8.42	20.65	1.22931	6.01	19.29	0.442977
Por	47.33	63.68	0.860677	46.44	68.81	0.811242
Eif4g3	4.13	6.57	1.20133	3.84	6.3	0.47047
Gm6300	2.45	4.05	0.941785	2.18	5.63	0.729806
Fbxl19	43.72	58.49	0.888349	47.26	64.01	0.783067
Ccnf	138.22	177.38	0.80468	148.77	199.68	0.866712
Rnf139	9.72	15.91	0.967395	8.63	16.16	0.703566
Galnt10	7.5	8.77	0.713583	7.73	10.23	0.956876
Abcf3	16.49	20.93	0.747572	16.71	23.22	0.921049
Abhd8	27.98	37.1	0.808934	29.14	46.3	0.859468
Ogdhl	27.44	33.6	0.92117	27.51	37.76	0.746714
Pck2	26.32	37.37	0.883116	30	43.32	0.784633
Tug1	7.59	24.09	1.38466	5.91	23.22	0.282902
Prmt2	9.18	13.03	0.858903	9.6	12.94	0.808333
Zfp53	3.12	4.34	0.884523	3.07	4.71	0.78182
Wdtc1	46.75	54.37	0.803337	52.23	63.89	0.86199
Nup62	147.15	190.75	0.820569	153.23	205.16	0.842861
Eif2ak2	1.73	3.78	1.28061	1.49	3.51	0.382206
Ankrd50	3.98	6.4	0.901295	4.04	5.87	0.760734
Kif23	15.64	38.84	1.16758	14.15	46.09	0.494066
Atp2a3	8.73	11.29	0.806526	9.2	12.14	0.854667
C77080	36.79	40.95	0.727577	37.13	48.21	0.93314
Pfkm	20.06	24.42	0.86225	21.14	27.59	0.798451
Trim24	6.71	21.49	1.57779	5.23	20.39	0.0814111
Hk2	63.68	78.82	0.862607	64.21	82.81	0.796498
Vmn1r58	3.83	6.73	1.22176	3.81	6.87	0.436517
Mcm10	36.09	54.56	0.922624	33.01	58.23	0.734365
Furin	14.97	16	0.788242	16.11	18.16	0.868267
Usp20	5.21	7.28	0.75375	5.58	7.36	0.902074
4933407C03Rik	31.02	35.15	0.833974	30.22	39.47	0.821359
Rims3	7.21	8.56	0.623966	6.79	9.16	1.03055
Zfp945	1.51	2.75	0.990898	1.28	2.64	0.663404
Klhl8	18.49	22.74	0.81657	19.33	23.86	0.837657
Art5	2.25	3.01	0.589506	2.56	3.2	1.06111
Trp53i13	13.43	18.31	0.935585	15.29	21.11	0.713509
Eef2	1829.22	2310.37	0.800452	2034.21	2764.87	0.847458
Pus1	37.59	52.38	0.819749	43.97	57.26	0.827786
Gfod2	9.63	13.04	0.864466	10.08	13.85	0.782844
Vangl2	10.96	12.61	0.797739	12.93	13.44	0.849382
Dennd5a	19.8	23.05	0.836822	19.46	24.63	0.810117
Vps8	5.33	6.77	0.897152	4.7	7.79	0.749613
Phf17	28.24	38.73	1.03029	19.39	35.7	0.61602
Pick1	34.22	42.36	0.757589	33.37	49.12	0.887525
Cnnm3	12.33	13.32	0.830927	12.81	14.25	0.813621
Rlf	3.69	10.32	1.27398	3.33	10.35	0.370499
Epn1	78.23	97.28	0.80954	85.5	113.83	0.834722
Tsx	2.22	2.56	1	1.9	4.05	0.643856
Trappc10	11.73	15.8	0.792424	12.13	16.21	0.851178
Trim28	673.06	913.07	0.82128	705.5	1001.15	0.822257
Insm1	5.36	5.99	0.803954	5.44	6.84	0.838624
Th1l	59.27	81.67	0.758355	57.36	84.97	0.883785
Bcl2l1	40.92	52.48	0.795853	42.32	54.61	0.846165
Ssb	21.95	65.71	1.27112	17.66	64.93	0.370614
Ivd	22.89	28.22	0.76265	23.34	30.04	0.878514
Plekhh3	2.92	3.61	0.73245	3.27	4.06	0.90866
Atp6v1b2	135.8	180.5	0.736348	143.48	182.55	0.903442
Ttc3	3.99	9.81	1.2957	2.98	9.51	0.34299
Zfp462	3.84	6.84	1.06995	3.13	6.57	0.568437
Megf6	2.89	4.25	0.874987	3.01	4.71	0.763394
Zc3h11a	27.73	53.9	1.15148	23.57	52.05	0.486029
Esf1	4.29	12.55	1.29665	3.62	11.86	0.340719
Nek3	3.21	7.31	1.25185	3.14	7.41	0.385493
Fmnl3	6.77	8.89	0.722219	6.74	9.37	0.913437
Nlrx1	6.49	8.72	0.846822	8.4	9.82	0.788018
Scn1b	7.08	8.85	0.764048	7.73	11.49	0.870594
Slc35a2	12.01	16.07	0.772048	13.42	15.88	0.860865
Mepce	27.33	36.2	0.855071	29.26	39.68	0.777513
Ccdc85c	7.65	7.77	0.735041	9.24	11.22	0.896907
Dll1	2.7	3.83	0.751145	3.17	3.85	0.88033
Ccdc104	3.42	10.32	1.52542	3.23	11.8	0.105951
Abl1	21.55	25.18	0.771483	23.11	30.27	0.859777
Cdk5rap2	3.88	9.76	1.14185	3.98	10.25	0.488718
Cct3	411.62	611.67	0.835091	406.88	626.23	0.794559
Mpnd	79.66	100.66	0.804885	80.68	115.28	0.824664
5730455P16Rik	3.63	5.67	1.07702	3.43	6.07	0.552201
Slc37a4	10.68	14.39	0.611698	12.08	16	1.01657
Rps6ka2	16.22	19.79	0.7856	16.56	22.13	0.842621
Ccdc22	18.3	27.4	0.804442	19.39	27.18	0.82366
Mcm3	152.66	196.43	0.858623	153.22	201.82	0.76799
Rbm15b	29.9	36.12	0.799425	30.31	40.19	0.827021
Zfp27	1.3	2.79	1.24436	1.23	2.96	0.381603
Pcnxl3	15.45	15.8	0.78766	15.73	19.31	0.83798
Rb1cc1	1.39	2.84	1.03336	1.25	2.72	0.592267
Apc	2.73	6.9	1.18692	2.11	6.23	0.437745
Rbm19	26.76	33.41	0.810668	27.11	39.48	0.812877
Lrp5	28.59	30.37	0.809643	31.28	36.67	0.813494
Prmt8	4.49	5.66	0.728643	4.92	6.21	0.894052
Kdm6a	2.96	7.85	1.29112	2.31	7.5	0.331435
Aars	128.79	176.04	0.807355	138.91	201.3	0.815022
Cdc25b	21.79	24.78	0.8026	21.7	26.9	0.819469
Gna12	28.26	29.8	0.689317	30.19	33.16	0.932607
Zfyve27	9.84	11.51	0.749001	9.47	12.82	0.872909
Traf4	64.87	81.04	0.72417	71.56	93.54	0.897569
Txlng	3.24	6.34	1.09157	2.57	6.54	0.52968
Trabd	22.96	31.33	0.912152	24.03	33.83	0.708698
Ranbp2	4.01	12.14	1.21828	3.33	10.8	0.402472
Topbp1	26.43	56.88	1.10794	19.7	59.35	0.512491
Nfkbil1	12.08	14.53	0.934341	12.09	17.37	0.685839
Zfp119a	1.32	2.17	1.01485	1.28	2.17	0.603647
Exoc1	5.72	11.15	1.11964	4.87	12.49	0.498695
Bet1l	26.48	36.79	0.676909	26.5	34.45	0.940584
Scamp2	34.63	43.38	0.796882	41.44	43.32	0.819983
Cenph	16.13	36.65	1.26845	14.75	33.26	0.348164
Ttll12	32.88	44.43	0.781531	36.48	48.48	0.834784
Thoc1	3.12	10.61	1.4022	2.83	9.85	0.213427
Kif1c	15.46	20.43	0.805577	16.53	22.6	0.809927
Armcx4	2.84	4.32	1.02428	2.59	4.22	0.58945
Ppp1r7	9.37	22.91	1.21203	7.43	23.66	0.401297
Sbk1	23.61	28.75	0.742471	26.6	32.03	0.870122
Mapkapk2	24.04	30.21	0.770428	24.64	31.5	0.841569
Usp1	15.17	50.61	1.3013	12.36	45.23	0.310451
Stk16	31.81	42.49	0.730684	28.92	44.65	0.880521
Arl5a	8.33	19.09	1.05674	6.68	16.62	0.553661
Ipo13	18.14	23.21	0.743333	18.9	25.19	0.866501
Rcc2	277.13	392.72	0.796946	291.01	429.78	0.812271
Zfp949	1.84	3.99	0.975888	1.98	3.76	0.633057
Llgl2	40.2	50.98	0.805658	41.14	61.71	0.802951
Rgs16	3.54	4.47	0.580888	3.11	4.19	1.02666
Tgif2	61.33	80.65	0.75492	67.6	84.77	0.851637
Blmh	75.08	101.41	0.799796	72.99	104.63	0.806628
Mvd	88.92	118.96	0.749253	91.12	135.48	0.85614
Snrnp48	6.96	16.45	1.18544	5.77	17.15	0.418448
4933409K07Rik	63.63	81.2	0.889138	57.09	70.72	0.713985
Mmp2	9.37	9.47	0.791588	9.42	10.39	0.811058
Gm14873	6.25	6.9	0.463188	4.22	8.37	1.13875
Gm9833	3.27	4.66	1.09954	1.48	3.29	0.502042
Arhgap10	5.84	9.52	0.828234	6.5	10.64	0.773161
Amotl2	15.12	18.87	0.710143	15.93	19.42	0.890675
Ints5	43.05	47.96	0.779639	44.88	53.32	0.820015
Utp14a	8.82	24.85	1.22625	7.96	23.18	0.372107
2900097C17Rik	82.53	118.72	0.858551	78.53	115.68	0.738464
Lonp1	73.27	93.73	0.829271	75.98	103.91	0.766963
Kif2c	39.58	59.36	0.881735	34.63	62.42	0.714051
Def6	33.66	37.83	0.793966	33.24	43.56	0.801482
Aim1l	8.36	11.15	0.776897	8.27	12.5	0.818506
Zfp292	2.08	4.67	1.00337	2.3	4.61	0.591915
Gm4636	2.23	6.39	1.36888	1.87	6.56	0.226357
Zfp260	3.55	11.22	1.19222	2.93	9.87	0.403
Etfdh	8.21	17.87	1.06965	5.81	19.13	0.525361
Cdipt	75.8	84.7	0.775969	78.33	91.68	0.81791
Ppap2c	31.38	41.17	0.766124	34.56	45.44	0.82713
Keap1	15.04	18.99	0.786519	14.19	20.9	0.806694
Tmem151b	4.66	5.55	0.747987	5.1	6.41	0.845025
Rgs12	8.73	11.26	0.783867	8.82	13.25	0.808904
Fam203a	21.73	30.04	0.817136	22.87	31.97	0.775583
Rnf31	16.04	22.13	0.79675	16.86	23.81	0.795401
Mapk3	117.26	134.09	0.704953	129.88	154.59	0.885042
Lemd2	14.32	20.72	0.847997	15.77	21.84	0.741787
2310022A10Rik	41.12	43.79	0.770645	44.05	49.96	0.818956
Pnpla6	34.44	48.13	0.770785	34.67	49.58	0.818393
Gm10778	2.08	4.39	0.871067	1.88	4.59	0.718107
Entpd4	13.09	15.29	0.674457	12.27	15.29	0.9141
Cdk5rap3	75.78	108.5	0.753261	85.92	118.04	0.835207
Sgsm2	6.79	7.81	0.896321	7.24	8.28	0.692035
Rev3l	1.66	3.38	1.03171	1.53	3.24	0.55613
Mark2	19.7	20.34	0.731054	21.24	25.85	0.856694
Fam69a	6.07	14.96	1.18362	4.81	12.92	0.403853
Eif4h	276.15	325.09	0.757928	276.18	325.2	0.829415
Dhx35	16.43	21.83	0.811966	17.41	22.45	0.775102
Wnt7b	2.16	2.56	0.757844	1.87	2.71	0.82918
AI314180	4.69	11.54	1.11429	3.6	11.43	0.472557
Arhgap11a	12.38	24.9	1.17104	9.3	23.11	0.415705
Mospd2	1.93	4.57	1.0906	1.5	4.63	0.495957
2810474O19Rik	5.81	13.72	1.05714	5.42	12.49	0.529339
Nol7	8.72	35.63	1.38393	6.42	36.34	0.202283
Gm4027	1	6.82	1.22651	1	6.49	0.358597
Rptor	13.2	16.93	0.83988	14.49	19.17	0.745092
Tbl3	65.56	82.04	0.825085	66.39	90.44	0.759871
Zfp498	10.58	11.65	0.998942	10.51	12.16	0.584963
Large	11.03	16.74	0.816104	10.05	17.23	0.767435
Lif	2.84	2.98	0.769745	2.69	3.5	0.812698
Tysnd1	20.97	27.63	0.784732	21.51	30.62	0.797297
D19Bwg1357e	41.53	76.08	0.996849	37.4	74.94	0.585178
Ip6k1	22.7	26.27	0.70971	24.32	28.74	0.872313
Pi4k2a	26.45	34.83	0.77596	27.41	37.36	0.805614
Gpsm1	6.31	8.53	0.814554	7.11	9.6	0.766941
Lrp10	28.85	33.91	0.831805	30.16	39.76	0.748603
Zfp953	1.78	2.61	0.841527	1.36	2.33	0.738703
Lipe	6.1	7.32	0.896731	7.17	8.5	0.683043
Mul1	13.19	16.42	0.755742	13.27	17.34	0.823596
Mgat5b	6.84	8.16	0.731511	7.01	9.79	0.847048
Polr1b	30.73	33.68	0.787874	30.69	37.16	0.790516
St14	32.06	39.13	0.761136	34.48	42.81	0.816967
Telo2	13.45	17.08	0.784228	12.65	19.32	0.793034
Wwc1	19.32	21.84	0.736263	18.71	25.82	0.840835
Wdr86	14.6	16.76	0.84744	15.43	19.28	0.729068
Git1	63.1	80.36	0.7696	70.85	95.18	0.806644
Herc2	5.02	6.69	0.86148	4.96	6.94	0.714171
Matr3	12.04	42.56	1.2593	9.97	40.47	0.315928
Nomo1	62.98	89.04	0.772517	64.62	92.52	0.802669
Smek2	3.5	12.47	1.28999	3.05	10.33	0.284809
4932438A13Rik	1.47	3.64	1.14439	1.24	3.49	0.430197
Mtmr3	15.49	18.71	0.745447	16.54	21.22	0.828859
Klf13	17.91	19.51	0.75511	18.11	21.46	0.819144
Apbb1	9.35	10.67	0.841193	8	12.25	0.732697
Glg1	13.99	18.19	0.976658	12.4	20.92	0.596497
BC016423	1.18	2.57	0.966166	1.19	2.43	0.606336
Spsb3	32.04	38.4	0.739646	34.03	40.15	0.832787
Dhcr24	136.97	168.76	0.764479	140.55	173.67	0.807918
BC021767	2.46	2.64	0.696753	2.68	3.73	0.875073
Prpf8	59.09	77.01	0.831771	57.19	90.13	0.739848
Mllt1	18.6	20.44	0.73518	19.57	23.93	0.836175
Msc	6.6	7.41	0.834182	6.43	8.62	0.736966
Zcchc6	2.19	5.5	1.39428	1.64	5.92	0.176453
Itpkc	10.02	13.32	0.898669	10.08	15.33	0.671946
Gnl3	30.8	114.26	1.41974	23.96	116.93	0.150635
Zc3hc1	63.08	90.05	0.839102	69.94	93.17	0.730838
AW146154	1.88	3.98	1.03395	1.75	4.09	0.535836
Fzd9	7.48	9.27	0.80487	7.81	10.69	0.764593
Bcr	9.89	11.86	0.78576	10.58	13.13	0.783136
Accn2	7.29	8.38	0.812585	7.53	8.55	0.756161
Wdr81	2.92	3.55	0.843351	3.07	4.07	0.72514
Gga1	27.62	32.47	0.767322	30.77	38.2	0.800666
Gmpr	7.04	9.72	0.770315	7.72	11.85	0.796765
Abcb6	17.01	21.77	0.791947	16.54	22.69	0.775068
Rxra	7.2	8.71	0.793887	7.25	9.12	0.772991
Pnpla7	3.66	4.04	0.838015	3.68	4.8	0.728567
Mycbp2	3.32	5.39	1.03899	2.81	5.53	0.526664
Rps6ka3	4.86	9.58	1.13445	3.36	9.16	0.430929
Zscan12	2.3	5.37	1.25716	1.78	5.46	0.307523
Pvrl1	18.85	22.61	0.717733	19.97	23.18	0.845736
Fam171a2	3.92	4.08	0.949451	3.81	5.24	0.613783
Nprl3	13.32	18.83	0.778438	15.07	21.07	0.78459
Prx	6.98	8.9	0.724849	7.55	9.46	0.837421
Tmem43	26.24	32.63	0.676817	28.06	33.94	0.884841
Rasl11b	4.03	4.76	0.693654	4.13	4.44	0.867431
Bcam	236.04	275.2	0.775069	234.74	304.51	0.78533
1110034B05Rik	2.97	10.36	1.43059	2.48	9.18	0.128848
Chmp7	59.15	72.34	0.765864	60.91	78.09	0.793567
Luc7l3	6.51	14.03	1.24647	4.81	13.82	0.312928
Itgb3bp	1.23	3.94	1.18133	1.32	3.91	0.37713
Rgl2	22.97	29.54	0.737506	22.58	32.4	0.820858
Itfg3	32.02	38.57	0.772185	32.5	43.99	0.785904
Pfkp	76.7	101.1	0.863849	79.08	121.63	0.694189
Dennd2c	19.53	23.74	0.735135	20.37	24.3	0.822144
Llgl1	31.85	38.07	0.755001	33.99	43.18	0.80195
Ubtf	78.24	94.35	0.845128	78.37	95.85	0.711545
Hk1	13.65	16.55	0.887836	15.63	19.24	0.668388
Phf13	25.51	28.11	0.6719	27.4	30.72	0.884101
Nodal	78.45	108.34	0.778092	78.43	110.53	0.777887
Elavl3	4.61	7.63	0.959358	4.52	8.56	0.59619
Zbtb17	11.95	15.55	0.795615	12.87	17.7	0.759258
E130309D02Rik	30.9	34.3	0.788053	31.98	38.78	0.766589
Bbc3	28.74	36.24	0.876313	30.01	46.77	0.678128
Pygo2	42.3	47.82	0.750759	42.82	49.28	0.803288
Gnaq	3.46	4.41	1	3	4.9	0.554042
Rab3a	9.98	12.53	0.898662	10.2	14.73	0.655089
Akap2	7.95	12.8	1.04845	7.12	13.62	0.505111
Yes1	3.81	12.85	1.16517	3.16	11.21	0.388382
Manea	1.97	3.87	1.22239	1.93	3.65	0.330824
Dohh	134.83	180.18	0.831179	138.67	203	0.721964
Top2a	35.13	65.72	1.07339	32.5	66.59	0.478668
Adck3	4.53	5.72	0.689985	4.9	6.37	0.861659
Ube2r2	30	44.74	0.938127	29.06	44.08	0.612888
Rad50	3.24	5.87	1.02594	2.87	6.96	0.524938
Pmvk	114.12	146.29	0.723952	115.46	155.15	0.826576
Urb1	11.6	15.95	0.807131	11.78	16.96	0.742013
Hs6st1	42.84	44.44	0.742012	41.97	50.38	0.807042
Trappc9	15.85	19.15	0.786193	16.56	23.16	0.762156
Rrp12	21.84	28.95	0.739806	22.36	32.77	0.808041
Vat1	63.93	72.52	0.681136	66.51	86.1	0.866437
Cldn4	162.12	222.26	0.710723	180.58	240.38	0.83671
2310067B10Rik	14.21	15.31	0.733035	15.34	16.64	0.814056
Notum	15.9	20.99	0.816404	15.66	20.31	0.730407
Slc38a10	49.95	58.04	0.783272	51.77	66.14	0.763075
Ube2q1	60.5	75.2	0.830056	57.34	75.12	0.715326
Cep55	8.1	18.2	1.03734	7.37	15.74	0.506888
Fam73b	11.32	13.2	0.68729	11.49	14.94	0.856378
2900026A02Rik	5.74	7.84	0.634129	6.36	8.03	0.908821
Frmd8	29.27	36.08	0.735207	30.69	37.44	0.807696
Icmt	26.34	32.9	0.713437	27.07	35.56	0.828904
Polr3a	13.58	17.09	0.83479	13.41	19.27	0.706774
Actr5	10.93	13.28	0.824794	9.99	14.63	0.71609
Stip1	154.91	296.42	0.959587	150.25	320.09	0.581164
Lat	7.66	8.63	0.714103	8.09	9.76	0.825274
Mrps27	95.52	125.99	0.71586	102.52	125.31	0.82341
Fdxr	17.74	22.65	0.714309	18.2	26.6	0.824077
Espl1	22.25	28.37	0.799649	21.76	32.57	0.73869
4632415K11Rik	8.77	9.6	0.876878	8.97	10.81	0.660565
Nub1	24.4	39.56	0.973056	22.44	41.24	0.56382
6430598A04Rik	6.41	6.8	0.964334	7.11	8.49	0.572417
Tspan14	51.38	54.75	0.699234	52.7	54.36	0.83735
Mmp15	5.96	6.02	0.661238	6.08	7.24	0.875254
Wdr8	25.75	32.86	0.746102	27.74	37.44	0.788932
2009-03-01	22.19	26.17	0.797246	20.76	29.02	0.737283
Gm14325	4.42	10.07	0.991335	4.38	9.14	0.543003
2210404O09Rik	1.42	2.03	0.963163	1.34	1.8	0.571157
Bmpr2	1.19	1.84	1.06284	1.2	2.1	0.471306
Nr5a2	4.15	9.3	1.27714	2.91	9.68	0.256136
Trim37	18.02	24.85	0.867909	13.98	24.18	0.665222
Tgm1	31.34	38.13	0.77288	31.88	39.33	0.759869
Aip	63.57	79.81	0.680433	67.82	85.46	0.852174
Wars	71.97	91.73	0.741306	77.9	100.34	0.790921
Bcar1	43.63	54.89	0.747084	46.9	64.17	0.785032
Atg4d	33.01	46.06	0.738364	33.31	51.46	0.793692
Bcat2	126.68	169.45	0.754288	136.42	191.03	0.777759
Rap1gap2	7.99	9.39	0.687299	8.22	9.21	0.844684
Pth1r	7.03	7.78	0.718294	7.2	9.4	0.813677
AI837181	38.2	46.11	0.734516	39.98	55.34	0.795989
Gga2	59.03	100.26	0.734645	62.62	92.93	0.795756
Zfp707	11	14.74	0.736042	11.96	17.61	0.794268
Pcsk6	31.26	35.88	0.765453	29.91	37.78	0.764825
Med13l	12.82	14.46	0.790381	12.28	15.01	0.73948
C630004H02Rik	2.9	3.02	0.730942	2.48	3.49	0.798366
Thoc7	27.65	85.27	1.20137	19.12	78.97	0.327497
A630007B06Rik	1.16	2.42	0.95335	1.05	2.67	0.574838
ORF19	20.77	26.52	0.694759	20.93	29.41	0.833358
Ehbp1	2.14	5.07	0.849294	1.92	4.47	0.678072
Gse1	27.77	30.16	0.743581	28.77	36.53	0.783338
Il11ra1	10.01	15.02	0.803066	10.76	15.35	0.72345
Pkp4	27.59	39.68	0.895482	24.92	39.55	0.630321
Ncln	72.33	87.57	0.764021	72.69	102.13	0.761495
Polr1c	204.98	271.18	0.731546	213.08	283.23	0.792798
Hunk	10.58	12.25	0.687858	9.86	12.08	0.836423
Ptprf	56.96	64.49	0.738591	60.94	73.91	0.785636
Suds3	73.32	82.03	0.744899	71.75	82.56	0.777978
Zfp238	7.18	7.48	0.731413	6.11	8.28	0.79075
Plekhg3	5.82	7.65	0.751741	5.42	8.18	0.769387
1110012J17Rik	13.68	17.47	0.816769	13.6	20.23	0.704358
Wdr75	16.77	60.02	1.20177	12.04	55.28	0.318733
Mthfd1l	45.03	59.19	0.75462	47.25	62.44	0.765293
Flot2	42.41	51.42	0.696982	45.74	54.11	0.822366
A730017L22Rik	3.79	6.69	0.945757	3.07	6.16	0.573427
Ddx43	1.28	3.67	1.22239	1.17	3.7	0.296457
Npat	2.73	7.57	1.15129	2.39	6.88	0.367277
Rasal1	3.63	5.04	0.672084	4.14	5.45	0.844881
Kdm4a	20.41	23.45	0.750187	20.11	25.31	0.766348
Slc18a2	1.06	1.49	0.849508	1.03	1.33	0.666956
Flcn	22.06	28.78	0.745634	22.25	30.32	0.77073
Nbas	4.36	5.3	0.853034	4.18	5.5	0.663328
Tap1	5.61	5.96	0.879706	5.44	7.02	0.636613
Mapk7	26.77	30.26	0.712943	28.16	35.04	0.803242
Srebf1	22.95	28.06	0.797232	25	34.45	0.71809
Fgfr1	45.65	50.4	0.755837	45.62	53.37	0.75941
Hpn	20.36	25.1	0.775237	24.63	31.87	0.738863
Sertad1	30.36	42.98	0.782409	33.25	39.42	0.730987
9830001H06Rik	3.46	4.16	0.777136	3.42	4.51	0.735855
Polr3e	23.49	31.64	0.809429	21.62	32.91	0.702725
Pi4ka	10.85	14.99	0.842084	10.76	16.27	0.669903
Pvrl2	188.41	242.28	0.773553	199.67	269.87	0.737604
Limd1	10.63	13.63	0.76327	11.26	14.04	0.746512
Zfp874b	2.2	4.59	1.08319	2.13	4.29	0.426478
Specc1l	10.67	13.91	0.885199	10.08	14.37	0.624333
Nck2	7.64	9.17	0.679449	7.06	9.16	0.829859
Acvr2b	8.58	10.02	0.804729	6.51	8.69	0.704145
Obsl1	6.84	8.84	0.790438	7.24	10.87	0.717418
Nup188	49.15	55.26	0.746352	52.65	66.76	0.76147
Gen1	1.6	3.77	1.20204	1.4	4.09	0.305739
Tex261	39.4	42.28	0.650168	41.72	43.01	0.857484
B4galt5	31.49	35.62	0.673927	30.96	36.5	0.833324
Gm14322	8.88	13.06	0.893281	7.24	12.82	0.613019
Arhgap22	4.79	6.15	0.703067	4.97	6.77	0.803009
Lepre1	23.61	29.37	0.713487	21.71	30.99	0.791912
Stk32c	1.97	2.73	0.886044	1.94	3.35	0.618646
Pkm2	3152.07	4155.46	0.713492	3482.78	4728.55	0.790498
Wdr91	9.19	10.51	0.840291	8.77	13.75	0.663563
Usp2	4.81	6.29	0.826935	5.07	7.21	0.676479
Uap1l1	24.49	26.81	0.72039	24.59	31.21	0.782871
Tmem201	21.47	23.79	0.749623	23.02	26.24	0.75282
Aftph	6.57	15.39	1.10263	5.24	14.87	0.399657
Zfp935	1.8	2.76	0.889139	1.39	2.65	0.612977
Itpk1	141.74	155.79	0.722211	147.17	176.58	0.779548
Cops2	12.9	47.62	1.16441	9.83	44.96	0.337117
Mpp6	12.06	46.09	1.30351	10.05	42.77	0.197994
Dgkh	4.24	6.26	0.763438	4.45	6.6	0.737771
Bin1	7.85	12.96	0.942578	9.13	13.15	0.558546
Pigt	80.04	94.05	0.693294	88.97	109.75	0.807723
Snf8	134.87	167.8	0.675373	136.24	165.66	0.825634
Klc2	12.17	15.05	0.712897	13.28	17.43	0.787616
Tns3	33.7	39.64	0.809639	32.81	42.87	0.690873
Snrk	4.58	5.26	0.710493	4.39	5.82	0.789736
Klc4	11.98	15.93	0.716267	13.09	18.05	0.783921
Arl4c	5.56	6.45	0.727654	5.76	6.56	0.771958
Mybl1	1.17	2.18	1.10202	1.09	2.14	0.39689
Lig4	2.06	6.4	1.3442	1.74	5.5	0.15451
Ccdc64	10.35	11.77	0.706592	11.19	14.9	0.792075
Adcy6	2.78	3.39	0.644669	3.03	3.54	0.853666
Necab2	12.89	15.84	0.73111	12.45	15.85	0.767224
Armc6	18.47	24.64	0.859989	19.9	23.62	0.638155
Arhgdig	30.51	41.75	0.616671	32.37	41.34	0.881215
Foxq1	5.9	7.19	0.76592	6.1	6.7	0.731827
Rbck1	82.35	99.67	0.750616	83.07	115.91	0.746456
Slc15a4	16.6	20.27	0.834152	16.3	20.7	0.662917
Timm9	34.73	67.36	0.806603	29.33	66.05	0.690083
Ulk1	38.01	42.31	0.683393	41.35	49.99	0.812797
D6Wsu116e	14.27	24.48	0.973723	11.18	25.28	0.522398
1700081L11Rik	13.97	19.3	0.909033	11.26	21.16	0.587046
Ambra1	15.8	17.5	0.686555	17.06	20.6	0.809372
Pdzd4	61.59	78.24	0.764414	62.86	78.51	0.731303
Exog	8.84	10.86	0.707686	9.19	11.99	0.787942
Rif1	5.51	15.62	1.14646	4.44	14.02	0.349135
Cdc16	71.11	129.08	0.891233	57.13	130.51	0.603412
Arhgef1	42.08	55.68	0.767954	45.02	65.81	0.726296
Atp9b	9.27	12.16	0.784437	8.84	12.37	0.709754
Exoc3	13.34	19.62	0.816554	10.95	21.34	0.67761
Ankrd9	7.53	9.21	1.0048	7.39	11.79	0.489114
Cep57	6.62	21.59	1.14634	5.48	20.37	0.347005
Eif4g1	118.81	133.7	0.778405	116.76	149.39	0.71479
Grk6	138.4	169.85	0.687096	151.19	187.16	0.80591
Ror2	9.18	11.84	0.779825	9.44	12.9	0.712718
Trappc8	5.17	14.02	1.28373	3.77	14.18	0.207783
Ehd1	64.08	76.88	0.733069	68.39	83.71	0.757721
Arpc1b	55.33	82.15	0.767041	54.46	96.89	0.723712
Vars	97.73	125.47	0.779926	105.95	149.1	0.710624
Dhx9	51.97	77.12	0.894596	44.84	72.63	0.595429
Slc35b2	42.89	59.88	0.726023	44.57	62.95	0.763986
Tssc1	32.5	40.92	0.648121	33.95	38.18	0.841662
Phlda3	67.94	82.84	0.768665	74.87	96.53	0.720606
Adc	8.38	10.94	0.631218	9.11	12.43	0.857189
Spr	76.81	94.04	0.787044	82.18	102.25	0.700806
Rapgef3	3.42	4.3	0.736966	3.72	5.04	0.750268
Nisch	46.77	57.46	0.768216	48.18	67.84	0.718701
Fam125b	3.71	4.27	0.653573	4.16	5.01	0.833315
Mcrs1	142.07	196.63	0.71136	147.51	209.73	0.775418
Cyb561	30.61	37.21	0.628318	30.29	40.44	0.857455
Wwc2	16.98	18.22	0.721649	15.71	20.33	0.763905
Amz1	3.69	5.58	0.581836	3.69	5.95	0.903427
Prpf39	2.39	6.73	1.31989	1.74	6.41	0.165132
Cc2d1b	26.14	36.3	0.801786	23.87	36	0.682296
1500002O20Rik	13.51	16.66	0.660007	13.51	19.51	0.823003
Dock5	9.49	10.37	0.820036	8.61	11.58	0.662348
Itga3	22.51	30.13	0.721444	23.56	33.06	0.760832
Tm9sf1	23.96	25.15	0.67947	23.75	25	0.802529
Dact2	14.64	16.86	0.8411	15.14	20.22	0.640885
Evc	15.31	17.75	0.705192	14.91	18.28	0.776785
Ihh	1.92	2.1	0.706143	2.29	3.02	0.773096
Cdc42bpg	13.38	16.34	0.737468	13.13	20.13	0.741714
Rnf19b	31.37	41.12	0.675923	36.09	42.52	0.80267
Cenpq	5.11	11.63	1.0611	5.14	12.01	0.417276
Nsun2	149.3	225.85	0.792393	140.58	226.2	0.685902
Acaa1a	35.89	46.6	0.728691	38.44	52.3	0.748856
Trim45	5.47	5.91	0.642695	5.21	7.18	0.834731
Nup210	21.47	23.37	0.694421	22.42	25.79	0.782651
Casq1	7.83	10.76	0.729433	9.14	10.86	0.747481
N4bp3	30.37	39.84	0.732468	33.99	48.49	0.744381
Tle1	9.79	11.93	0.608879	9.17	13.39	0.867381
Msh3	4.54	10.63	1.27662	3.08	10.65	0.199426
Tex11	1.74	3.25	0.862893	1.46	3.2	0.612031
4933421E11Rik	1.51	4.44	0.809178	1.32	4.44	0.664816
Gm14403	3.01	4.71	0.909235	2.7	4.31	0.564744
Ptpru	4.66	6.16	0.740204	4.51	8.04	0.733309
Kctd10	21.62	23.09	0.758016	22.34	25.5	0.715432
Usp34	4.13	8.85	1.2634	2.98	8.48	0.210051
Camk2b	6.86	7.21	0.8563	7.02	8.37	0.616811
Ring1	8.53	8.56	0.656698	7.76	9.73	0.815575
Nudt3	54.85	63.99	0.682372	56.9	69.97	0.789848
Fggy	6.39	9.05	0.612306	7.25	10.71	0.859519
Ap2a2	58.89	78.01	0.69911	61.99	85.89	0.770101
D3Ertd254e	1.66	3.3	1.17585	1.69	3.22	0.293264
Gtf2i	65.43	79.19	0.737249	61.82	83.52	0.730955
Phc2	21.57	26.71	0.727532	23.53	30.85	0.739514
Abl2	11.12	12.68	0.663507	11.22	12.59	0.803525
Tbc1d22a	13.09	16.09	0.689071	14.66	16.91	0.777358
Nab1	2.41	3.89	1.07847	2.07	3.82	0.387896
Smg5	56.15	65.26	0.732087	53.4	68.6	0.733822
Angptl4	31.36	39.04	0.719234	31.56	36.64	0.74617
Ampd2	19.23	26.15	0.796106	20.61	27.19	0.669221
Trmt61a	15.73	23.3	0.720305	17.55	25.74	0.744813
Man1b1	48.14	56.92	0.685246	49.93	60.04	0.779523
Smad7	31.99	35.47	0.697345	32.1	38.33	0.767355
Cnnm4	6.66	7.87	0.739972	6.54	8.05	0.723715
BC017643	16.46	23.9	0.652475	16.16	22.93	0.81076
Grhl2	8.28	11.46	0.767872	7.65	12.08	0.695145
Sbno2	14.28	16.78	0.776204	15.48	20.93	0.686606
Ski	38.63	39.86	0.754819	38.66	44.27	0.707973
Atp1a3	30.56	35.61	0.713686	33.16	38.67	0.748045
Zfp944	1.72	3.2	0.886713	1.64	3.43	0.573839
Dbt	4.17	9.72	1.32614	3.62	10.31	0.134225
Slc35c2	39.7	43.59	0.726967	37.37	46.91	0.733362
Fam69b	29.97	37.82	0.677614	30.43	41.61	0.782612
Per1	6.94	8.27	0.637933	7.73	10.2	0.821869
Mov10l1	3.51	4.47	0.885953	3.44	4.66	0.573224
Fam83g	4.56	5.89	0.795255	5.13	6.59	0.663764
Olfr856-ps1	19.42	34.54	1.01994	15.77	38.91	0.438909
Tlk1	13.15	29.18	1.09871	10.33	27.25	0.360048
Tmem41a	28.47	38.2	0.778582	28.36	39.5	0.680065
Svop	1.9	2.22	0.84022	1.92	2.05	0.617039
Gtf2ird1	27.61	34.24	0.792503	27.39	38.11	0.664698
Myo6	2.28	2.93	0.738372	2.2	2.71	0.718818
Rtel1	28.65	40.65	0.703271	27.63	43.12	0.753717
Tmem222	64.98	96.52	0.593732	66.08	94.19	0.863228
Bahd1	4.66	5.08	0.691497	4.79	5.81	0.765071
[truncated: 6,575 more rows]
