# Supplementary material for: Functional role of Tet-mediated RNA hydroxymethylcytosine in mouse ES cells and during differentiation
Source: Nat Commun. 2020 Oct 2;11:4956. doi: 10.1038/s41467-020-18729-6 (PMC7532169; doi:10.1038/s41467-020-18729-6)
Supplement: Supplementary file 10 — Supplementary Data 6 [file 41467_2020_18729_MOESM10_ESM.xlsx]

## Sheet: hMeRIP-Seq (Tet2WT VS Tet2ΔRBD)
Chromosome	Start	End	Length	Log ratio(LR)	abs_summit	RefSeq ID	GeneSymbol	Position in transcript
chr8	126786029	126786329	301	-2.79653	126786179	NM_139272	Galnt2	intron
chr17	26269952	26270180	229	-4.27439	26270066	NA	NA	NA
chr16	8560365	8560586	222	-2.93404	8560475	NM_172961	Abat	intron
chr16	8560365	8560586	222	-2.93404	8560475	NM_001170978	Abat	intron
chr19	16804290	16804519	230	-2.33258	16804404	NM_173028	Vps13a	intron
chr4	69904424	69904631	208	-2.05957	69904527	NM_145990	Cdk5rap2	CDS
chr4	155370436	155370675	240	-1.20043	155370555	NM_011341	Sdf4	CDS
chr15	102256964	102257228	265	-4.28196	102257096	NM_013672	Sp1	intron
chr17	67627432	67627658	227	-3.4746	67627545	NM_008984	Ptprm	intron
chr15	34988895	34989116	222	-1.85927	34989005	NM_019635	Stk3	intron
chr19	39039086	39039292	207	-1.21157	39039189	NM_008234	Hells	intron
chr1	168515660	168515875	216	-2.4746	168515767	NA	NA	NA
chr12	23384863	23385063	201	-3.79653	23384963	NA	NA	NA
chr4	82168233	82168451	219	-1.81021	82168342	NA	NA	NA
chr16	29193891	29194116	226	-2.01066	29194003	NA	NA	NA
chr2	168763787	168764060	274	-1.697	168763923	NM_009564	Zfp64	intron
chr1	107897375	107897578	204	-0.474603	107897476	NM_001122675	Zcchc2	intron
chr1	107897375	107897578	204	-0.474603	107897476	NM_001122676	Zcchc2	intron
chr7	63055911	63056114	204	-1.4746	63056012	NM_146190	Tubgcp5	CDS
chr14	85696517	85696731	215	-1.54499	85696624	NA	NA	NA
chr11	107318369	107318598	230	-0.934035	107318483	NM_145823	Pitpnc1	intron
chr18	65220394	65220603	210	-1.79653	65220498	NM_001114386	Nedd4l	intron
chr18	65220394	65220603	210	-1.79653	65220498	NM_031881	Nedd4l	intron
chr11	87249213	87249421	209	-1.76001	87249317	NM_031386	Tex14	intron
chr11	87249213	87249421	209	-1.76001	87249317	NM_001199293	Tex14	intron
chr16	43906985	43907203	219	-2.21157	43907094	NM_027801	2610015P09Rik	intron
chrX	132511292	132511518	227	-2.1591	132511405	NA	NA	NA
chr5	106171666	106171877	212	-1.64453	106171771	NM_001122768	Lrrc8d	intron
chr5	106171666	106171877	212	-1.64453	106171771	NM_178701	Lrrc8d	intron
chr18	14080448	14080836	389	-1.4746	14080642	NM_145492	Zfp521	intron
chr14	64228502	64228720	219	-1.79653	64228611	NM_173393	Xkr6	intron
chr3	133189506	133189718	213	-1.59008	133189612	NM_001040400	Tet2	intron
chr2	181342890	181343116	227	-1.05957	181343003	NM_133701	Prpf6	intron
chr2	91388942	91389188	247	-2.17504	91389065	NM_029437	Ckap5	CDS
chr2	91388942	91389188	247	-2.17504	91389065	NM_001165989	Ckap5	CDS
chr3	86630102	86630314	213	-1.3226	86630208	NM_001195499	Dclk2	intron
chr3	86630102	86630314	213	-1.3226	86630208	NM_027539	Dclk2	intron
chr3	86630102	86630314	213	-1.3226	86630208	NM_001195498	Dclk2	intron
chr3	86630102	86630314	213	-1.3226	86630208	NM_001195497	Dclk2	intron
chr3	86630102	86630314	213	-1.3226	86630208	NM_001195496	Dclk2	intron
chr3	86630102	86630314	213	-1.3226	86630208	NM_001195500	Dclk2	intron
chr16	22028072	22028272	201	-2.28196	22028172	NR_027488	Senp2	ncIntron
chr16	22028072	22028272	201	-2.28196	22028172	NM_029457	Senp2	intron
chrX	71068522	71068732	211	-0.822527	71068627	NM_001029868	Pdzd4	intron
chr8	71838557	71838768	212	-1.15268	71838662	NA	NA	NA
chr4	34776901	34777122	222	-1.93404	34777011	NM_013889	Zfp292	intron
chr8	72325422	72325634	213	-1.10932	72325528	NM_133224	Atp13a1	intron
chr11	23490766	23491046	281	-1.21157	23490906	NM_027860	0610010F05Rik	intron
chr12	53094752	53094959	208	-1.79653	53094855	NA	NA	NA
chr13	105624313	105624546	234	-2.4746	105624429	NM_026075	Srek1ip1	intron
chr12	13247653	13247861	209	-0.656807	13247757	NM_134040	Ddx1	intron
chr6	65023085	65023325	241	-2.05957	65023205	NM_007958	Smarcad1	CDS
chr6	65023085	65023325	241	-2.05957	65023205	NM_001253392	Smarcad1	CDS
chr6	148885695	148885913	219	-1.72253	148885804	NM_019643	Fam60a	intron
chr17	68051390	68051600	211	-0.878994	68051495	NM_008480	Lama1	intron
chr7	63054839	63055039	201	-1.22463	63054939	NM_146190	Tubgcp5	intron
chr1_random	308355	308573	219	-1.25887	308464	NM_177389	Mia3	CDS
chr2	168739309	168739515	207	-1.59008	168739412	NA	NA	NA
chr4	78878831	78879035	205	-1.4006	78878933	NA	NA	NA
chr12	3455274	3455619	346	-3.519	3455446	NM_001270988	Asxl2	intron
chr12	3455274	3455619	346	-3.519	3455446	NM_172421	Asxl2	intron
chr10	72128158	72128363	206	-2.93404	72128260	NM_025635	Zwint	intron
chr2	167259228	167259429	202	-2.05957	167259328	NM_148929	Slc9a8	intron
chr2	167259228	167259429	202	-2.05957	167259328	NM_178371	Slc9a8	intron
chr5	132707263	132707501	239	-3.28196	132707382	NM_177047	Auts2	intron
chr5	123811763	123811965	203	-0.722531	123811864	NM_029850	Bcl7a	intron
chr10	128132717	128132947	231	-2.21157	128132832	NM_177411	Rab5b	intron
chr2	37411703	37411911	209	-1.05957	37411807	NM_146121	Rabgap1	CDS
chr11	74378382	74378626	245	-3.28196	74378504	NM_001015046	Rap1gap2	intron
chr4	141608260	141608497	238	-1.64453	141608378	NM_145402	Tmem51	intron
chr6	119712867	119713079	213	-2.05957	119712973	NM_053204	Erc1	intron
chr11	68615504	68615714	211	-0.233595	68615609	NM_175260	Myh10	CDS
chr11	102115454	102115665	212	-2.01892	102115559	NM_153544	BC030867	intron
chr6	92082294	92082495	202	-2.93404	92082394	NM_011630	Nr2c2	intron
chr19	41285721	41285978	258	-1.697	41285849	NM_133352	Tm9sf3	3UTR
chr15	81545162	81545402	241	0.627577	81545282	NM_011241	Rangap1	intron
chr15	81545162	81545402	241	0.627577	81545282	NM_001146174	Rangap1	intron
chr4	118069061	118069276	216	-1.4006	118069168	NM_198170	Szt2	intron
chr5	65692058	65692271	214	-2.72253	65692164	NM_011258	Rfc1	intron
chr18	32378926	32379126	201	-1.84384	32379026	NM_011946	Map3k2	intron
chr12	20434167	20434400	234	-0.737638	20434283	NA	NA	NA
chr10	81105737	81105999	263	-0.621445	81105868	NM_027480	Ankrd24	CDS
chr18	49868276	49868500	225	-1.9771	49868388	NM_026854	Dtwd2	intron
chr18	49868276	49868500	225	-1.9771	49868388	NM_001170960	Dtwd2	intron
chr4	105989944	105990171	228	-0.400603	105990057	NM_183225	Usp24	intron
chr2	172855284	172855484	201	-0.211569	172855384	NM_019547	Rbm38	intron
chr7	89060719	89060920	202	-0.796532	89060819	NM_013886	Hdgfrp3	intron
chr11	86149164	86149387	224	-1.34907	86149275	NM_001080931	Med13	intron
chr10	94213134	94213359	226	-2.64453	94213246	NM_029852	Ccdc41	intron
chr10	7521587	7521821	235	-1.05957	7521704	NM_026141	Ppil4	CDS
chr7	117197402	117197602	201	-1.22949	117197502	NM_181517	Ipo7	intron
chr1	21228302	21228566	265	-1.15268	21228434	NA	NA	NA
chr2	151374324	151374619	296	-2.0248	151374471	NM_008019	Fkbp1a	intron
chr8	27265140	27265437	298	-3.28196	27265288	NA	NA	NA
chr19	35012870	35013082	213	-1.79653	35012976	NM_183046	Kif20b	CDS
chr17	12457365	12457583	219	-3.86692	12457474	NM_011948	Map3k4	intron
chr7	25249835	25250071	237	-2.93404	25249953	NM_011113	Plaur	intron
chr7	142120334	142120594	261	-1.4746	142120464	NM_001033420	Dock1	intron
chr7	142120334	142120594	261	-1.4746	142120464	NM_001143802	Fam196a	intron
chrX	70937103	70937498	396	-0.853115	70937300	NM_012060	Bcap31	intron
chr10	62226060	62226278	219	-0.718529	62226169	NM_026201	Ccar1	intron
chr3	96584882	96585103	222	-1.79653	96584992	NM_026406	Rnf115	intron
chr12	87615173	87615380	208	-0.696996	87615276	NM_027405	Gpatch2l	intron
chr3	54509684	54510046	363	-1.93404	54509865	NM_019995	Supt20	intron
chr1	91046460	91046748	289	-1.56207	91046604	NM_133816	Sh3bp4	intron
chrX	49869799	49870018	220	-2.74762	49869908	NM_016697	Gpc3	intron
chr11	106905890	106906102	213	-1.697	106905996	NM_176850	Bptf	intron
chr3	94651265	94651465	201	-1.61211	94651365	NM_172683	Pogz	intron
chr3	94651265	94651465	201	-1.61211	94651365	NM_001165948	Pogz	intron
chr8	72539441	72539668	228	-1.88964	72539554	NA	NA	NA
chr2	139974430	139974644	215	-0.692784	139974537	NM_001081090	Esf1	CDS
chrX	162830333	162830538	206	-1.71164	162830435	NM_177429	Ofd1	CDS
chr2	119040222	119040440	219	-0.696996	119040331	NM_028054	Zfyve19	intron
chr2	119040222	119040440	219	-0.696996	119040331	NM_001164827	Zfyve19	intron
chr14	61423984	61424341	358	-3.72289	61424162	NR_040642	Mipep	ncIntron
chr14	61423984	61424341	358	-3.72289	61424162	NM_027436	Mipep	intron
chr12	55285321	55285525	205	-3.72253	55285423	NM_028133	Egln3	intron
chr15	34060419	34060624	206	-1.43396	34060521	NM_026002	Mtdh	intron
chr7	147136352	147136556	205	-0.00511819	147136454	NA	NA	NA
chr14	103684349	103684557	209	-0.617561	103684453	NM_207215	Mycbp2	intron
chr4	124865470	124865716	247	-3.71777	124865593	NA	NA	NA
chr7	53084536	53084801	266	-3.4288	53084668	NM_153419	Grwd1	intron
chr10	41521473	41521681	209	-1.4288	41521577	NM_026643	Cep57l1	intron
chr10	41521473	41521681	209	-1.4288	41521577	NM_001243074	Cep57l1	intron
chr10	41521473	41521681	209	-1.4288	41521577	NM_001243075	Cep57l1	intron
chr10	41521473	41521681	209	-1.4288	41521577	NM_029132	Cep57l1	intron
chr11	54589158	54589365	208	-0.281958	54589261	NM_178626	Cdc42se2	intron
chr2	5976857	5977074	218	-1.10263	5976965	NM_001081132	Upf2	3UTR
chr1	176605217	176605419	203	-2.56207	176605318	NM_019445	Fmn2	intron
chr15	81724581	81724791	211	-2.4132	81724686	NM_080633	Aco2	intron
chr3	122244972	122245202	231	-1.82038	122245087	NM_001114665	Fnbp1l	CDS
chr3	122244972	122245202	231	-1.82038	122245087	NM_153118	Fnbp1l	CDS
chr2	29511761	29512024	264	-1.88964	29511892	NM_001039087	Rapgef1	intron
chr2	29511761	29512024	264	-1.88964	29511892	NM_001039086	Rapgef1	intron
chr2	29511761	29512024	264	-1.88964	29511892	NM_054050	Rapgef1	intron
chr14	122335093	122335429	337	-0.644528	122335261	NM_026861	Ubac2	intron
chr11	19970040	19970297	258	-1.24014	19970168	NM_146243	Actr2	intron
chr6	87775327	87775527	201	-0.998165	87775427	NM_133934	Isy1	CDS
chr2	160547075	160547285	211	-1.31591	160547180	NM_009408	Top1	intron
chr11	5599548	5599767	220	-4.33223	5599657	NA	NA	NA
chr1	161228365	161228585	221	-1.56207	161228475	NM_011931	Rfwd2	intron
chr12	83335298	83335529	232	-1.55552	83335413	NM_001167983	Sipa1l1	intron
chr6	29718484	29718684	201	0.188362	29718584	NM_001171000	Ahcyl2	CDS
chr6	29718484	29718684	201	0.188362	29718584	NM_021414	Ahcyl2	CDS
chr5	3960168	3960373	206	-1.43396	3960270	NM_194462	Akap9	CDS
chr13	95232707	95232909	203	-2.38149	95232808	NM_009680	Ap3b1	intron
chrX	132423729	132423943	215	-0.915176	132423836	NM_198161	Bhlhb9	CDS
chrX	132423729	132423943	215	-0.915176	132423836	NM_001098222	Bhlhb9	CDS
chr12	32183008	32183309	302	-0.934035	32183158	NM_001253848	Cbll1	intron
chr12	32183008	32183309	302	-0.934035	32183158	NM_001253847	Cbll1	intron
chr12	32183008	32183309	302	-0.934035	32183158	NM_134048	Cbll1	intron
chr1	91407671	91407879	209	-0.889641	91407775	NM_178119	Agap1	intron
chr1	91407671	91407879	209	-0.889641	91407775	NM_001037136	Agap1	intron
chr18	77746433	77746634	202	-1.21157	77746533	NM_001164504	Rnf165	intron
chr15	74387438	74387776	339	-1.62144	74387607	NM_174991	Bai1	intron
chr16	87476947	87477158	212	-1.61756	87477052	NM_024258	Usp16	CDS
chr14	105544043	105544294	252	-1.19897	105544168	NM_134077	Rbm26	intron
chr3	96738398	96738640	243	-0.737638	96738519	NA	NA	NA
chr2	154637609	154637860	252	-1.05957	154637734	NM_001139513	Raly	intron
chr2	154637609	154637860	252	-1.05957	154637734	NM_023130	Raly	intron
chr2	154637609	154637860	252	-1.05957	154637734	NM_001139512	Raly	intron
chr2	154637609	154637860	252	-1.05957	154637734	NM_001139511	Raly	intron
chr9	53433378	53433723	346	-0.600134	53433550	NM_027807	Cul5	intron
chr9	53433378	53433723	346	-0.600134	53433550	NM_001161618	Cul5	intron
chr14	19101036	19101282	247	-1.59008	19101159	NM_025586	Rpl15	3UTR
chr17	26888120	26888335	216	-1.4006	26888227	NM_029870	Crebrf	intron
chr13	44854196	44854402	207	-0.355959	44854299	NM_001205044	Jarid2	intron
chr13	44854196	44854402	207	-0.355959	44854299	NM_021878	Jarid2	intron
chr13	44854196	44854402	207	-0.355959	44854299	NM_001205043	Jarid2	intron
chr1	169239964	169240323	360	-1.5335	169240143	NM_001039483	Tmco1	intron
chr15	76712083	76712295	213	-0.552606	76712189	NM_145916	Zfp7	intron
chr13	56202541	56202797	257	-2.13757	56202669	NM_001159513	H2afy	intron
chr13	56202541	56202797	257	-2.13757	56202669	NM_001159515	H2afy	intron
chr13	56202541	56202797	257	-2.13757	56202669	NM_012015	H2afy	intron
chr13	56202541	56202797	257	-2.13757	56202669	NM_001159514	H2afy	intron
chr1	166212521	166212724	204	-1.12668	166212622	NM_029115	Ccdc181	CDS
chr4	125238531	125238844	314	-2.11846	125238687	NM_001081097	Grik3	intron
chr10	79180099	79180325	227	-0.837174	79180212	NM_008226	Hcn2	intron
chr10	82834820	82835025	206	-0.529051	82834922	NA	NA	NA
chr13	95612474	95612683	210	-1.10465	95612578	NM_009321	Tbca	intron
chr4	136075954	136076198	245	-3.38149	136076076	NM_024452	Luzp1	intron
chr2	90810989	90811195	207	-0.76411	90811092	NM_017368	Celf1	intron
chr2	90810989	90811195	207	-0.76411	90811092	NM_198683	Celf1	intron
chr2	90810989	90811195	207	-0.76411	90811092	NM_001244891	Celf1	intron
chr2	90810989	90811195	207	-0.76411	90811092	NM_001244903	Celf1	intron
chr13	17876323	17876529	207	-1.24014	17876426	NM_027118	Cdk13	intron
chr13	17876323	17876529	207	-1.24014	17876426	NM_001081058	Cdk13	intron
chr11	33176911	33177146	236	-1.4746	33177028	NM_023146	Ranbp17	intron
chr6	30381429	30381757	329	-0.059566	30381593	NM_029742	Klhdc10	intron
chr15	39751774	39751989	216	-1.28196	39751881	NM_172814	Lrp12	intron
chr10	99919399	99919599	201	-1.17504	99919499	NM_001110013	Tmtc3	intron
chr10	99919399	99919599	201	-1.17504	99919499	NM_001033332	Tmtc3	intron
chr11	21231821	21232037	217	-2.28196	21231929	NM_139297	Ugp2	intron
chr10	43096644	43096862	219	-2.28196	43096753	NM_001168289	Pdss2	intron
chr10	43096644	43096862	219	-2.28196	43096753	NM_027772	Pdss2	intron
chr11	88696857	88697085	229	-1.44144	88696971	NM_009648	Akap1	intron
chr11	88696857	88697085	229	-1.44144	88696971	NM_001042541	Akap1	intron
chr4	131816663	131816872	210	-0.626607	131816767	NM_020273	Gmeb1	intron
chr4	131816663	131816872	210	-0.626607	131816767	NM_001122992	Gmeb1	intron
chrX	20277361	20277750	390	-1.09609	20277555	NA	NA	NA
chr1	135500544	135500746	203	-0.0960919	135500645	NM_009227	Snrpe	CDS
chr6	4908398	4908674	277	-2.59008	4908536	NM_181595	Ppp1r9a	intron
chr17	66230888	66231125	238	-3.28196	66231006	NM_009067	Ralbp1	intron
chr17	66230888	66231125	238	-3.28196	66231006	NM_001198949	Ralbp1	intron
chr5	33155225	33155487	263	-0.185097	33155356	NM_194340	Prr14l	intron
chr6	88377326	88377539	214	-1.9771	88377432	NM_023060	Eefsec	intron
chr14	122617361	122617568	208	-1.15268	122617464	NM_029556	Clybl	intron
chr1	41437921	41438146	226	-0.972103	41438033	NA	NA	NA
chr15	50578591	50578800	210	-1.15268	50578695	NM_032000	Trps1	intron
chr16	58444459	58444790	332	-3.38149	58444624	NM_028523	Dcbld2	intron
chr12	41220595	41220906	312	-1.697	41220750	NM_172803	Dock4	intron
chr1	91644471	91644672	202	-1.33258	91644571	NM_178119	Agap1	intron
chr1	91644471	91644672	202	-1.33258	91644571	NM_001037136	Agap1	intron
chr9	55030778	55030979	202	-0.915176	55030878	NM_180600	Ube2q2	intron
chr5	20341930	20342235	306	-1.05957	20342082	NM_172992	Phtf2	intron
chr7	119987728	119987974	247	-1.09909	119987851	NM_001166584	Tead1	intron
chr7	119987728	119987974	247	-1.09909	119987851	NM_009346	Tead1	intron
chr7	119987728	119987974	247	-1.09909	119987851	NM_001166585	Tead1	intron
chr19	43594532	43594759	228	-1.20252	43594645	NM_010324	Got1	intron
chr10	111421486	111421715	230	-1.4746	111421600	NM_178610	Krr1	CDS
chr5	110866557	110866757	201	-2.4746	110866657	NM_001142642	Fbrsl1	intron
chr1	179704572	179704778	207	-1.05957	179704675	NM_007422	Adss	intron
chr2	102882416	102882645	230	-1.21157	102882530	NM_175094	Pdhx	CDS
chr17	37217840	37218067	228	-1.56207	37217953	NA	NA	NA
chr2	179817693	179817893	201	-0.425694	179817793	NM_001083328	Mtg2	intron
chr2	179817693	179817893	201	-0.425694	179817793	NM_181424	Mtg2	intron
chr2	179817693	179817893	201	-0.425694	179817793	NM_028422	Mtg2	intron
chr2	179817693	179817893	201	-0.425694	179817793	NM_001083329	Mtg2	intron
chr7	125278992	125279218	227	-1.17504	125279105	NM_001031814	Smg1	CDS
chr4	32847502	32847715	214	-1.39707	32847608	NM_001081392	Mdn1	CDS
chr1	78688075	78688285	211	-1.05957	78688180	NM_028817	Acsl3	intron
chr1	78688075	78688285	211	-1.05957	78688180	NM_001136222	Acsl3	intron
chr1	78688075	78688285	211	-1.05957	78688180	NM_001033606	Acsl3	intron
chr4	131865594	131865798	205	-0.858747	131865696	NR_029468	Snhg12	ncIntron
chr11	12169280	12169519	240	-0.27107	12169399	NM_172496	Cobl	intron
chr16	18271270	18271486	217	-1.85312	18271378	NM_033324	Dgcr8	intron
chr2	30668102	30668337	236	-1.21157	30668219	NM_170592	Ntmt1	intron
chr1	181532498	181532743	246	-0.52523	181532620	NM_146105	Cnst	intron
chr7	49985242	49985443	202	-1.25221	49985342	NA	NA	NA
chr7	34996664	34997069	406	-0.37151	34996866	NM_008155	Gpi1	intron
chr4	151357788	151357995	208	-2.09351	151357891	NM_001145929	Thap3	intron
chr4	151357788	151357995	208	-2.09351	151357891	NM_175152	Thap3	intron
chr2	90619326	90619548	223	-2.3111	90619437	NM_018828	Fnbp4	CDS
chr6	40435143	40435367	225	-1.24014	40435255	NA	NA	NA
chr11	96833298	96833507	210	-1.99817	96833402	NM_030220	Sp2	intron
chr11	96833298	96833507	210	-1.99817	96833402	NM_001080964	Sp2	intron
chr1	173257971	173258205	235	-0.152675	173258088	NA	NA	NA
chr3	137627068	137627286	219	-1.79653	137627177	NM_011932	Dapp1	intron
chr5	105237697	105237931	235	-1.4746	105237814	NA	NA	NA
chr9	100816019	100816257	239	0.156163	100816138	NM_009282	Stag1	intron
chr2	146863785	146863989	205	-1.56207	146863887	NM_011917	Xrn2	intron
chr10	7540764	7540966	203	-1.19081	7540865	NM_026141	Ppil4	CDS
chr14	87152902	87153128	227	-3.05957	87153015	NM_019670	Diap3	intron
chr17	31384634	31384890	257	-3.05957	31384762	NA	NA	NA
chr17	4656779	4657004	226	-0.474603	4656891	NA	NA	NA
chr9	55663103	55663376	274	-1.88489	55663239	NM_001081341	Scaper	CDS
chr4	139173249	139173490	242	-1.15268	139173369	NM_183148	Iffo2	3UTR
chr4	139173249	139173490	242	-1.15268	139173369	NM_001205173	Iffo2	3UTR
chr13	114606896	114607116	221	0.0514653	114607006	NM_172595	Arl15	intron
chr6	120704479	120704734	256	-0.291739	120704606	NM_001128151	Cecr2	intron
chr4	5650508	5650715	208	-0.341337	5650611	NM_173426	Fam110b	intron
chr7	132838341	132838541	201	-1.74762	132838441	NM_207239	Gtf3c1	intron
chr9	31938073	31938333	261	-0.631704	31938203	NM_001195632	Arhgap32	intron
chr15	84511927	84512135	209	0.0750835	84512031	NM_146061	Prr5	intron
chr2	119426794	119426996	203	-0.612107	119426895	NA	NA	NA
chr4	123332227	123332430	204	-0.266799	123332328	NM_001199136	Macf1	intron
chr4	123332227	123332430	204	-0.266799	123332328	NM_001199137	Macf1	intron
chr2	11510423	11510651	229	-0.308594	11510537	NM_152824	Rbm17	intron
chr4	150417857	150418120	264	-1.13757	150417988	NM_011067	Per3	intron
chr18	10080278	10080501	224	-1.697	10080389	NM_009071	Rock1	CDS
chr10	39969511	39969719	209	-1.10465	39969615	NM_026113	Gtf3c6	CDS
chr3	85912181	85912383	203	-0.82824	85912282	NM_001082414	Sh3d19	intron
chrX	162830994	162831352	359	-1.09351	162831173	NM_177429	Ofd1	CDS
chr8	109618384	109618598	215	-1.67624	109618491	NM_009353	Terf2	intron
chr8	109618384	109618598	215	-1.67624	109618491	NM_001083118	Terf2	intron
chr12	74397940	74398166	227	-1.9771	74398053	NM_001037717	Slc38a6	intron
chr4	104321311	104321544	234	0.315943	104321427	NM_010014	Dab1	intron
chr4	104321311	104321544	234	0.315943	104321427	NM_177259	Dab1	intron
chr17	86493867	86494081	215	-0.297726	86493974	NM_030133	Srbd1	intron
chr2	160495873	160496077	205	-0.843837	160495975	NM_009408	Top1	intron
chr12	101870598	101870854	257	-2.64453	101870726	NM_153587	Rps6ka5	intron
chr6	133988569	133988969	401	-1.64453	133988769	NM_007961	Etv6	intron
chr15	8173415	8173619	205	-0.796532	8173517	NM_001162906	2410089E03Rik	intron
chr3	87516002	87516207	206	-0.211569	87516104	NM_001003912	Arhgef11	intron
chr8	107044497	107044703	207	-1.79653	107044600	NM_144931	Nae1	intron
chr12	5038327	5038592	266	-0.811638	5038459	NM_001099628	Atad2b	CDS
chr5	97435589	97435796	208	0.525397	97435692	NM_080708	Bmp2k	intron
chr1	133210089	133210293	205	-0.612107	133210191	NM_001081011	Srgap2	intron
chr8	85950284	85950519	236	-0.381494	85950401	NM_009904	Clgn	intron
chr2	127641056	127641274	219	-0.268153	127641165	NM_009772	Bub1	intron
chr2	127641056	127641274	219	-0.268153	127641165	NM_001113179	Bub1	intron
chr7	134599418	134599640	223	-0.590081	134599529	NA	NA	NA
chrX	126889570	126889778	209	-0.774164	126889674	NM_172493	Diap2	intron
chr16	52084450	52084659	210	-0.266799	52084554	NM_001033238	Cblb	intron
chr7	125312086	125312347	262	-0.995436	125312216	NM_001031814	Smg1	CDS
chr3	108494438	108494686	249	-1.98918	108494562	NM_029522	Gpsm2	intron
chr1	121591148	121591348	201	-1.697	121591248	NM_019933	Ptpn4	intron
chr11	76080742	76080945	204	-0.71746	76080843	NM_008750	Nxn	intron
chr11	79053185	79053388	204	-1.76001	79053286	NM_019653	Wsb1	3UTR
chr11	79053185	79053388	204	-1.76001	79053286	NM_001042565	Wsb1	3UTR
chr9	107667860	107668099	240	-1.9771	107667979	NM_148930	Rbm5	CDS
chr1	82903242	82903488	247	-0.977104	82903365	NA	NA	NA
chr1	34302557	34302771	215	-0.562066	34302664	NM_001276764	Dst	intron
chr1	34302557	34302771	215	-0.562066	34302664	NM_133833	Dst	intron
chr1	34302557	34302771	215	-0.562066	34302664	NM_134448	Dst	intron
chr8	85949332	85949545	214	-0.194496	85949438	NM_009904	Clgn	CDS
chr4	151324984	151325200	217	-0.796532	151325092	NM_172704	Dnajc11	intron
chr4	8749428	8749636	209	-0.552606	8749532	NM_001277149	Chd7	CDS
chr4	117841733	117841936	204	-0.552606	117841834	NM_001161823	Kdm4a	intron
chr4	117841733	117841936	204	-0.552606	117841834	NM_172382	Kdm4a	intron
chr2	119275522	119275724	203	-0.102635	119275623	NM_026574	Ino80	intron
chr5	119786536	119786744	209	-0.538734	119786640	NA	NA	NA
chr12	22834384	22834591	208	-0.211569	22834487	NA	NA	NA
chr8	114012329	114012549	221	-1.79653	114012439	NM_001170742	Wdr59	intron
chr8	114012329	114012549	221	-1.79653	114012439	NM_001170743	Wdr59	intron
chr8	114012329	114012549	221	-1.79653	114012439	NM_176923	Wdr59	intron
chr7	140195464	140195670	207	-1.697	140195567	NM_009980	Ctbp2	intron
chr7	140195464	140195670	207	-1.697	140195567	NM_001170744	Ctbp2	intron
chr11	8370650	8370855	206	-0.194496	8370752	NM_001083587	Tns3	intron
chr1	63154281	63154485	205	-0.929169	63154383	NM_001114609	Ino80d	intron
chr1	63154281	63154485	205	-0.929169	63154383	NM_001081436	Ino80d	intron
chr15	52925903	52926116	214	-1.72253	52926009	NM_010162	Ext1	intron
chr7	125992007	125992216	210	-1.56207	125992111	NM_023197	Knop1	intron
chr7	125992007	125992216	210	-1.56207	125992111	NM_001168220	Knop1	intron
chr7	125992007	125992216	210	-1.56207	125992111	NM_001168219	Knop1	intron
chr7	125992007	125992216	210	-1.56207	125992111	NM_001168218	Knop1	intron
chr1	42940234	42940470	237	-0.276664	42940352	NM_023514	Mrps9	intron
chr6	134427326	134427552	227	-1.79653	134427439	NM_008514	Lrp6	intron
chr18	36832936	36833228	293	-0.159968	36833082	NM_146085	Apbb3	intron
chr7	127039029	127039237	209	0.332751	127039133	NM_001163703	Dcun1d3	5UTR
chr9	119183053	119183329	277	-1.15268	119183191	NM_133985	Oxsr1	intron
chr9	119183053	119183329	277	-1.15268	119183191	NR_045693	Oxsr1	ncIntron
chr11	102417269	102417625	357	0.110359	102417447	NM_001159492	Gpatch8	5UTR
chr7	135596817	135597019	203	-0.889641	135596918	NM_009383	Tial1	intron
chr1	176735343	176735570	228	-2.4746	176735456	NM_019445	Fmn2	intron
chr17	3137376	3137684	309	-1.4746	3137530	NM_134123	Scaf8	intron
chr4	140565367	140565639	273	0.53225	140565503	NA	NA	NA
chr9	13613112	13613361	250	-1.31591	13613236	NM_026665	Cep57	CDS
chr9	13613112	13613361	250	-1.31591	13613236	NR_037622	Cep57	ncExon
chr7	125993977	125994394	418	-1.12774	125994185	NM_023197	Knop1	CDS
chr7	125993977	125994394	418	-1.12774	125994185	NM_001168220	Knop1	CDS
chr7	125993977	125994394	418	-1.12774	125994185	NM_001168219	Knop1	intron
chr7	125993977	125994394	418	-1.12774	125994185	NM_001168218	Knop1	CDS
chr16	33397248	33397457	210	-0.12668	33397352	NM_011749	Zfp148	intron
chr2	37539020	37539224	205	-1.59008	37539122	NA	NA	NA
chr1	82908374	82908575	202	-1.56207	82908474	NA	NA	NA
chr4	120081075	120081325	251	-0.873153	120081200	NM_001159630	Scmh1	intron
chr4	120081075	120081325	251	-0.873153	120081200	NM_013883	Scmh1	intron
chr7	28976596	28976841	246	-1.84384	28976718	NA	NA	NA
chr9	69905900	69906112	213	-0.82824	69906006	NA	NA	NA
chr14	27295289	27295499	211	-0.410473	27295394	NM_032008	Slmap	intron
chr16	87479239	87479513	275	-0.989177	87479376	NM_024258	Usp16	CDS
chr17	30149211	30149447	237	-0.407489	30149329	NM_148926	Zfand3	intron
chr11	86947248	86947456	209	-0.703422	86947352	NM_197987	Trim37	intron
chr2	3428186	3428443	258	-0.889641	3428314	NM_015765	Hspa14	CDS
chr2	3428186	3428443	258	-0.889641	3428314	NR_103465	Hspa14	ncExon
chr14	75723017	75723241	225	-1.4006	75723129	NM_026083	Zc3h13	CDS
chr13	114767660	114767874	215	-0.618993	114767767	NM_172595	Arl15	intron
chr13	14188505	14188733	229	0.612859	14188619	NM_198122	Arid4b	intron
chr13	14188505	14188733	229	0.612859	14188619	NM_194262	Arid4b	intron
chr10	81623454	81623696	243	-1.05957	81623575	NA	NA	NA
chr14	52799021	52799227	207	-1.05957	52799124	NM_033618	Supt16	intron
chr14	76894476	76894809	334	-0.796532	76894642	NM_207652	Tsc22d1	intron
chr14	76894476	76894809	334	-0.796532	76894642	NM_001177751	Tsc22d1	intron
chr15	96249036	96249248	213	-0.696996	96249142	NM_028148	Scaf11	CDS
chr11	80939098	80939388	291	-1.36769	80939243	NM_007384	Asic2	intron
chr11	80939098	80939388	291	-1.36769	80939243	NM_001034013	Asic2	intron
chr7	50782464	50782728	265	-2.64453	50782596	NA	NA	NA
chrX	155810108	155810328	221	-0.770059	155810218	NM_025437	Eif1ax	5UTR
chr6	93716901	93717130	230	-0.762584	93717015	NM_010367	Magi1	intron
chr6	93716901	93717130	230	-0.762584	93717015	NM_001083320	Magi1	intron
chr6	93716901	93717130	230	-0.762584	93717015	NM_001029850	Magi1	intron
chr6	93716901	93717130	230	-0.762584	93717015	NM_001083321	Magi1	intron
chr7	88290752	88290963	212	0.447394	88290857	NM_001004184	Slc28a1	intron
chr5	143822513	143822734	222	-0.612107	143822623	NM_207110	Rnf216	intron
chr5	143822513	143822734	222	-0.612107	143822623	NM_080561	Rnf216	intron
chr5	109034025	109034248	224	-2.33967	109034136	NM_153569	Gak	intron
chr8	119983652	119983853	202	-0.531187	119983752	NM_001163262	Cmip	3UTR
chr8	119983652	119983853	202	-0.531187	119983752	NM_028941	Cmip	3UTR
chr7	63413065	63413294	230	-1.73764	63413179	NM_010418	Herc2	intron
chrX	7299610	7299872	263	-1.3226	7299741	NM_172372	Wdr45	intron
chr19	51176802	51177042	241	-0.12668	51176922	NA	NA	NA
chr11	33263927	33264167	241	-0.12668	33264047	NM_023146	Ranbp17	intron
chr16	13685115	13685343	229	-0.861627	13685229	NM_001177552	Bfar	CDS
chr16	13685115	13685343	229	-0.861627	13685229	NM_025976	Bfar	CDS
chr2	59877506	59877849	344	-0.998165	59877677	NM_001001182	Baz2b	intron
chr8	96762066	96762288	223	-0.590081	96762177	NM_172410	Nup93	intron
chr17	87410002	87410323	322	-1.3111	87410162	NM_008838	Pigf	intron
chr6	29113270	29113562	293	-0.722531	29113416	NM_133925	Rbm28	intron
chr17	74702187	74702558	372	-0.49877	74702372	NM_001146222	Dpy30	intron
chr17	74702187	74702558	372	-0.49877	74702372	NM_001146224	Dpy30	intron
chr17	74702187	74702558	372	-0.49877	74702372	NM_001146223	Dpy30	intron
chr17	74702187	74702558	372	-0.49877	74702372	NM_024428	Dpy30	intron
chr15	79418093	79418469	377	-0.845441	79418281	NR_103477	Dmc1	ncIntron
chr15	79418093	79418469	377	-0.845441	79418281	NM_001278226	Dmc1	intron
chr15	79418093	79418469	377	-0.845441	79418281	NM_010059	Dmc1	intron
chr12	34122636	34122839	204	-1.42214	34122737	NM_172253	Twistnb	CDS
chr11	29606973	29607268	296	-2.57414	29607120	NM_194052	Rtn4	intron
chr11	29606973	29607268	296	-2.57414	29607120	NM_194053	Rtn4	intron
chr11	29606973	29607268	296	-2.57414	29607120	NM_194054	Rtn4	CDS
chr11	29606973	29607268	296	-2.57414	29607120	NM_194051	Rtn4	CDS
chr5	144884220	144884465	246	0.290931	144884342	NM_001081109	Lmtk2	intron
chr9	55028282	55028491	210	-0.963988	55028386	NM_180600	Ube2q2	CDS
chr11	84323176	84323396	221	-0.474603	84323286	NM_019816	Aatf	CDS
chr17	46542723	46542993	271	-0.696996	46542858	NM_021346	Zfp318	CDS
chr17	46542723	46542993	271	-0.696996	46542858	NM_207671	Zfp318	CDS
chr11	19968454	19968661	208	-0.696996	19968557	NM_146243	Actr2	intron
chr14	78028649	78028862	214	-0.696996	78028755	NM_001253759	Enox1	intron
chr14	78028649	78028862	214	-0.696996	78028755	NM_172813	Enox1	intron
chr14	99457941	99458164	224	-2.05957	99458052	NM_175265	Bora	intron
chr5	137437891	137438141	251	-0.696996	137438016	NM_001163243	Fis1	intron
chr5	137437891	137438141	251	-0.696996	137438016	NM_025562	Fis1	5UTR
chr11	40526308	40526522	215	-1.28196	40526415	NM_013552	Hmmr	intron
chr4	44941437	44941649	213	-1.28196	44941543	NM_138590	Zcchc7	intron
chrX	102256697	102256952	256	-1.28196	102256824	NR_015467	5530601H04Rik	ncIntron
chr14	31830328	31830586	259	-1.21157	31830457	NM_153547	Gnl3	intron
chr16	32615143	32615387	245	-1.12911	32615265	NM_011638	Tfrc	intron
chr3	138451457	138451684	228	0.0108234	138451570	NM_019571	Tspan5	intron
chr3	37412774	37413013	240	-0.263099	37412893	NM_021343	Spata5	intron
chr3	37412774	37413013	240	-0.263099	37412893	NM_001163511	Spata5	intron
chr4	47383563	47383802	240	-0.667249	47383682	NM_009370	Tgfbr1	intron
chr2	29523193	29523453	261	-0.66223	29523323	NM_001039087	Rapgef1	intron
chr2	29523193	29523453	261	-0.66223	29523323	NM_001039086	Rapgef1	intron
chr2	29523193	29523453	261	-0.66223	29523323	NM_054050	Rapgef1	intron
chrX	91441613	91441815	203	-1.4132	91441714	NM_012010	Eif2s3x	CDS
chr2	157112465	157112666	202	-0.656807	157112565	NM_019642	Rpn2	intron
chr5	68218985	68219209	225	-0.529051	68219097	NM_009727	Atp8a1	intron
chr5	68218985	68219209	225	-0.529051	68219097	NM_001038999	Atp8a1	intron
chr5	136115431	136115632	202	-0.644528	136115531	NM_146002	Rhbdd2	intron
chr7	125311665	125311905	241	-0.903447	125311785	NM_001031814	Smg1	CDS
chr6	146944916	146945118	203	-1.08466	146945017	NM_001170433	Ppfibp1	intron
chr6	146944916	146945118	203	-1.08466	146945017	NM_026221	Ppfibp1	intron
chr7	25863977	25864178	202	-0.349073	25864077	NM_001168506	Zfp574	intron
chr7	25863977	25864178	202	-0.349073	25864077	NM_175477	Zfp574	intron
chr12	23290776	23291004	229	-0.796532	23290890	NA	NA	NA
chr13	62536218	62536424	207	-0.889641	62536321	NA	NA	NA
chr1	166329782	166329987	206	-0.404214	166329884	NM_138314	Nme7	intron
chr12	111889847	111890381	535	-0.474603	111890114	NM_030238	Dync1h1	intron
chr13	9124557	9124769	213	-1.42214	9124663	NM_172585	Larp4b	intron
chrX	39160077	39160283	207	-1.07154	39160180	NM_001033422	Thoc2	intron
chr7	134921071	134921283	213	-0.0935133	134921177	NM_178029	Setd1a	intron
chr14	78087642	78087899	258	-0.696996	78087770	NM_001253759	Enox1	intron
chr14	78087642	78087899	258	-0.696996	78087770	NM_172813	Enox1	intron
chr1_random	364583	364818	236	-0.198394	364700	NM_021466	Taf1a	intron
chr1_random	364583	364818	236	-0.198394	364700	NM_001277957	Taf1a	intron
chr1_random	364583	364818	236	-0.198394	364700	NM_001277958	Taf1a	intron
chr1_random	364583	364818	236	-0.198394	364700	NM_001277959	Taf1a	intron
chr17	29129209	29129411	203	-1.61211	29129310	NM_134115	Stk38	intron
chr5	28097775	28098161	387	-1.61211	28097968	NM_018878	Paxip1	intron
chr7	6658188	6658393	206	-0.969368	6658290	NA	NA	NA
chr8	11031169	11031393	225	-0.474603	11031281	NR_046017	9530052E02Rik	ncIntron
chr9	22110505	22110773	269	-2.17504	22110639	NM_145612	Zfp810	intron
chr11	88372549	88372844	296	-0.590081	88372696	NM_054043	Msi2	intron
chr5	54021214	54021429	216	-0.590081	54021321	NM_001080928	Rbpj	intron
chr5	54021214	54021429	216	-0.590081	54021321	NM_001277116	Rbpj	intron
chr5	54021214	54021429	216	-0.590081	54021321	NM_009035	Rbpj	intron
chr5	54021214	54021429	216	-0.590081	54021321	NM_001080927	Rbpj	intron
chr2	71176300	71176527	228	-2.17504	71176413	NM_172436	Slc25a12	intron
chr17	46165426	46165653	228	-1.17504	46165539	NM_009505	Vegfa	intron
chr17	46165426	46165653	228	-1.17504	46165539	NM_001025250	Vegfa	intron
chr17	46165426	46165653	228	-1.17504	46165539	NM_001025257	Vegfa	intron
chr2	181350613	181350861	249	-1.00185	181350737	NM_133701	Prpf6	CDS
chr3	152090789	152091102	314	-0.948535	152090945	NM_001080755	Zzz3	CDS
chr3	152090789	152091102	314	-0.948535	152090945	NM_198416	Zzz3	CDS
chr5	136115696	136115908	213	0.203468	136115802	NM_146002	Rhbdd2	intron
chr12	79330002	79330216	215	-0.392141	79330109	NM_172952	Gphn	intron
chr12	79330002	79330216	215	-0.392141	79330109	NM_145965	Gphn	intron
chr14	76891895	76892107	213	-0.843837	76892001	NM_207652	Tsc22d1	intron
chr14	76891895	76892107	213	-0.843837	76892001	NM_001177751	Tsc22d1	intron
chr10	88198513	88198722	210	-1.22463	88198617	NM_025859	Arl1	intron
chrX	47963018	47963295	278	-0.574139	47963156	NR_026976	6720401G13Rik	ncIntron
chrX	47963018	47963295	278	-0.574139	47963156	NR_015505	6720401G13Rik	ncIntron
chr18	10564089	10564311	223	0.425861	10564200	NA	NA	NA
chr9	55793674	55793897	224	-1.1591	55793785	NA	NA	NA
chr6	90321754	90321966	213	-0.367688	90321860	NM_030260	Zxdc	intron
chr6	90321754	90321966	213	-0.367688	90321860	NM_173002	Zxdc	intron
chr4	95446587	95446897	311	-2.73764	95446742	NM_001113412	Fggy	intron
chr4	95446587	95446897	311	-2.73764	95446742	NM_029347	Fggy	intron
chr11	87254393	87254603	211	-0.349073	87254498	NM_031386	Tex14	intron
chr11	87254393	87254603	211	-0.349073	87254498	NM_001199293	Tex14	intron
chr4	126258198	126258405	208	-1.3226	126258301	NM_175554	Clspn	intron
chr17	45529157	45529397	241	-0.548604	45529277	NM_152810	Cdc5l	intron
chr6	30352538	30352760	223	0.175454	30352649	NM_029742	Klhdc10	intron
chr11	69470218	69470442	225	-0.644528	69470330	NM_011900	Mpdu1	3UTR
chr6	149277809	149278018	210	-1.24719	149277913	NM_026054	2810474O19Rik	CDS
chr1	12466214	12466428	215	-1.11846	12466321	NA	NA	NA
chr1	40081953	40082188	236	-1.11019	40082070	NM_008696	Map4k4	3UTR
chr1	40081953	40082188	236	-1.11019	40082070	NM_001252200	Map4k4	3UTR
chr1	40081953	40082188	236	-1.11019	40082070	NM_001252201	Map4k4	3UTR
chr1	40081953	40082188	236	-1.11019	40082070	NM_001252202	Map4k4	3UTR
chr5	32941760	32942075	316	-0.306206	32941917	NM_001205132	Yes1	intron
chr5	32941760	32942075	316	-0.306206	32941917	NM_009535	Yes1	intron
chr5	32941760	32942075	316	-0.306206	32941917	NM_001205133	Yes1	intron
chr1	57148361	57148564	204	-0.109319	57148462	NA	NA	NA
chr17	13214964	13215315	352	-0.109319	13215139	NA	NA	NA
chr7	109147660	109148052	393	-1.32608	109147856	NM_133947	Numa1	CDS
chr1	40020946	40021211	266	-1.10263	40021078	NM_008696	Map4k4	intron
chr1	40020946	40021211	266	-1.10263	40021078	NM_001252200	Map4k4	intron
chr1	40020946	40021211	266	-1.10263	40021078	NM_001252201	Map4k4	intron
chr1	40020946	40021211	266	-1.10263	40021078	NM_001252202	Map4k4	intron
chr11	4793736	4794009	274	-0.907563	4793872	NM_008698	Nipsnap1	3UTR
chr7	29996380	29996595	216	-0.876702	29996487	NM_001164658	Catsperg1	intron
chr11	69400612	69400849	238	0.488871	69400730	NM_011640	Trp53	intron
chr11	69400612	69400849	238	0.488871	69400730	NM_001127233	Trp53	intron
chr17	35033569	35033787	219	-1.31788	35033678	NM_198886	Zbtb12	3UTR
chr2	84895374	84895592	219	-2.38149	84895483	NM_001081260	Tnks1bp1	intron
chr9	100795924	100796173	250	-2.38149	100796048	NM_009282	Stag1	intron
chr9	108247657	108247867	211	-2.38149	108247762	NA	NA	NA
chr7	135864258	135864467	210	0.303004	135864362	NM_145955	Mcmbp	intron
chr5	109051156	109051365	210	-1.28196	109051260	NM_153569	Gak	intron
chr1	27142049	27142267	219	-0.0875804	27142158	NA	NA	NA
chr2	52998232	52998434	203	-1.79653	52998333	NM_018785	Prpf40a	intron
chr14	76388960	76389287	328	-0.915176	76389123	NM_026816	Gtf2f2	intron
chr17	88382859	88383077	219	-1.52771	88382968	NM_010830	Msh6	intron
chr2	70547689	70547904	216	-0.304678	70547796	NA	NA	NA
chrX	131140109	131140334	226	-0.948535	131140221	NM_019868	Hnrnph2	CDS
chr7	105786285	105786655	371	-2.34907	105786470	NM_172280	2210018M11Rik	intron
chr12	88034765	88034972	208	-1.24014	88034868	NM_177354	Vash1	3UTR
chr4	133372509	133372712	204	-1.21157	133372610	NA	NA	NA
chrX	93359020	93359240	221	-1.12668	93359130	NM_010833	Msn	CDS
chr2	180641052	180641276	225	-2.64453	180641164	NM_173761	Ythdf1	intron
chr7	123401565	123401792	228	-0.737638	123401678	NA	NA	NA
chr3	37212177	37212495	319	-1.05957	37212336	NM_001008502	Bbs12	intron
chr3	37212177	37212495	319	-1.05957	37212336	NM_001255992	Bbs12	intron
chr1	59717168	59717399	232	-0.059566	59717283	NM_009460	Sumo1	intron
chrX	17835938	17836145	208	-1.4746	17836041	NM_009483	Kdm6a	intron
chr12	110202151	110202390	240	-0.865624	110202270	NM_177602	Wdr25	intron
chr7	75509482	75509690	209	-1.24014	75509586	NA	NA	NA
chr9	31970341	31970549	209	-1.24014	31970445	NM_001195632	Arhgap32	intron
chr1	6239237	6239458	222	-0.3226	6239347	NM_009826	Rb1cc1	CDS
chr14	14793066	14793397	332	-0.175043	14793231	NM_025435	Thoc7	intron
chr14	14793066	14793397	332	-0.175043	14793231	NM_001013578	Thoc7	intron
chr4	5593599	5593867	269	-1.59008	5593733	NM_173426	Fam110b	intron
chr5	105070382	105070594	213	-1.62144	105070488	NA	NA	NA
chr5	4082838	4083065	228	-1.03403	4082951	NM_020010	Cyp51	3UTR
chr1	91035320	91035524	205	-0.190811	91035422	NM_133816	Sh3bp4	intron
chr8	4300839	4301046	208	-1.21157	4300942	NM_010485	Elavl1	intron
chr19	23131448	23131654	207	-0.294031	23131551	NA	NA	NA
chr8	113762171	113762404	234	-0.375068	113762287	NM_009149	Glg1	intron
chr2	146856302	146856573	272	-1.02714	146856437	NM_011917	Xrn2	intron
chr5	122249542	122249760	219	0.298626	122249651	NM_009125	Atxn2	intron
chr1	166329556	166329765	210	-0.696996	166329660	NM_138314	Nme7	intron
chr1	153206587	153206817	231	-1.16648	153206702	NM_054102	Ivns1abp	intron
chr1	153206587	153206817	231	-1.16648	153206702	NM_001039512	Ivns1abp	intron
chr17	10486851	10487103	253	-0.474603	10486977	NM_001159517	Qk	intron
chr17	10486851	10487103	253	-0.474603	10486977	NM_021881	Qk	intron
chr17	10486851	10487103	253	-0.474603	10486977	NM_001159516	Qk	intron
chr14	57425010	57425237	228	0.262362	57425123	NM_001253753	Zmym5	intron
chr14	57425010	57425237	228	0.262362	57425123	NM_001253752	Zmym5	intron
chr14	57425010	57425237	228	0.262362	57425123	NM_144842	Zmym5	intron
chr16	22434148	22434401	254	-0.684057	22434274	NM_023794	Etv5	intron
chr6	52686888	52687096	209	-1.35235	52686992	NM_025816	Tax1bp1	CDS
chr3	57859672	57859896	225	-0.41802	57859784	NA	NA	NA
chr3	100459972	100460196	225	-0.777166	100460084	NM_010763	Man1a2	CDS
chr12	42101371	42101626	256	-1.4746	42101498	NM_053122	Immp2l	intron
chr16	94363956	94364156	201	-2.28196	94364056	NM_139145	Hlcs	intron
chr3	35814224	35814467	244	-2.28196	35814345	NM_033623	Dcun1d1	intron
chr3	35814224	35814467	244	-2.28196	35814345	NM_001205362	Dcun1d1	intron
chr3	35814224	35814467	244	-2.28196	35814345	NM_001205361	Dcun1d1	intron
chr7	117463215	117463434	220	-2.28196	117463324	NM_177324	Sbf2	intron
chr7	124631200	124631404	205	-2.28196	124631302	NM_175645	Xylt1	intron
chr9	100637123	100637332	210	-2.28196	100637227	NM_009282	Stag1	intron
chr15	79656996	79657213	218	-0.853115	79657104	NM_001013362	Npcd	intron
chr15	79656996	79657213	218	-0.853115	79657104	NM_001013360	Npcd	intron
chr15	79656996	79657213	218	-0.853115	79657104	NM_028763	Cbx6	3UTR
chr19	53458033	53458241	209	-1.28196	53458137	NM_172429	Smndc1	CDS
chr6	148734586	148734820	235	-1.9771	148734703	NM_001081113	Ipo8	intron
chr13	8976451	8976669	219	-0.975129	8976560	NM_027000	Gtpbp4	CDS
chr6	29101092	29101649	558	-0.873153	29101370	NM_133925	Rbm28	intron
chr16	30378973	30379256	284	-0.557066	30379114	NM_001128094	Atp13a3	intron
chr16	30378973	30379256	284	-0.557066	30379114	NM_001128096	Atp13a3	intron
chr9	103963758	103964031	274	0.0399697	103963894	NM_025692	Uba5	intron
chr11	75567205	75567506	302	-0.232033	75567355	NM_009536	Ywhae	intron
chr10	21552787	21553012	226	-0.96003	21552899	NA	NA	NA
chr6	29349246	29349551	306	-1.68406	29349398	NM_001201378	Ccdc136	CDS
chr6	29349246	29349551	306	-1.68406	29349398	NM_145574	Ccdc136	CDS
chr1	191483286	191483493	208	-1.30749	191483389	NM_001081363	Cenpf	CDS
chr6	89513537	89513778	242	-0.349073	89513657	NM_001167736	Chchd6	intron
chr6	89513537	89513778	242	-0.349073	89513657	NM_025351	Chchd6	intron
chr4	114635817	114636034	218	-1.5335	114635925	NM_025647	Cmpk1	intron
chr16	4518164	4518372	209	0.0514653	4518268	NM_175347	Srl	intron
chr6	38539211	38539415	205	-1.36213	38539313	NM_138680	Luc7l2	intron
chr6	38539211	38539415	205	-1.36213	38539313	NM_001170849	Luc7l2	intron
chr6	38539211	38539415	205	-1.36213	38539313	NM_001170848	Luc7l2	intron
chr13	59834149	59834353	205	-1.09609	59834251	NA	NA	NA
chr2	154638025	154638291	267	-1.4746	154638158	NM_001139513	Raly	intron
chr2	154638025	154638291	267	-1.4746	154638158	NM_023130	Raly	intron
chr2	154638025	154638291	267	-1.4746	154638158	NM_001139512	Raly	intron
chr2	154638025	154638291	267	-1.4746	154638158	NM_001139511	Raly	intron
chr7	146055616	146055853	238	0.0634924	146055734	NM_026391	Ppp2r2d	intron
chr5	122019686	122019915	230	-1.25887	122019800	NM_009656	Aldh2	intron
chr10	12153391	12153597	207	-1.93404	12153494	NM_011682	Utrn	intron
chr7	137902917	137903154	238	-0.934035	137903035	NM_001004468	Tacc2	intron
chr7	137902917	137903154	238	-0.934035	137903035	NM_206856	Tacc2	intron
chr7	137902917	137903154	238	-0.934035	137903035	NM_021314	Tacc2	intron
chr13	34975125	34975344	220	-1.62435	34975234	NM_013830	Prpf4b	CDS
chr2	71265641	71265918	278	0.0659649	71265779	NM_026115	Hat1	intron
chr8	18635515	18635750	236	-1.3371	18635632	NM_173189	Mcph1	intron
chr8	85948476	85948718	243	-0.3371	85948597	NM_009904	Clgn	CDS
chr4	139801240	139801447	208	-0.91821	139801343	NM_198610	Igsf21	intron
chr14	28316452	28316721	270	-0.915176	28316586	NM_177111	Ccdc66	intron
chr3	95912295	95912501	207	-0.915176	95912398	NM_001025614	Otud7b	intron
chr3	95912295	95912501	207	-0.915176	95912398	NM_001025613	Otud7b	intron
chr2	112234443	112234665	223	-1.19081	112234554	NM_024254	Katnbl1	intron
chr7	93094340	93094565	226	-0.211569	93094452	NA	NA	NA
chr3	132645005	132645220	216	0.0892974	132645112	NA	NA	NA
chr7	80593412	80593615	204	-1.05957	80593513	NM_001081345	Chd2	intron
chr1	84079765	84079984	220	-0.166481	84079874	NM_001003948	Pid1	intron
chr3	68832302	68832505	204	-0.807179	68832403	NM_133786	Smc4	CDS
chr7	142884889	142885107	219	-1.34907	142884998	NM_001081117	Mki67	CDS
chr18	53528446	53528747	302	-0.612107	53528596	NM_029394	Snx24	intron
chr17	31959463	31959812	350	-0.308594	31959637	NA	NA	NA
chr5	150002626	150002921	296	-0.889641	150002773	NM_001115151	Uspl1	intron
chr5	150002626	150002921	296	-0.889641	150002773	NM_001115153	Uspl1	intron
chr5	150002626	150002921	296	-0.889641	150002773	NM_001115149	Uspl1	intron
chr5	150002626	150002921	296	-0.889641	150002773	NM_001115150	Uspl1	intron
chr5	150002626	150002921	296	-0.889641	150002773	NM_001013378	Uspl1	intron
chr7	17639304	17639582	279	-0.889641	17639443	NM_001162950	Hif3a	intron
chr7	17639304	17639582	279	-0.889641	17639443	NM_016868	Hif3a	intron
chr4	134316744	134317021	278	-2.17504	134316882	NM_145554	Ldlrap1	intron
chr15	12271478	12271786	309	-2.17504	12271632	NM_025673	Golph3	intron
chr17	75189079	75189342	264	-2.17504	75189210	NM_152817	Ttc27	intron
chr3	90056347	90056549	203	-0.624846	90056448	NM_013901	Slc39a1	3UTR
chr14	21581781	21581997	217	-3.93404	21581889	NM_178597	Camk2g	intron
chr14	21581781	21581997	217	-3.93404	21581889	NM_001039138	Camk2g	intron
chr14	21581781	21581997	217	-3.93404	21581889	NM_001039139	Camk2g	intron
chr18	13090011	13090264	254	-1.34907	13090137	NM_207530	Osbpl1a	intron
chr13	110302649	110302859	211	-0.880596	110302754	NM_011056	Pde4d	intron
chrX	148773290	148773491	202	-0.87986	148773390	NM_029836	Tspyl2	CDS
chrX	103071940	103072323	384	-0.633802	103072131	NM_009530	Atrx	CDS
chr8_random	582849	583058	210	-0.981563	582953	NM_016909	Tsnax	intron
chr10	86154869	86155078	210	-1.34402	86154973	NM_011631	Hsp90b1	CDS
chr7	148077201	148077406	206	-1.09656	148077303	NM_011875	Psmd13	intron
chr14	48343601	48343849	249	-0.873153	48343725	NM_008477	Ktn1	CDS
chr8	109538790	109538995	206	-0.287233	109538892	NA	NA	NA
chr16	18283778	18283983	206	-1.04793	18283880	NM_033324	Dgcr8	CDS
chr4	14749834	14750034	201	-0.590081	14749934	NM_152812	Otud6b	intron
chr3	32323773	32323982	210	-1.05957	32323877	NA	NA	NA
chr4	32845943	32846180	238	-1.23482	32846061	NM_001081392	Mdn1	CDS
chr1	34176232	34176435	204	-1.60389	34176333	NM_001276764	Dst	intron
chr1	34176232	34176435	204	-1.60389	34176333	NM_133833	Dst	intron
chr1	34176232	34176435	204	-1.60389	34176333	NM_134448	Dst	intron
chr3	68826123	68826332	210	-1.52012	68826227	NM_133786	Smc4	CDS
chr14	71004858	71005270	413	-0.442895	71005064	NM_013514	Dmtn	intron
chr14	71004858	71005270	413	-0.442895	71005064	NM_001252663	Dmtn	intron
chr14	71004858	71005270	413	-0.442895	71005064	NM_001252662	Dmtn	intron
chr14	71004858	71005270	413	-0.442895	71005064	NM_001252666	Dmtn	intron
chr14	71004858	71005270	413	-0.442895	71005064	NM_001252665	Dmtn	intron
chr14	71004858	71005270	413	-0.442895	71005064	NM_001252664	Dmtn	intron
chr16	16882359	16882582	224	-0.27107	16882470	NM_011624	Top3b	intron
chr13	47193456	47193660	205	-1.5923	47193558	NM_025900	Dek	CDS
chr3	94914991	94915204	214	-1.26815	94915097	NM_009336	Vps72	CDS
chr12	84973487	84973710	224	-0.268153	84973598	NM_027349	Rbm25	intron
chr9	100397994	100398207	214	-0.268153	100398100	NM_010878	Nck1	CDS
chr1	138664211	138664472	262	-2.13757	138664341	NA	NA	NA
chr19	11988874	11989088	215	-2.13757	11988981	NM_172635	Patl1	intron
chr12	103906213	103906435	223	-1.21157	103906324	NM_172584	Itpk1	intron
chr17	33740884	33741086	203	-0.989177	33740985	NM_053214	Myo1f	intron
chr11	120050683	120050925	243	-0.515631	120050804	NR_030682	2810410L24Rik	ncExon
chr7	28104995	28105201	207	-0.837174	28105098	NM_175641	Ltbp4	intron
chr7	28104995	28105201	207	-0.837174	28105098	NM_001113549	Ltbp4	intron
chr3	116608372	116608574	203	-0.41802	116608473	NA	NA	NA
chr3	107100215	107100442	228	-2.11846	107100328	NM_146136	Slc16a4	intron
chr8	129610737	129610983	247	0.62849	129610860	NM_001122850	Pard3	intron
chr8	129610737	129610983	247	0.62849	129610860	NM_033620	Pard3	intron
chrX	100662986	100663298	313	-1.45668	100663142	NR_002844	Tsix	ncIntron
chrX	100662986	100663298	313	-1.45668	100663142	NR_001570	Xist	ncExon
chrX	100662986	100663298	313	-1.45668	100663142	NR_001463	Xist	ncExon
chr4	139702459	139702664	206	-1.4006	139702561	NM_198610	Igsf21	intron
chr9	103076034	103076396	363	-0.796532	103076215	NM_173781	Rab6b	intron
chr14	97823795	97824005	211	-1.10848	97823900	NA	NA	NA
chr10	27854005	27854218	214	-0.229491	27854111	NM_008983	Ptprk	intron
chr18	32245828	32246039	212	-1.10848	32245933	NM_173441	Iws1	CDS
chr12	117486546	117486751	206	-0.667249	117486648	NM_146039	Wdr60	CDS
chr1	153427268	153427494	227	-0.927116	153427381	NM_022018	Fam129a	intron
chr19	16830151	16830362	212	-0.00511819	16830256	NM_173028	Vps13a	intron
chr5	132900225	132900518	294	-1.4746	132900371	NM_177047	Auts2	intron
chr6	29370047	29370279	233	-1.79653	29370163	NM_001201378	Ccdc136	intron
chr6	29370047	29370279	233	-1.79653	29370163	NM_145574	Ccdc136	intron
chr16	38572745	38573041	297	-0.533497	38572893	NM_001205286	Tmem39a	intron
chr16	38572745	38573041	297	-0.533497	38572893	NM_001205287	Tmem39a	intron
chr16	38572745	38573041	297	-0.533497	38572893	NM_026407	Tmem39a	intron
chr2	117078358	117078750	393	-1.5335	117078554	NM_026620	Fam98b	intron
chrX	131229061	131229308	248	-0.922062	131229184	NM_001202500	Armcx4	CDS
chr1	63608672	63608874	203	-0.899101	63608773	NM_011780	Adam23	intron
chr1	63608672	63608874	203	-0.899101	63608773	NM_001177600	Adam23	intron
chr9	70428488	70428709	222	-0.788264	70428598	NM_026337	Sltm	CDS
chr9	70428488	70428709	222	-0.788264	70428598	NM_025690	Sltm	CDS
chr13	56805374	56805585	212	0.594109	56805479	NM_008541	Smad5	intron
chr13	56805374	56805585	212	0.594109	56805479	NM_001164041	Smad5	intron
chr13	56805374	56805585	212	0.594109	56805479	NM_001164042	Smad5	intron
chr7	134905094	134905459	366	-0.512436	134905276	NM_172748	Fbxl19	intron
chr1	138616222	138616484	263	-1.20043	138616353	NR_037986	Gm16880	ncIntron
chr7	71533751	71533953	203	-1.19929	71533852	NM_026483	Mphosph10	CDS
chrX	158790761	158790984	224	-0.883994	158790872	NA	NA	NA
chr4	126872784	126873014	231	-0.774164	126872899	NM_198618	Dlgap3	CDS
chr11	71969874	71970105	232	-2.05957	71969989	NM_028963	4933427D14Rik	intron
chr6	38395626	38395895	270	-2.05957	38395760	NM_177185	Ubn2	intron
chr12	29335229	29335432	204	0.0779375	29335330	NM_011275	Rnaseh1	intron
chr4	21792931	21793159	229	-0.964929	21793045	NM_025669	Sfrs18	CDS
chr6	119672077	119672439	363	-1.35725	119672258	NM_053204	Erc1	CDS
chr17	8376612	8376829	218	-1.44861	8376720	NM_001197046	Fgfr1op	intron
chr17	8376612	8376829	218	-1.44861	8376720	NM_201230	Fgfr1op	intron
chr7	103709200	103709519	320	-0.562066	103709359	NM_011858	Tenm4	intron
chr9	25113578	25113820	243	-1.11846	25113699	NM_001205367	2007-09-01	intron
chr9	25113578	25113820	243	-1.11846	25113699	NM_009859	2007-09-01	intron
chr13	85414368	85414602	235	-0.175043	85414485	NM_145452	Rasa1	intron
chr14	50348143	50348368	226	-1.17504	50348255	NM_026142	3632451O06Rik	intron
chr8	109130508	109130717	210	-0.344543	109130612	NM_009864	Cdh1	intron
chr12	56035642	56035855	214	0.572702	56035748	NM_013815	Baz1a	CDS
chr3	82187478	82187885	408	-1.97103	82187681	NM_001081230	Map9	intron
chr16	30364983	30365187	205	-0.747622	30365085	NM_001128094	Atp13a3	intron
chr16	30364983	30365187	205	-0.747622	30365085	NM_001128096	Atp13a3	intron
chr4	129045070	129045384	315	0.256908	129045227	NM_028603	Zbtb8a	intron
chr4	117316324	117316559	236	-1.73764	117316441	NM_080469	Eri3	intron
chr4	125378606	125378924	319	-0.737638	125378765	NM_001081097	Grik3	intron
chr7	36565651	36565909	259	-0.737638	36565780	NM_177739	Zfp507	intron
chr2	164839917	164840124	208	-0.915176	164840020	NM_144892	Ncoa5	intron
chr19	46861201	46861465	265	-0.263099	46861333	NM_033569	Cnnm2	intron
chr19	46861201	46861465	265	-0.263099	46861333	NM_001102471	Cnnm2	intron
chr17	12502709	12502923	215	-0.96003	12502816	NM_011948	Map3k4	intron
chr17	25794998	25795333	336	-0.507025	25795165	NR_045520	Lmf1	ncIntron
chr17	25794998	25795333	336	-0.507025	25795165	NM_029624	Lmf1	intron
chr8	89398983	89399218	236	-1.3111	89399100	NM_030563	N4bp1	intron
chr12	83270398	83270602	205	-1.30859	83270500	NA	NA	NA
chr13	110151444	110151653	210	-0.915176	110151548	NM_011056	Pde4d	intron
chr18	33985400	33985602	203	-2.86692	33985501	NM_013512	Epb4.1l4a	intron
chr3	8932171	8932393	223	-2.72253	8932282	NM_009412	Tpd52	intron
chr3	8932171	8932393	223	-2.72253	8932282	NM_001025262	Tpd52	intron
chr3	8932171	8932393	223	-2.72253	8932282	NM_001025261	Tpd52	intron
chr3	8932171	8932393	223	-2.72253	8932282	NM_001025264	Tpd52	intron
chr3	8932171	8932393	223	-2.72253	8932282	NM_001025263	Tpd52	intron
chr2	119194871	119195120	250	-2.56207	119194995	NA	NA	NA
chr19	23087418	23087811	394	-1.99817	23087614	NA	NA	NA
chr1	13363661	13363881	221	-0.12668	13363771	NM_008678	Ncoa2	intron
chr1	13363661	13363881	221	-0.12668	13363771	NM_001077695	Ncoa2	intron
chr9	70427802	70428220	419	-0.879698	70428011	NM_026337	Sltm	CDS
chr9	70427802	70428220	419	-0.879698	70428011	NM_025690	Sltm	CDS
chr14	76344357	76344560	204	-0.709069	76344458	NM_026816	Gtf2f2	intron
chr19	9045553	9045756	204	-1.02714	9045654	NM_026007	Eef1g	intron
chr1	89679916	89680139	224	-0.989177	89680027	NM_001205391	Atg16l1	intron
chr1	89679916	89680139	224	-0.989177	89680027	NM_001205392	Atg16l1	intron
chr1	89679916	89680139	224	-0.989177	89680027	NM_029846	Atg16l1	intron
chr13	11825427	11825661	235	0.295915	11825544	NM_023868	Ryr2	intron
chr12	107255835	107256043	209	-0.881779	107255939	NM_011705	Vrk1	intron
chr12	107255835	107256043	209	-0.881779	107255939	NM_001029844	Vrk1	intron
chr12	107255835	107256043	209	-0.881779	107255939	NM_001029843	Vrk1	intron
chr17	47606519	47606735	217	-1.697	47606627	NM_145489	AI661453	3UTR
chr8	4300587	4300796	210	0.303004	4300691	NM_010485	Elavl1	intron
chr19	24263283	24263488	206	0.140733	24263385	NM_011597	Tjp2	intron
chr8	114354808	114355028	221	-0.787761	114354918	NM_011801	Cfdp1	intron
chr3	107929433	107929634	202	-1.9771	107929533	NM_010306	Gnai3	intron
chr7	125995860	125996104	245	-0.829446	125995982	NM_023197	Knop1	CDS
chr7	125995860	125996104	245	-0.829446	125995982	NM_001168220	Knop1	intron
chr7	125995860	125996104	245	-0.829446	125995982	NM_001168219	Knop1	intron
chr7	125995860	125996104	245	-0.829446	125995982	NM_001168218	Knop1	intron
chr7	71534205	71534413	209	-0.511129	71534309	NM_026483	Mphosph10	intron
chr2	94172971	94173220	250	-0.0960919	94173095	NM_183106	Ttc17	CDS
chr2	174889617	174889823	207	-0.681054	174889720	NM_001085546	Gm14393	intron
chr11	116299704	116299916	213	-0.979839	116299810	NM_176902	Ubald2	3UTR
chr11	116299704	116299916	213	-0.979839	116299810	NR_003376	Gm7367	ncExon
chr8	83305717	83305943	227	-0.676237	83305830	NM_021356	Gab1	intron
chr16	84860532	84860840	309	-0.866921	84860686	NM_008065	Gabpa	CDS
chrX	90754631	90754836	206	-0.0875804	90754733	NM_008892	Pola1	intron
chr2	11508398	11508604	207	-0.862529	11508501	NM_152824	Rbm17	CDS
chr6	124992246	124992486	241	-1.05957	124992366	NM_133345	Ing4	intron
chr2	129267424	129267664	241	-0.059566	129267544	NA	NA	NA
chr9	111111210	111111434	225	0.0399697	111111322	NM_001164838	Lrrfip2	intron
chr9	111111210	111111434	225	0.0399697	111111322	NM_027742	Lrrfip2	intron
chr1	33848183	33848492	310	-0.667249	33848337	NM_133817	Zfp451	intron
chr11	51090076	51090310	235	-0.659028	51090193	NM_007714	Clk4	intron
chr14	15501431	15501632	202	-0.542775	15501531	NA	NA	NA
chr5	21267461	21267679	219	-1.24014	21267570	NM_009584	Dnajc2	intron
chr12	60173579	60173791	213	-0.863169	60173685	NM_008891	Pnn	CDS
chr11	62211708	62211935	228	-0.571465	62211821	NM_001252313	Ncor1	CDS
chr11	62211708	62211935	228	-0.571465	62211821	NM_011308	Ncor1	CDS
chr5	31830416	31830722	307	-0.648633	31830569	NM_009206	Slc4a1ap	CDS
chr2	90735080	90735313	234	-1.93404	90735196	NM_026688	Ndufs3	intron
chr1	176724523	176724726	204	-1.64453	176724624	NM_019445	Fmn2	intron
chr8	86747579	86747914	336	0.414365	86747746	NM_172503	Zswim4	CDS
chr3	119754972	119755182	211	-0.644528	119755077	NA	NA	NA
chr9	45679940	45680148	209	-0.644528	45680044	NM_178709	Rnf214	CDS
chr5	140495868	140496092	225	-0.934035	140495980	NM_010752	Mad1l1	intron
chr9	121177721	121177942	222	-0.638102	121177831	NM_177589	Ulk4	intron
chr8	114508695	114508924	230	0.0399697	114508809	NM_013925	Adat1	intron
chr10	24643728	24643946	219	-0.0465098	24643837	NM_007482	Arg1	intron
chr1	162134961	162135178	218	-1.33087	162135069	NM_009786	Cacybp	intron
chr12	88796466	88796687	222	-1.75471	88796576	NM_025507	Snw1	CDS
chr8	11524267	11524490	224	-0.0416441	11524378	NM_024248	Cars2	intron
chr4	11109074	11109335	262	-0.0416441	11109204	NA	NA	NA
chr4	104077380	104077584	205	-0.626607	104077482	NM_010014	Dab1	intron
chr4	104077380	104077584	205	-0.626607	104077482	NM_177259	Dab1	intron
chr2	29841565	29841783	219	-0.778384	29841674	NM_001177668	Sptan1	intron
chr2	29841565	29841783	219	-0.778384	29841674	NM_001177667	Sptan1	intron
chr2	29841565	29841783	219	-0.778384	29841674	NM_001076554	Sptan1	intron
chrX	39159583	39160005	423	-1.35067	39159794	NM_001033422	Thoc2	intron
chr11	33384458	33384670	213	-1.0326	33384564	NM_023146	Ranbp17	intron
chr4	132102548	132102756	209	-1.01976	132102652	NM_172400	Dnajc8	intron
chr4	32702426	32702666	241	-0.796532	32702546	NM_001122978	Casp8ap2	intron
chr4	32702426	32702666	241	-0.796532	32702546	NM_011997	Casp8ap2	5UTR
chr7	119918543	119918762	220	-1.01892	119918652	NM_001166584	Tead1	intron
chr7	119918543	119918762	220	-1.01892	119918652	NM_009346	Tead1	intron
chr7	119918543	119918762	220	-1.01892	119918652	NM_001166585	Tead1	intron
chrX	12795339	12795580	242	-1.36537	12795459	NA	NA	NA
chr10	58639574	58639807	234	-1.18242	58639690	NM_001024910	2010-09-01	CDS
chr10	58639574	58639807	234	-1.18242	58639690	NM_001024911	2010-09-01	CDS
chr12	110798615	110798858	244	-1.18242	110798736	NR_027651	Meg3	ncExon
chr12	110798615	110798858	244	-1.18242	110798736	NR_027652	Meg3	ncIntron
chr12	110798615	110798858	244	-1.18242	110798736	NR_046475	Meg3	ncIntron
chr12	110798615	110798858	244	-1.18242	110798736	NR_003633	Meg3	ncExon
chrX	103051082	103051288	207	-1.18032	103051185	NM_009530	Atrx	intron
chr4	40674860	40675074	215	-1.05957	40674967	NM_008298	Dnaja1	intron
chr4	40674860	40675074	215	-1.05957	40674967	NM_001164671	Dnaja1	intron
chr4	40674860	40675074	215	-1.05957	40674967	NM_001164672	Dnaja1	intron
chr2	160481765	160481998	234	-1.36769	160481881	NM_009408	Top1	intron
chr1	167800209	167800434	226	-1.00512	167800321	NM_001113392	Cd247	3UTR
chr1	167800209	167800434	226	-1.00512	167800321	NM_001113394	Cd247	3UTR
chr1	167800209	167800434	226	-1.00512	167800321	NM_001113393	Cd247	3UTR
chr1	167800209	167800434	226	-1.00512	167800321	NR_103716	Cd247	ncExon
chr1	167800209	167800434	226	-1.00512	167800321	NM_011137	Pou2f1	3UTR
chr1	167800209	167800434	226	-1.00512	167800321	NM_198933	Pou2f1	3UTR
chr1	167800209	167800434	226	-1.00512	167800321	NM_198932	Pou2f1	3UTR
chr1	167800209	167800434	226	-1.00512	167800321	NM_198934	Pou2f1	3UTR
chr7	134672660	134672871	212	-0.590081	134672765	NA	NA	NA
chr8	102839795	102840012	218	-0.589547	102839903	NA	NA	NA
chr1	15833260	15833462	203	-0.621445	15833361	NM_009352	Terf1	3UTR
chr3	138216457	138216736	280	-1.07251	138216596	NM_007917	Eif4e	CDS
chr5	53662029	53662262	234	-0.934035	53662145	NM_001145433	Smim20	intron
chr17	66334815	66335059	245	-1.36213	66334937	NM_001025572	Ankrd12	CDS
chrX	93358753	93358954	202	-0.674541	93358853	NM_010833	Msn	intron
chr11	20549650	20549851	202	-1.86692	20549750	NM_021372	Sertad2	3UTR
chr11	20549650	20549851	202	-1.86692	20549750	NM_001038625	Sertad2	3UTR
chrX	103048522	103048746	225	-0.829099	103048634	NM_009530	Atrx	CDS
chr11	77505385	77505748	364	-0.796532	77505566	NM_001024205	Nufip2	CDS
chr4	154549155	154549533	379	-1.57414	154549344	NM_011385	Ski	intron
chr11	120102909	120103155	247	-0.574139	120103032	NM_198423	Bahcc1	intron
chr2	160508332	160508557	226	-1.12442	160508444	NM_009408	Top1	CDS
chr8	108130431	108130634	204	0.284388	108130532	NM_001081241	Fam65a	intron
chr14	66475510	66475721	212	-0.750935	66475615	NM_145944	Ccdc25	CDS
chr1	120943760	120943967	208	-1.33186	120943863	NM_001081125	Gli2	intron
chr4	32845270	32845478	209	-0.885879	32845374	NM_001081392	Mdn1	CDS
chr1	34248440	34248641	202	-1.06756	34248540	NM_001276764	Dst	CDS
chr1	34248440	34248641	202	-1.06756	34248540	NM_133833	Dst	intron
chr1	34248440	34248641	202	-1.06756	34248540	NM_134448	Dst	CDS
chr4	33470040	33470248	209	-0.737638	33470144	NM_011884	Rngtt	intron
chr17	87837169	87837398	230	-0.0147117	87837283	NM_007589	Calm2	intron
chr18	50854824	50855049	226	-0.378174	50854936	NA	NA	NA
chr17	66213715	66213958	244	-1.08604	66213836	NM_009067	Ralbp1	CDS
chr17	66213715	66213958	244	-1.08604	66213836	NM_001198949	Ralbp1	CDS
chr18	77788193	77788411	219	0.0399697	77788302	NM_001164504	Rnf165	intron
chrX	146985620	146985982	363	-0.4288	146985801	NM_009653	Alas2	intron
chrX	146985620	146985982	363	-0.4288	146985801	NM_001102446	Alas2	intron
chr19	16034502	16034722	221	0.0462287	16034612	NM_198019	Cep78	intron
chr7	30801369	30801575	207	-0.709069	30801472	NM_001167873	Zfp568	intron
chr7	30801369	30801575	207	-0.709069	30801472	NM_001167872	Zfp568	intron
chr7	30801369	30801575	207	-0.709069	30801472	NM_001033355	Zfp568	intron
chr11	94157248	94157488	241	-1.41661	94157368	NM_026313	Luc7l3	CDS
chr10	76343142	76343350	209	-1.5335	76343246	NM_021568	Pcbp3	intron
chr8	108726015	108726289	275	-0.533497	108726152	NM_001007567	Slc7a6os	CDS
chr10	62215857	62216086	230	-0.530911	62215971	NM_026201	Ccar1	CDS
chr2	135814298	135814518	221	0.276898	135814408	NM_013829	Plcb4	intron
chr18	13018393	13018611	219	-1.26602	13018502	NM_001252492	Osbpl1a	intron
chr18	13018393	13018611	219	-1.26602	13018502	NM_001252493	Osbpl1a	intron
chr18	13018393	13018611	219	-1.26602	13018502	NM_001252490	Osbpl1a	intron
chr18	13018393	13018611	219	-1.26602	13018502	NM_001252489	Osbpl1a	intron
chr18	13018393	13018611	219	-1.26602	13018502	NM_001252491	Osbpl1a	intron
chr18	13018393	13018611	219	-1.26602	13018502	NM_207530	Osbpl1a	intron
chr11	33207455	33207663	209	-0.529051	33207559	NM_023146	Ranbp17	intron
chr5	108336810	108337031	222	-1.10188	108336920	NM_016980	Rpl5	CDS
chr14	120787370	120787586	217	-0.355959	120787478	NM_175341	Mbnl2	intron
chr14	120787370	120787586	217	-0.355959	120787478	NM_207515	Mbnl2	intron
chr15	69770922	69771135	214	-0.811638	69771028	NR_045071	Gm19782	ncIntron
chr1	89606240	89606453	214	-1.10687	89606346	NM_001110193	Inpp5d	intron
chr1	89606240	89606453	214	-1.10687	89606346	NM_010566	Inpp5d	intron
chr1	89606240	89606453	214	-1.10687	89606346	NM_001110192	Inpp5d	intron
chr13	13908668	13908868	201	-0.842755	13908768	NM_010317	Gng4	intron
chr12	110085848	110086103	256	-1.519	110085975	NA	NA	NA
chr4	52482663	52482879	217	-1.34907	52482771	NM_008017	Smc2	CDS
chr10	16437592	16437808	217	-0.410473	16437700	NA	NA	NA
chr1	88478422	88478629	208	-0.0990943	88478525	NM_008801	Pde6d	intron
chr17	66335406	66335624	219	-0.928321	66335515	NM_001025572	Ankrd12	CDS
chr1	181303754	181303959	206	-0.676237	181303856	NM_027188	Smyd3	intron
chr11	6209033	6209358	326	-1.79653	6209195	NM_001252283	Ogdh	intron
chr11	6209033	6209358	326	-1.79653	6209195	NM_001252282	Ogdh	intron
chr11	6209033	6209358	326	-1.79653	6209195	NM_001252287	Ogdh	intron
chr11	6209033	6209358	326	-1.79653	6209195	NM_010956	Ogdh	intron
chr11	6209033	6209358	326	-1.79653	6209195	NM_001252288	Ogdh	intron
chr12	100601500	100601754	255	-1.79653	100601627	NM_183186	Foxn3	intron
chr13	40967011	40967239	229	-1.79653	40967125	NM_023887	Gcnt2	intron
chr16	37651523	37651749	227	-1.79653	37651636	NM_026610	Ndufb4	intron
chr15	63805254	63805494	241	-1.79653	63805374	NM_144846	Fam49b	intron
chr16	4624490	4624750	261	0.0779375	4624620	NM_025571	Pam16	intron
chr3	88847119	88847358	240	-0.889641	88847238	NM_138679	Ash1l	CDS
chr7	16806178	16806420	243	0.0924371	16806299	NM_027883	Dhx34	intron
chr1	70579189	70579394	206	-0.667249	70579291	NM_029160	Spag16	intron
chr1	70579189	70579394	206	-0.667249	70579291	NM_025728	Spag16	intron
chr4	145739904	145740104	201	-0.501076	145740004	NM_001085522	Gm13251	intron
chr7	135596509	135596756	248	-0.497687	135596632	NM_009383	Tial1	intron
chr13	98021312	98021539	228	-0.175043	98021425	NM_007930	Enc1	3UTR
chr5	53980555	53980769	215	-0.663637	53980662	NM_001080928	Rbpj	intron
chr14	57293199	57293458	260	-1.07634	57293328	NM_023773	Mphosph8	CDS
chr18	35063554	35063757	204	-0.681054	35063655	NM_144866	Etf1	3UTR
chr11	69466588	69466792	205	0.0965532	69466690	NM_011814	Fxr2	3UTR
chr16	18283273	18283484	212	-0.902025	18283378	NM_033324	Dgcr8	intron
chr10	62061051	62061271	221	-0.897815	62061161	NM_019553	Ddx21	CDS
chr1	134921497	134921901	405	0.233934	134921699	NM_008575	Mdm4	intron
chr6	146946661	146946922	262	-0.892456	146946791	NM_001170433	Ppfibp1	CDS
chr6	146946661	146946922	262	-0.892456	146946791	NM_026221	Ppfibp1	CDS
chr9	110108405	110108605	201	-1.37668	110108505	NM_009211	Smarcc1	CDS
chr1	43882246	43882448	203	0.110359	43882347	NM_026430	Uxs1	intron
chr3	135217276	135217485	210	-1.15268	135217380	NM_027288	Manba	intron
chr9	27680205	27680421	217	-0.474603	27680313	NM_177906	Opcml	intron
chr5	37703898	37704157	260	-0.474603	37704027	NM_021292	Evc	intron
chr3	30708841	30709056	216	-1.30349	30708948	NM_027016	Sec62	CDS
chr11	113251148	113251403	256	-2.28196	113251275	NM_001166503	Slc39a11	intron
chr11	113251148	113251403	256	-2.28196	113251275	NM_027216	Slc39a11	intron
chrX	135868687	135868926	240	-1.11846	135868806	NR_045455	C330013F16Rik	ncIntron
chrX	135868687	135868926	240	-1.11846	135868806	NM_011635	Trap1a	CDS
chr11	23184527	23184867	341	-1.10139	23184697	NM_134014	Xpo1	CDS
chr11	23184527	23184867	341	-1.10139	23184697	NM_001035226	Xpo1	CDS
chr9	52907261	52907483	223	-0.925265	52907372	NM_029936	Ddx10	intron
chr10	79620730	79620954	225	-0.60486	79620842	NM_021565	Midn	3UTR
chr8	114364254	114364497	244	-1.05957	114364375	NM_011801	Cfdp1	CDS
chr13	8973469	8973683	215	-0.866921	8973576	NM_027000	Gtpbp4	intron
chr17	71987005	71987221	217	-0.0364824	71987113	NM_175639	Wdr43	intron
chr17	12950412	12950613	202	-1.73764	12950512	NM_010515	Igf2r	intron
chr17	12950412	12950613	202	-1.73764	12950512	NR_027784	Airn	ncIntron
chr17	12950412	12950613	202	-1.73764	12950512	NR_002853	Airn	ncIntron
chr17	12950412	12950613	202	-1.73764	12950512	NR_027773	Airn	ncIntron
chr17	12950412	12950613	202	-1.73764	12950512	NR_027772	Airn	ncIntron
chr5	65942549	65942769	221	-0.449512	65942659	NM_016786	Ube2k	intron
chr3	52915055	52915268	214	-0.12668	52915161	NM_175386	Lhfp	intron
chr11	83583855	83584082	228	0.138373	83583968	NM_145432	Heatr6	intron
chr7	3529503	3529729	227	-1.11846	3529616	NA	NA	NA
chr18	75545724	75545992	269	-0.268153	75545858	NM_001042660	Smad7	intron
chr15	98957533	98957786	254	-0.438078	98957659	NM_139140	Spats2	intron
chr18	35098849	35099059	211	-0.67164	35098954	NM_010481	Hspa9	intron
chr4	116805152	116805363	212	-1.11506	116805257	NM_013807	Plk3	intron
chr4	136096530	136097027	498	-1.96646	136096778	NM_024452	Luzp1	CDS
chr15	79359876	79360084	209	-0.167119	79359980	NM_199080	Ddx17	3UTR
chr15	79359876	79360084	209	-0.167119	79359980	NM_152806	Ddx17	3UTR
chr15	79359876	79360084	209	-0.167119	79359980	NM_001040187	Ddx17	3UTR
chr3	95737751	95737956	206	-0.300208	95737853	NM_001253758	Anp32e	intron
chr3	95737751	95737956	206	-0.300208	95737853	NM_001253757	Anp32e	CDS
chr3	95737751	95737956	206	-0.300208	95737853	NM_023210	Anp32e	CDS
chrX	148472140	148472358	219	-0.749226	148472249	NM_019710	Smc1a	intron
chr5	149861171	149861375	205	-1.66574	149861273	NM_010439	Hmgb1	intron
chr13	53832715	53833135	421	-0.707264	53832925	NA	NA	NA
chr11	95330199	95330515	317	0.381007	95330357	NM_025287	Spop	intron
chr4	126241052	126241255	204	-0.832155	126241153	NM_175554	Clspn	CDS
chr19	14573219	14573422	204	0.170732	14573320	NM_011600	Tle4	intron
chrX	103070288	103070662	375	-0.957772	103070475	NM_009530	Atrx	CDS
chr2	130984378	130984605	228	-1.697	130984491	NM_026091	1700037H04Rik	intron
chr15	103072469	103072677	209	-1.09819	103072573	NM_001039129	Hnrnpa1	intron
chr15	103072469	103072677	209	-1.09819	103072573	NR_002885	Gm10052	ncIntron
chr15	103072469	103072677	209	-1.09819	103072573	NM_010447	Hnrnpa1	intron
chr15	103072469	103072677	209	-1.09819	103072573	NR_002883	Gm5643	ncIntron
chr3	33946552	33946763	212	-1.73094	33946657	NM_008053	Fxr1	CDS
chr3	33946552	33946763	212	-1.73094	33946657	NM_001113188	Fxr1	CDS
chr3	33946552	33946763	212	-1.73094	33946657	NM_001113189	Fxr1	CDS
chr8	82197586	82197970	385	-0.696996	82197778	NM_001256033	Otud4	CDS
chr8	82197586	82197970	385	-0.696996	82197778	NM_001081164	Otud4	CDS
chr15	38616235	38616439	205	-0.407489	38616337	NM_025494	Atp6v1c1	intron
chr11	69716019	69716243	225	-0.818558	69716131	NM_001013414	Neurl4	intron
chr1	138176751	138176954	204	-0.232033	138176852	NM_001081360	Camsap2	intron
chr19	12851245	12851468	224	-1.24904	12851356	NR_024093	U05342	ncExon
chr19	12851245	12851468	224	-1.24904	12851356	NM_053009	Zfp91	CDS
chr7	87628106	87628357	252	-0.81564	87628231	NM_001042527	Blm	intron
chr7	87628106	87628357	252	-0.81564	87628231	NM_007550	Blm	intron
chr9	31938725	31939267	543	-0.815113	31938996	NM_001195632	Arhgap32	intron
chr13	62771404	62771708	305	-0.12668	62771556	NA	NA	NA
chr1	43835485	43835792	308	-0.547852	43835638	NM_026430	Uxs1	intron
chr17	87833317	87833520	204	-0.559492	87833418	NM_007589	Calm2	intron
chr6	120642890	120643124	235	-0.388874	120643007	NM_001128151	Cecr2	intron
chr3	75682019	75682221	203	-0.387141	75682120	NM_175193	Golim4	intron
chrX	103047316	103047525	210	-0.718353	103047420	NM_009530	Atrx	intron
chr9	65642506	65642721	216	-0.059566	65642613	NM_172536	Zfp609	CDS
chr14	45749166	45749387	222	-0.796532	45749276	NA	NA	NA
chr19	9952654	9952858	205	-0.99887	9952756	NM_016692	Incenp	intron
chr16	57429098	57429376	279	-0.977104	57429237	NM_025599	Cmss1	intron
chr16	57429098	57429376	279	-0.977104	57429237	NM_001040397	Filip1l	intron
chr13	47195566	47195767	202	-1.22306	47195666	NM_025900	Dek	intron
chr9	70429001	70429373	373	-0.754711	70429187	NM_026337	Sltm	CDS
chr9	70429001	70429373	373	-0.754711	70429187	NM_025690	Sltm	CDS
chr16	5073092	5073326	235	-0.722531	5073209	NM_026666	Ubn1	CDS
chrX	103046383	103046607	225	-0.566967	103046495	NM_009530	Atrx	CDS
chr1	63625387	63625614	228	-1.55433	63625500	NM_011780	Adam23	intron
chr15	35766917	35767128	212	-1.64453	35767022	NM_177151	Vps13b	intron
chr15	77597546	77597756	211	-0.914886	77597651	NM_022410	Myh9	CDS
chrX	72353470	72353689	220	-1.29369	72353579	NM_001030307	Dkc1	CDS
chr4	83109510	83109718	209	-1.31763	83109614	NM_133948	Psip1	CDS
chr9	52925233	52925459	227	-0.698208	52925346	NM_029936	Ddx10	CDS
chr8	60499187	60499394	208	-0.83486	60499290	NM_175032	Galntl6	intron
chr15	34989752	34990007	256	0.23589	34989879	NM_019635	Stk3	intron
chr1	63528275	63528479	205	-1.4746	63528377	NM_011780	Adam23	intron
chr1	63528275	63528479	205	-1.4746	63528377	NM_001177600	Adam23	intron
chr15	84634819	84635128	310	-1.34907	84634973	NR_030731	Phf21b	ncIntron
chr15	84634819	84635128	310	-1.34907	84634973	NM_001081166	Phf21b	intron
chr10	7534371	7534575	205	-1.08466	7534473	NM_026141	Ppil4	CDS
chr11	93785759	93785983	225	-1.45188	93785871	NM_134012	Mbtd1	CDS
chr1	153210577	153210782	206	-1.20521	153210679	NM_054102	Ivns1abp	3UTR
chr1	153210577	153210782	206	-1.20521	153210679	NM_001039512	Ivns1abp	3UTR
chr7	106997500	106997716	217	-0.340748	106997608	NM_025668	Spcs2	intron
chr9	8709753	8709970	218	-0.340586	8709861	NA	NA	NA
chr2	35017305	35017590	286	-0.977104	35017447	NM_012018	Cep110	intron
chr2	35017305	35017590	286	-0.977104	35017447	NM_030000	Cep110	intron
chr1	63500217	63500420	204	-0.600134	63500318	NM_011780	Adam23	intron
chr1	63500217	63500420	204	-0.600134	63500318	NM_001177600	Adam23	intron
chr6	56828117	56828348	232	-0.751444	56828232	NM_012056	Fkbp9	3UTR
chr5	115624662	115624879	218	-1.62144	115624770	NM_013879	Cabp1	intron
chr17	25404005	25404255	251	-0.334426	25404130	NM_001177609	Ube2i	intron
chr17	25404005	25404255	251	-0.334426	25404130	NM_011665	Ube2i	intron
chr17	25404005	25404255	251	-0.334426	25404130	NM_001177610	Ube2i	intron
chr3	134908728	134908935	208	-0.332584	134908831	NM_173762	Cenpe	intron
chr19	35024984	35025428	445	-0.744693	35025206	NM_183046	Kif20b	CDS
chr5	34012113	34012334	222	-1.4288	34012223	NM_001040435	Tacc3	CDS
chr9	113586225	113586442	218	0.425861	113586333	NM_001164677	Pdcd6ip	intron
chr9	113586225	113586442	218	0.425861	113586333	NM_011052	Pdcd6ip	intron
chr9	113586225	113586442	218	0.425861	113586333	NM_001164678	Pdcd6ip	intron
chr4	146998367	146998596	230	-1.03754	146998481	NM_145078	2610305D13Rik	intron
chr5	25205562	25205802	241	-0.518998	25205682	NM_020570	Xrcc2	intron
chr17	56473262	56473465	204	-0.474603	56473363	NM_172132	Kdm4b	intron
chr5	104951050	104951252	203	-0.975665	104951151	NM_001166581	BC005561	CDS
chr13	114397811	114398037	227	-0.3226	114397924	NM_130796	Snx18	intron
chr15	63792881	63793104	224	-0.3226	63792992	NM_144846	Fam49b	intron
chr2	80461998	80462232	235	-0.3226	80462115	NM_024438	Dusp19	intron
chr6	33884846	33885064	219	-0.574139	33884955	NM_009148	Exoc4	intron
chr11	12330877	12331084	208	0.00183457	12330980	NM_172496	Cobl	intron
chr6	67227721	67227933	213	-1.29043	67227827	NM_001113565	Serbp1	CDS
chr6	67227721	67227933	213	-1.29043	67227827	NM_001113566	Serbp1	CDS
chr6	67227721	67227933	213	-1.29043	67227827	NM_001113564	Serbp1	CDS
chr6	67227721	67227933	213	-1.29043	67227827	NM_025814	Serbp1	CDS
chr12	9000376	9000580	205	-0.474603	9000478	NM_001159527	Wdr35	intron
chr12	9000376	9000580	205	-0.474603	9000478	NM_172470	Wdr35	intron
chr8	42484834	42485040	207	-1.51023	42484937	NM_013522	Frg1	CDS
chr6	118346676	118346981	306	-0.82824	118346828	NM_194339	Bms1	CDS
chr17	88079207	88079432	226	-1.14779	88079319	NM_008628	Msh2	CDS
chr12	85795227	85795445	219	-1.3111	85795336	NM_173756	Lin52	intron
chr1	37491201	37491460	260	-0.393467	37491330	NM_026123	Unc50	intron
chr11	95833621	95833826	206	1.10495	95833723	NM_009951	Igf2bp1	intron
chr15	86044895	86045101	207	-0.0860382	86044998	NM_145476	Tbc1d22a	5UTR
chr8	90048022	90048234	213	-2.38149	90048128	NR_033430	Gm2694	ncIntron
chr12	73091234	73091443	210	-0.304678	73091338	NM_026102	Daam1	3UTR
chr12	73091234	73091443	210	-0.304678	73091338	NM_172464	Daam1	3UTR
chr5	124640984	124641218	235	-0.304678	124641101	NM_011256	Pitpnm2	intron
chr6	113103063	113103265	203	-1.11203	113103164	NM_028385	Setd5	3UTR
chr15	59308247	59308517	271	-1.59008	59308382	NM_001164604	Nsmce2	intron
chr15	59308247	59308517	271	-1.59008	59308382	NM_026746	Nsmce2	intron
chr2	103619387	103619587	201	-0.750545	103619487	NM_016739	Caprin1	intron
chr2	103619387	103619587	201	-0.750545	103619487	NM_001111289	Caprin1	intron
chr2	103619387	103619587	201	-0.750545	103619487	NM_001111290	Caprin1	intron
chr2	103619387	103619587	201	-0.750545	103619487	NM_001111292	Caprin1	intron
chr2	103619387	103619587	201	-0.750545	103619487	NM_001111291	Caprin1	intron
chr3	89842700	89842903	204	-0.604371	89842801	NM_028475	Ubap2l	CDS
chr3	89842700	89842903	204	-0.604371	89842801	NM_153489	Ubap2l	CDS
chr3	89842700	89842903	204	-0.604371	89842801	NM_001165984	Ubap2l	CDS
chr3	89842700	89842903	204	-0.604371	89842801	NM_001165983	Ubap2l	CDS
chr3	89842700	89842903	204	-0.604371	89842801	NM_001165985	Ubap2l	CDS
chr3	89842700	89842903	204	-0.604371	89842801	NM_001165987	Ubap2l	CDS
chr3	89842700	89842903	204	-0.604371	89842801	NM_001165988	Ubap2l	CDS
chr3	89842700	89842903	204	-0.604371	89842801	NM_001165986	Ubap2l	CDS
chrX	166412582	166412799	218	-0.182948	166412690	NM_010797	Mid1	intron
chrX	166412582	166412799	218	-0.182948	166412690	NM_183151	Mid1	intron
chr18	5275261	5275478	218	-0.297726	5275369	NM_178722	Zfp438	intron
chr2	105608877	105609084	208	-0.474603	105608980	NM_023876	Elp4	intron
chr3	68825149	68825444	296	-1.15813	68825296	NM_133786	Smc4	CDS
chr5	53978359	53978566	208	-0.447636	53978462	NM_001080928	Rbpj	intron
chr13	108612014	108612232	219	0.290931	108612123	NM_145456	Zswim6	intron
chr11	84669167	84669398	232	-0.876702	84669282	NM_153144	Ggnbp2	intron
chr15	54872667	54872890	224	-0.574139	54872778	NM_001081288	Taf2	intron
chr1	180260616	180260982	367	-0.868797	180260799	NM_016805	Hnrnpu	CDS
chr4	149859984	149860213	230	-0.701374	149860098	NM_001085492	Rere	intron
chr6	85083669	85083871	203	-0.4288	85083770	NM_011467	Spr	3UTR
chr14	119065256	119065461	206	-0.548604	119065358	NM_001163675	Abcc4	intron
chr14	119065256	119065461	206	-0.548604	119065358	NM_001163676	Abcc4	intron
chr14	119065256	119065461	206	-0.548604	119065358	NM_001033336	Abcc4	intron
chr11	94159060	94159275	216	-1.20601	94159167	NM_026313	Luc7l3	CDS
chr4	140883261	140883480	220	0.525397	140883370	NM_010139	Epha2	intron
chr18	38075817	38076045	229	-1.28196	38075931	NM_007858	Diap1	intron
chr18	75289582	75289796	215	-1.28196	75289689	NM_027727	Dym	intron
chr3	68831574	68831959	386	-0.474603	68831766	NM_133786	Smc4	CDS
chr10	27811957	27812182	226	-0.866921	27812069	NM_008983	Ptprk	intron
chr2	164839479	164839770	292	-0.696996	164839624	NM_144892	Ncoa5	intron
chr6	5099595	5099801	207	-0.281958	5099698	NM_181595	Ppp1r9a	intron
chr1	181059461	181059676	216	-1.56207	181059568	NM_027188	Smyd3	intron
chr11	115339567	115339838	272	-0.538734	115339702	NM_177778	Armc7	intron
chr4	21798559	21798766	208	-1.72253	21798662	NM_025669	Sfrs18	CDS
chr18	77767336	77767544	209	-1.13757	77767440	NM_001164504	Rnf165	intron
chr18	34789971	34790217	247	-0.688728	34790094	NM_001166407	Kif20a	intron
chr18	34789971	34790217	247	-0.688728	34790094	NM_009004	Kif20a	intron
chr18	34789971	34790217	247	-0.688728	34790094	NM_001166406	Kif20a	intron
chr17	29483751	29483973	223	-0.536004	29483862	NM_019880	Mtch1	intron
chrX	148461091	148461361	271	-1.17762	148461226	NM_019710	Smc1a	CDS
chr5	119070236	119070445	210	0.0514653	119070340	NM_172424	Med13l	intron
chr7	50115951	50116161	211	-1.27046	50116056	NR_046214	Gm2381	ncIntron
chr17	42933139	42933360	222	-0.590081	42933249	NM_009847	Cd2ap	3UTR
chr2	139964689	139964895	207	-0.682712	139964792	NM_001081090	Esf1	intron
chr5	35175672	35175910	239	-0.644528	35175791	NM_010414	Htt	intron
chr3	67396369	67396593	225	-0.263099	67396481	NM_025813	Mfsd1	intron
chr15	38946466	38946678	213	0.525397	38946572	NM_198606	Dcaf13	intron
chr1	13635633	13635836	204	-1.13512	13635734	NM_145381	Lactb2	intron
chr16	36913371	36913699	329	-1.15741	36913535	NM_030035	Golgb1	CDS
chr6	117869724	117869943	220	-0.323757	117869833	NM_001166432	Hnrnpf	intron
chr6	117869724	117869943	220	-0.323757	117869833	NM_001166431	Hnrnpf	intron
chr6	117869724	117869943	220	-0.323757	117869833	NM_001166430	Hnrnpf	intron
chr6	117869724	117869943	220	-0.323757	117869833	NM_133834	Hnrnpf	intron
chr6	117869724	117869943	220	-0.323757	117869833	NM_001166429	Hnrnpf	intron
chr6	117869724	117869943	220	-0.323757	117869833	NM_001166428	Hnrnpf	intron
chr6	117869724	117869943	220	-0.323757	117869833	NM_001166427	Hnrnpf	intron
chr1	34188783	34188983	201	-0.934035	34188883	NM_001276764	Dst	intron
chr1	34188783	34188983	201	-0.934035	34188883	NM_133833	Dst	intron
chr1	34188783	34188983	201	-0.934035	34188883	NM_134448	Dst	intron
chr2	9873068	9873274	207	-0.855694	9873171	NM_027748	Taf3	CDS
chr4	83110789	83111011	223	-1.20665	83110900	NM_133948	Psip1	CDS
chr2	52999426	52999660	235	-1.41802	52999543	NM_018785	Prpf40a	CDS
chr6	100796109	100796313	205	-0.404214	100796211	NM_182939	Ppp4r2	intron
chr3	132505975	132506220	246	-0.243991	132506097	NR_102297	LOC101243624	ncIntron
chr3	132505975	132506220	246	-0.243991	132506097	NR_102298	LOC101243624	ncIntron
chr1	120798880	120799109	230	-0.590081	120798994	NM_001081125	Gli2	intron
chr5	42223449	42223682	234	-0.977104	42223565	NM_001081422	Bod1l	CDS
chr6	29315922	29316300	379	-0.653574	29316111	NM_007594	Calu	CDS
chr6	29315922	29316300	379	-0.653574	29316111	NM_184053	Calu	CDS
chr9	64026081	64026282	202	-1.46292	64026181	NM_024212	Rpl4	CDS
chr1	88249702	88249907	206	-0.91052	88249804	NM_010880	Ncl	CDS
chr11	6038225	6038477	253	-2.05957	6038351	NM_173748	Nudcd3	intron
chr14	103681796	103682027	232	-0.231332	103681911	NM_207215	Mycbp2	CDS
chr15	75837592	75837794	203	0.355472	75837693	NM_134087	Fam83h	intron
chr15	75837592	75837794	203	0.355472	75837693	NM_001168253	Fam83h	intron
chr17	71976465	71976668	204	-0.226676	71976566	NM_175639	Wdr43	intron
chr2	154485988	154486192	205	-0.226676	154486090	NM_029362	Chmp4b	intron
chr15	102331486	102331694	209	0.122041	102331590	NM_001163643	Map3k12	CDS
chr15	102331486	102331694	209	0.122041	102331590	NM_009582	Map3k12	CDS
chr10	62219230	62219510	281	-1.4165	62219370	NM_026201	Ccar1	CDS
chr11	60743557	60743769	213	-1.54499	60743663	NR_027800	Gm16516	ncIntron
chrX	148462192	148462422	231	-1.45076	148462307	NM_019710	Smc1a	CDS
chr13	106278734	106278949	216	-0.633033	106278841	NA	NA	NA
chr7	4616537	4616941	405	0.368671	4616739	NM_024172	Hspbp1	intron
chr4	126703197	126703604	408	-1.63027	126703400	NM_023603	Sfpq	CDS
chr4	126703197	126703604	408	-1.63027	126703400	NR_045010	Sfpq	ncExon
chr10	79168572	79168802	231	-0.536888	79168687	NM_009768	Bsg	intron
chr10	79168572	79168802	231	-0.536888	79168687	NM_001077184	Bsg	intron
chr2	37557520	37557739	220	0.107477	37557629	NA	NA	NA
chr1	40082233	40082445	213	-1.02157	40082339	NM_008696	Map4k4	3UTR
chr1	40082233	40082445	213	-1.02157	40082339	NM_001252200	Map4k4	3UTR
chr1	40082233	40082445	213	-1.02157	40082339	NM_001252201	Map4k4	3UTR
chr1	40082233	40082445	213	-1.02157	40082339	NM_001252202	Map4k4	3UTR
chr1	89582876	89583130	255	-0.474603	89583003	NM_001110193	Inpp5d	intron
chr1	89582876	89583130	255	-0.474603	89583003	NM_010566	Inpp5d	intron
chr1	89582876	89583130	255	-0.474603	89583003	NM_001110192	Inpp5d	intron
chr11	3121079	3121288	210	-0.474603	3121183	NM_001166548	Eif4enif1	CDS
chr11	3121079	3121288	210	-0.474603	3121183	NM_023743	Eif4enif1	CDS
chr11	3121079	3121288	210	-0.474603	3121183	NM_001166547	Eif4enif1	CDS
chr11	3121079	3121288	210	-0.474603	3121183	NM_001166549	Eif4enif1	CDS
chrX	20002657	20002870	214	-1.21157	20002763	NA	NA	NA
chr2	20516494	20516845	352	-0.626607	20516669	NM_001081006	Etl4	intron
chr2	20516494	20516845	352	-0.626607	20516669	NM_029895	Etl4	intron
chr2	20516494	20516845	352	-0.626607	20516669	NM_178059	Etl4	intron
chr2	20516494	20516845	352	-0.626607	20516669	NM_001177630	Etl4	intron
chr2	20516494	20516845	352	-0.626607	20516669	NM_001177631	Etl4	intron
chr6	83929619	83929824	206	-1.4746	83929721	NM_001166371	Zfml	intron
chr6	83929619	83929824	206	-1.4746	83929721	NM_008717	Zfml	CDS
chr9	45944873	45945190	318	-0.998165	45945031	NM_027498	Sik3	intron
chr2	155205238	155205446	209	-0.983617	155205342	NA	NA	NA
chr6	136774515	136774740	226	-1.205	136774627	NM_021714	Wbp11	5UTR
chr7	36509792	36510042	251	0.381007	36509917	NM_178704	Dpy19l3	intron
chr14	55004872	55005107	236	0.381007	55004989	NM_001253680	Slc7a7	intron
chr14	55004872	55005107	236	0.381007	55004989	NM_001253679	Slc7a7	intron
chr14	55004872	55005107	236	0.381007	55004989	NM_011405	Slc7a7	intron
chr10	12137462	12137719	258	0.308585	12137590	NM_011682	Utrn	intron
chr11	94154418	94154623	206	-0.93826	94154520	NM_026313	Luc7l3	CDS
chr4	145751562	145751767	206	-0.353297	145751664	NA	NA	NA
chr8	108736750	108736984	235	-1.20043	108736867	NM_145404	Prmt7	intron
chr16	52083733	52084002	270	0.124034	52083867	NM_001033238	Cblb	intron
chr13	66063282	66063609	328	-0.059566	66063445	NA	NA	NA
chr18	35097918	35098150	233	-0.515245	35098034	NM_010481	Hspa9	CDS
chr8	24052968	24053181	214	0.39213	24053074	NM_001081149	Kat6a	3UTR
chr6	37891795	37892057	263	-0.777166	37891926	NM_001272064	Trim24	intron
chr6	37891795	37892057	263	-0.777166	37891926	NM_145076	Trim24	intron
chr6	37891795	37892057	263	-0.777166	37891926	NM_001272076	Trim24	intron
chr7	121204718	121204993	276	-0.774164	121204855	NM_025846	Rras2	intron
chr11	94161135	94161343	209	-1.01892	94161239	NM_026313	Luc7l3	intron
chr13	114871093	114871314	222	-1.4746	114871203	NM_172595	Arl15	intron
chr17	5033195	5033395	201	-1.4746	5033295	NM_001085355	Arid1b	intron
chr19	46550076	46550320	245	-1.4746	46550198	NM_015752	Sufu	intron
chr19	46550076	46550320	245	-1.4746	46550198	NM_001025391	Sufu	intron
chr5	3414450	3414662	213	-1.4746	3414556	NM_009873	Cdk6	intron
chr8	91497125	91497349	225	-1.4746	91497237	NA	NA	NA
chr5	24874145	24874384	240	-1.1851	24874264	NM_001081383	Kmt2c	intron
chr5	124255282	124255490	209	-1.1851	124255386	NM_001042421	Kntc1	intron
chrX	132373857	132374064	208	-1.1851	132373960	NM_001163017	Gprasp2	intron
chrX	132373857	132374064	208	-1.1851	132373960	NM_001163016	Gprasp2	intron
chrX	132373857	132374064	208	-1.1851	132373960	NM_001163015	Gprasp2	intron
chr11	30824769	30824973	205	-0.600134	30824871	NA	NA	NA
chr1	164625200	164625438	239	-0.600134	164625319	NM_001081290	Prrc2c	intron
chr18	34128091	34128292	202	-1.77006	34128191	NM_013512	Epb4.1l4a	intron
chr18	35744261	35744461	201	-1.07324	35744361	NM_010771	Matr3	CDS
chr17	26823080	26823323	244	-0.590081	26823201	NM_025272	Atp6v0e	intron
chr2	121292758	121292976	219	-1.26187	121292867	NM_001081975	Mfap1b	intron
chr1	58703508	58703750	243	-1.21157	58703629	NA	NA	NA
chr16	37517626	37517840	215	-1.16648	37517733	NM_028812	Gtf2e1	intron
chr8	61933738	61933965	228	-0.166481	61933851	NA	NA	NA
chr3	33703336	33703615	280	-0.747622	33703475	NM_025978	Ttc14	intron
chr3	33703336	33703615	280	-0.747622	33703475	NM_027619	Ttc14	intron
chr15	77161485	77161696	212	-0.367688	77161590	NA	NA	NA
chr16	20690849	20691057	209	-0.796532	20690953	NM_145941	Eif4g1	intron
chr16	20690849	20691057	209	-0.796532	20690953	NM_001005331	Eif4g1	intron
chr19	9077443	9077763	321	-0.571465	9077603	NM_009643	Ahnak	CDS
chr19	9077443	9077763	321	-0.571465	9077603	NM_001039959	Ahnak	intron
chr5	77393446	77393661	216	-0.948535	77393553	NM_025939	Paics	CDS
chr9	118467723	118467960	238	-1.15434	118467841	NM_018748	Golga4	CDS
chr6	29104921	29105140	220	-1.15268	29105030	NM_133925	Rbm28	CDS
chr5	66953293	66953531	239	-0.152675	66953412	NM_001201414	Apbb2	intron
chr5	66953293	66953531	239	-0.152675	66953412	NM_001201415	Apbb2	intron
chr5	66953293	66953531	239	-0.152675	66953412	NM_001201413	Apbb2	intron
chr5	66953293	66953531	239	-0.152675	66953412	NM_009686	Apbb2	intron
chr9	123599005	123599211	207	-0.829446	123599108	NA	NA	NA
chr19	35053585	35053802	218	1.65664	35053693	NA	NA	NA
chrX	20266171	20266493	323	-0.565751	20266332	NM_011049	Cdk16	intron
chr8	101962951	101963178	228	-0.886581	101963064	NA	NA	NA
chr10	86154349	86154585	237	-0.744302	86154467	NM_011631	Hsp90b1	CDS
chr3	151883510	151883719	210	-0.814832	151883614	NM_057172	Fubp1	intron
chr11	50196304	50196521	218	-0.760655	50196412	NM_021510	Hnrnph1	intron
chr16	32256752	32256972	221	0.177473	32256862	NM_001185162	Wdr53	CDS
chr16	32256752	32256972	221	0.177473	32256862	NM_026898	Wdr53	CDS
chr3	95652941	95653314	374	-0.779458	95653127	NM_027541	Prpf3	intron
chr18	36440770	36440971	202	-0.404214	36440870	NM_008989	Pura	5UTR
chr1	63224990	63225212	223	-0.73891	63225101	NM_018796	Eef1b2	CDS
chr11	77846001	77846291	291	-0.400603	77846146	NM_183286	Dhrs13	CDS
chr3	89930747	89930954	208	-0.474603	89930850	NM_029937	Nup210l	intron
chr10	110913968	110914225	258	-0.552606	110914096	NM_015781	Nap1l1	intron
chr6	113826941	113827182	242	-2.13757	113827061	NM_009723	Atp2b2	intron
chr6	113826941	113827182	242	-2.13757	113827061	NM_001036684	Atp2b2	intron
chr9	77379800	77380210	411	-0.551419	77380005	NM_172528	Lrrc1	intron
chr9	77379800	77380210	411	-0.551419	77380005	NM_001146048	Lrrc1	intron
chr7	71102442	71102655	214	-1.42214	71102548	NA	NA	NA
chr15	44471800	44472071	272	-0.396601	44471935	NM_019480	Ebag9	CDS
chr10	110926986	110927684	699	-0.901229	110927335	NM_015781	Nap1l1	intron
chr10	110926986	110927684	699	-0.901229	110927335	NM_001146707	Nap1l1	intron
chr12	74018657	74018858	202	-0.977104	74018757	NA	NA	NA
chr2	167025080	167025317	238	0.458282	167025198	NA	NA	NA
chr5	77710093	77710315	223	-1.07794	77710204	NM_011263	Rest	CDS
chr13	99642274	99642516	243	-1.1223	99642395	NM_178716	Tnpo1	intron
chr13	99642274	99642516	243	-1.1223	99642395	NM_001048267	Tnpo1	intron
chr11	50195958	50196209	252	-0.535486	50196083	NM_021510	Hnrnph1	CDS
chr5	117564149	117564365	217	-1.11846	117564257	NM_001122666	Suds3	intron
chr5	117564149	117564365	217	-1.11846	117564257	NM_178622	Suds3	intron
chr12	60171206	60171412	207	-1.02394	60171309	NM_008891	Pnn	intron
chrX	160394276	160394482	207	-0.989177	160394379	NM_009453	Zrsr2	intron
chrX	160394276	160394482	207	-0.989177	160394379	NM_178794	Zrsr2	intron
chr2	119095091	119095305	215	-1.4006	119095198	NM_145530	Rhov	3UTR
chr4	132106216	132106443	228	-0.867518	132106329	NM_172400	Dnajc8	CDS
chr10	5992481	5992686	206	-0.779083	5992583	NM_031185	Akap12	CDS
chr1	38133680	38133957	278	-0.696996	38133818	NM_019570	Rev1	intron
chr8	16321837	16322040	204	-0.474603	16321938	NM_053171	Csmd1	intron
chr5	122483815	122484111	297	-0.112033	122483963	NM_007804	Cux2	intron
chr7	140250736	140250961	226	0.887967	140250848	NM_009980	Ctbp2	intron
chr9	43571660	43571861	202	-0.112033	43571760	NM_021424	Pvrl1	intron
chr11	117584333	117584556	224	-1.11203	117584444	NM_198022	Tnrc6c	CDS
chr9	82775524	82775773	250	-0.52523	82775648	NM_001081216	Phip	intron
chr8	96787181	96787421	241	-1.10932	96787301	NM_172410	Nup93	intron
chr11	106110686	106110949	264	-1.25009	106110817	NM_025310	Ftsj3	CDS
chr12	110046121	110046345	225	-0.107821	110046233	NM_009537	Yy1	intron
chr9	32051591	32051796	206	-2.22949	32051693	NM_001195632	Arhgap32	intron
chr9	32051591	32051796	206	-2.22949	32051693	NM_177379	Arhgap32	intron
chr9	118467499	118467716	218	-1.01358	118467607	NM_018748	Golga4	CDS
chrX	166432062	166432266	205	0.288357	166432164	NA	NA	NA
chr4	147997804	147998057	254	-0.367688	147997930	NR_027864	Tardbp	ncIntron
chr4	147997804	147998057	254	-0.367688	147997930	NM_145556	Tardbp	intron
chr4	147997804	147998057	254	-0.367688	147997930	NM_001008546	Tardbp	intron
chr4	147997804	147998057	254	-0.367688	147997930	NM_001008545	Tardbp	intron
chr4	147997804	147998057	254	-0.367688	147997930	NM_001003899	Tardbp	intron
chr4	147997804	147998057	254	-0.367688	147997930	NM_001003898	Tardbp	intron
chr9	96775245	96775457	213	-0.780412	96775351	NM_153420	Acpl2	intron
chr11	98860393	98860825	433	-1.37507	98860609	NM_011623	Top2a	CDS
chr11	88552337	88552555	219	-0.612107	88552446	NM_054043	Msi2	intron
chr11	88552337	88552555	219	-0.612107	88552446	NM_001201341	Msi2	intron
chrX	72350887	72351251	365	-1.3371	72351069	NM_001030307	Dkc1	CDS
chr4	104402509	104402731	223	-1.38149	104402620	NM_177259	Dab1	intron
chr19	11513090	11513295	206	-0.914424	11513192	NA	NA	NA
chr8	125417760	125417973	214	-1.1166	125417866	NM_001081379	Ankrd11	CDS
chr8	125417760	125417973	214	-1.1166	125417866	NR_037865	Ankrd11	ncExon
chr8	32321018	32321237	220	-0.349073	32321127	NM_134161	Fut10	intron
chr8	32321018	32321237	220	-0.349073	32321127	NM_001012517	Fut10	intron
chr15	81544823	81545034	212	0.911579	81544928	NM_011241	Rangap1	intron
chr15	81544823	81545034	212	0.911579	81544928	NM_001146174	Rangap1	intron
chr17	88383793	88384010	218	-1.10932	88383901	NM_010830	Msh6	CDS
chr3	33955147	33955357	211	-1.1706	33955252	NM_008053	Fxr1	CDS
chr3	33955147	33955357	211	-1.1706	33955252	NM_001113188	Fxr1	CDS
chr3	33955147	33955357	211	-1.1706	33955252	NM_001113189	Fxr1	CDS
chr16	45171752	45172005	254	-0.0875804	45171878	NM_026402	Atg3	intron
chr2	32068823	32069081	259	-0.615466	32068952	NM_001159634	Prrc2b	CDS
chr2	32068823	32069081	259	-0.615466	32068952	NM_172661	Prrc2b	intron
chr17	15868784	15869003	220	-0.991662	15868893	NM_007690	Chd1	CDS
chr9	40032817	40033085	269	-0.232033	40032951	NA	NA	NA
chr19	39014962	39015277	316	-0.555523	39015119	NM_008234	Hells	CDS
chr17	79334975	79335375	401	-1.46329	79335175	NM_001024806	Cebpz	CDS
chr14	99489060	99489433	374	-0.25529	99489246	NM_028315	Dis3	CDS
chr6	94104551	94104752	202	-0.211569	94104651	NM_010367	Magi1	intron
chr6	94104551	94104752	202	-0.211569	94104651	NM_001029850	Magi1	intron
chr19	23331962	23332170	209	-1.26815	23332066	NM_153808	Smc5	CDS
chr19	23331962	23332170	209	-1.26815	23332066	NM_001252684	Smc5	CDS
chr19	23331962	23332170	209	-1.26815	23332066	NM_001252685	Smc5	CDS
chr9	52957470	52957819	350	-0.730666	52957644	NM_029936	Ddx10	CDS
chr3	30596022	30596311	290	-2.44659	30596166	NA	NA	NA
chr4	17188462	17188677	216	-0.560275	17188569	NA	NA	NA
chr1	162133603	162133821	219	-0.929169	162133712	NM_009786	Cacybp	CDS
chr6	51425291	51425497	207	-1.19522	51425394	NM_007624	Cbx3	intron
chr13	35854713	35854922	210	-1.2336	35854817	NM_009881	Cdyl	intron
chr13	35854713	35854922	210	-1.2336	35854817	NM_001123386	Cdyl	intron
chr5	30084220	30084432	213	-0.385336	30084326	NM_001127367	Dnajb6	intron
chr5	30084220	30084432	213	-0.385336	30084326	NM_011847	Dnajb6	intron
chr5	30084220	30084432	213	-0.385336	30084326	NM_001037940	Dnajb6	intron
chr5	30084220	30084432	213	-0.385336	30084326	NM_001037941	Dnajb6	CDS
chr14	87424349	87424552	204	-1.34907	87424450	NM_019670	Diap3	intron
chr16	43916001	43916275	275	-1.34907	43916138	NM_027801	2610015P09Rik	intron
chrX_random	5809	6112	304	1.26236	5960	NA	NA	NA
chr1	88677921	88678148	228	-1.05957	88678034	NM_153530	Dis3l2	intron
chr1	88677921	88678148	228	-1.05957	88678034	NM_001172157	Dis3l2	intron
chr1	120531627	120531835	209	-0.907563	120531731	NM_023755	Tfcp2l1	intron
chr16	20690074	20690288	215	-1.05957	20690181	NM_145941	Eif4g1	intron
chr16	20690074	20690288	215	-1.05957	20690181	NM_001005331	Eif4g1	intron
chr17	24649268	24649518	251	-0.474603	24649393	NM_153792	Traf7	intron
chr17	24649268	24649518	251	-0.474603	24649393	NM_001172113	Traf7	intron
chr17	24649268	24649518	251	-0.474603	24649393	NM_001172114	Traf7	intron
chr5	110760548	110760808	261	-2.05957	110760678	NM_011132	Pole	intron
chr6	42236639	42236878	240	-1.05957	42236758	NM_013491	Clcn1	5UTR
chr7	117332779	117333107	329	-1.05957	117332943	NA	NA	NA
chr8	34491033	34491358	326	-1.05957	34491195	NM_001122822	Wrn	intron
chr8	34491033	34491358	326	-1.05957	34491195	NM_011721	Wrn	intron
chr8	71429472	71429679	208	-1.05957	71429575	NM_008509	Lpl	3UTR
chr5	112382480	112382699	220	-0.474603	112382589	NA	NA	NA
chr16	36916023	36916414	392	-1.4746	36916218	NM_030035	Golgb1	CDS
chr8	11766209	11766432	224	-2.05957	11766320	NM_001113517	Arhgef7	intron
chr8	11766209	11766432	224	-2.05957	11766320	NM_001113518	Arhgef7	intron
chr8	11766209	11766432	224	-2.05957	11766320	NM_017402	Arhgef7	intron
chr17	37189427	37189723	297	-0.733338	37189575	NM_019439	Gabbr1	intron
chr17	46547729	46547934	206	-0.733338	46547831	NM_021346	Zfp318	intron
chr17	46547729	46547934	206	-0.733338	46547831	NM_207671	Zfp318	CDS
chr4	123149170	123149938	769	-1.34907	123149554	NM_001199136	Macf1	CDS
chr4	123149170	123149938	769	-1.34907	123149554	NM_001199137	Macf1	intron
chr11	88538773	88538975	203	-0.294031	88538874	NM_054043	Msi2	intron
chr1	152286243	152286528	286	-0.41549	152286385	NM_133780	Tpr	CDS
chr9	31937469	31938025	557	-0.467444	31937747	NM_001195632	Arhgap32	intron
chr4	132611708	132611917	210	1.34253	132611812	NM_146155	Ahdc1	intron
chr13	59979642	59979852	211	-0.349073	59979747	NA	NA	NA
chr7	126859481	126859784	304	-0.311105	126859632	NM_145585	Thumpd1	3UTR
chr11	106114039	106114260	222	-0.462922	106114149	NM_025310	Ftsj3	intron
chr6	122279828	122280208	381	-0.195887	122280018	NM_001271579	Phc1	intron
chr6	122279828	122280208	381	-0.195887	122280018	NM_007905	Phc1	intron
chr6	122279828	122280208	381	-0.195887	122280018	NM_001042623	Phc1	intron
chr6	122279828	122280208	381	-0.195887	122280018	NR_073364	Phc1	ncIntron
chr7	70687932	70688154	223	-0.56314	70688043	NM_130880	Otud7a	intron
chr2	69587621	69587844	224	-1.38607	69587732	NM_001081086	Ppig	CDS
chr13	8974172	8974383	212	-0.663049	8974277	NM_027000	Gtpbp4	intron
chr6	4954644	4954855	212	-0.243278	4954749	NM_181595	Ppp1r9a	intron
chr10	84638923	84639153	231	-1.3226	84639038	NM_007771	Cry1	intron
chr11	115266513	115266720	208	-1.3226	115266616	NM_026729	Ict1	intron
chr6	5099330	5099534	205	-1.3226	5099432	NM_181595	Ppp1r9a	intron
chr12	25323026	25323227	202	-1.54499	25323126	NA	NA	NA
chr9	58089428	58089643	216	-0.218765	58089535	NM_178087	Pml	intron
chr9	58089428	58089643	216	-0.218765	58089535	NM_008884	Pml	intron
chr3	54285549	54285763	215	-0.131119	54285656	NA	NA	NA
chr5	21269268	21269802	535	-0.744064	21269535	NM_009584	Dnajc2	intron
chr1	63225244	63225663	420	-0.893621	63225453	NM_018796	Eef1b2	CDS
chrX	66627403	66627606	204	-0.608459	66627504	NM_008032	Aff2	intron
chr9	109908515	109908725	211	-0.0220913	109908620	NM_008633	Map4	intron
chr9	109908515	109908725	211	-0.0220913	109908620	NM_001205330	Map4	intron
chr9	109908515	109908725	211	-0.0220913	109908620	NM_001205332	Map4	intron
chr4	21801246	21801642	397	-0.992228	21801444	NM_025669	Sfrs18	CDS
chr3	108707159	108707408	250	-0.871054	108707283	NM_025845	Prpf38b	CDS
chr18	6112136	6112361	226	-0.822527	6112248	NM_029277	Arhgap12	CDS
chr18	6112136	6112361	226	-0.822527	6112248	NM_001039692	Arhgap12	CDS
chr19	23329154	23329374	221	-1.4746	23329264	NM_153808	Smc5	intron
chr19	23329154	23329374	221	-1.4746	23329264	NM_001252684	Smc5	intron
chr19	23329154	23329374	221	-1.4746	23329264	NM_001252685	Smc5	intron
chr10	110927919	110928131	213	-0.839227	110928025	NM_015781	Nap1l1	intron
chr10	110927919	110928131	213	-0.839227	110928025	NM_001146707	Nap1l1	intron
chr19	36928290	36928503	214	-1.01066	36928396	NM_001163635	Tnks2	intron
chr5	102354723	102355089	367	-1.01066	102354906	NM_172882	Wdfy3	intron
chr8	4497552	4497776	225	-2.01066	4497664	NM_026058	Cers4	intron
chr3	144232105	144232322	218	-0.27107	144232213	NM_011828	Hs2st1	intron
chr5	138529834	138530046	213	-0.00803568	138529940	NM_133906	Zkscan1	intron
chr5	138529834	138530046	213	-0.00803568	138529940	NM_029869	Zkscan1	intron
chr7	17501746	17501948	203	-0.452577	17501847	NM_007590	Calm3	3UTR
chr7	29123271	29123477	207	-0.853115	29123374	NM_013676	Supt5	CDS
chr13	51885040	51885254	215	-2.05957	51885147	NM_013660	Sema4d	intron
chr13	108861650	108861857	208	-0.410473	108861753	NM_001127346	Ndufaf2	intron
chr8	75716834	75717044	211	0.00456436	75716939	NM_010687	Large	intron
chr2	69587873	69588270	398	-1.2696	69588071	NM_001081086	Ppig	CDS
chr5	135720273	135720503	231	-0.508551	135720388	NM_011714	Baz1b	3UTR
chr5	105261578	105261787	210	-0.185097	105261682	NM_001039231	Zfp951	intron
chr2	75499814	75500017	204	-0.716421	75499915	NM_198090	Hnrnpa3	intron
chr2	75499814	75500017	204	-0.716421	75499915	NM_146130	Hnrnpa3	intron
chr2	75499814	75500017	204	-0.716421	75499915	NM_053263	Hnrnpa3	intron
chr2	75499814	75500017	204	-0.716421	75499915	NR_033513	Gm6793	ncIntron
chr14	57287199	57287578	380	-0.779458	57287388	NM_023773	Mphosph8	CDS
chr2	29838733	29838937	205	-0.530099	29838835	NM_001177668	Sptan1	intron
chr2	29838733	29838937	205	-0.530099	29838835	NM_001177667	Sptan1	intron
chr2	29838733	29838937	205	-0.530099	29838835	NM_001076554	Sptan1	intron
chr13	17870897	17871133	237	-1.57414	17871015	NM_027118	Cdk13	intron
chr13	17870897	17871133	237	-1.57414	17871015	NM_001081058	Cdk13	intron
chr8	127393007	127393248	242	-0.989177	127393127	NM_010322	Gnpat	intron
chr1	36417064	36417310	247	0.0108234	36417187	NM_172652	Kansl3	intron
chr2	34631325	34631536	212	-0.830479	34631430	NM_001163434	Hspa5	CDS
chr2	34631325	34631536	212	-0.830479	34631430	NM_022310	Hspa5	CDS
chr11	76772299	76772538	240	-1.88964	76772418	NM_178645	Blmh	intron
chr2	136842989	136843246	258	-0.474603	136843117	NM_028201	Slx4ip	intron
chr2	136842989	136843246	258	-0.474603	136843117	NM_028834	Slx4ip	intron
chr2	136842989	136843246	258	-0.474603	136843117	NM_001038641	Slx4ip	intron
chr19	4614713	4614934	222	-0.400603	4614823	NM_001162946	Pcx	intron
chr19	4614713	4614934	222	-0.400603	4614823	NM_008797	Pcx	intron
chr19	4614713	4614934	222	-0.400603	4614823	NM_153388	Lrfn4	intron
chr8	119938505	119938737	233	-0.400603	119938621	NM_001163262	Cmip	intron
chr8	119938505	119938737	233	-0.400603	119938621	NM_028941	Cmip	intron
chr7	4846948	4847355	408	-1.26978	4847151	NM_001101598	Isoc2a	3UTR
chr14	52796303	52796529	227	-0.619375	52796416	NM_033618	Supt16	intron
chr2	37557118	37557411	294	0.0187285	37557264	NA	NA	NA
chr6	65860543	65860752	210	-0.565751	65860647	NM_027547	Prdm5	intron
chr14	105552635	105552836	202	-0.947237	105552735	NM_134077	Rbm26	CDS
chr4	126238956	126239197	242	-0.977104	126239076	NM_175554	Clspn	CDS
chr4	117324911	117325303	393	-0.71339	117325107	NM_080469	Eri3	intron
chr1	88250238	88250479	242	-0.987636	88250358	NM_010880	Ncl	CDS
chr5	125079668	125079885	218	0.249762	125079776	NM_011596	Atp6v0a2	CDS
chr2	83503010	83503230	221	-0.969368	83503120	NM_026934	Zc3h15	intron
chr6	100816240	100816457	218	-0.796532	100816348	NM_182939	Ppp4r2	CDS
chr18	61746253	61746583	331	-1.60389	61746418	NM_146087	Csnk1a1	intron
chr8	90423574	90423800	227	0.734573	90423687	NM_033327	Zfp423	intron
chr5	130801640	130801855	216	-0.194496	130801747	NM_001015876	Tyw1	intron
chr11	62329045	62329253	209	-0.474603	62329149	NA	NA	NA
chr2	127037379	127037600	222	-0.622034	127037489	NM_177214	Snrnp200	CDS
chr19	5843166	5843380	215	-0.918703	5843273	NR_003513	Neat1	ncExon
chr6	51431589	51431793	205	-1.60136	51431691	NM_007624	Cbx3	intron
chr9	106776366	106776586	221	-0.714069	106776476	NM_001015507	Vprbp	intron
chr11	76859548	76859776	229	-1.27529	76859662	NM_001012309	Ccdc55	CDS
chr7	75182841	75183128	288	-1.59008	75182984	NM_010513	Igf1r	intron
chr2	143779692	143779902	211	-0.772945	143779797	NM_024281	Rrbp1	intron
chr17	32122612	32122969	358	-0.948535	32122790	NM_028902	Hsf2bp	intron
chr4	126704520	126704739	220	-0.975258	126704629	NM_023603	Sfpq	intron
chr4	126704520	126704739	220	-0.975258	126704629	NR_045010	Sfpq	ncIntron
chr4	147120397	147120616	220	-0.245979	147120506	NA	NA	NA
chr1	152275100	152275350	251	-1.12668	152275225	NM_133780	Tpr	intron
chr2	128767000	128767242	243	0.0545058	128767121	NM_020594	Zc3h8	intron
chr8	42484339	42484549	211	-1.64453	42484444	NM_013522	Frg1	intron
chr6	40427810	40428034	225	-0.944089	40427922	NM_028358	Ssbp1	CDS
chr6	40427810	40428034	225	-0.944089	40427922	NM_212468	Ssbp1	CDS
chr1	84741100	84741321	222	-0.528043	84741210	NM_133975	Trip12	intron
chr5	31832917	31833142	226	-0.456901	31833029	NM_009206	Slc4a1ap	CDS
chr3	89842300	89842501	202	-0.255594	89842400	NM_028475	Ubap2l	intron
chr3	89842300	89842501	202	-0.255594	89842400	NM_153489	Ubap2l	intron
chr3	89842300	89842501	202	-0.255594	89842400	NM_001165984	Ubap2l	intron
chr3	89842300	89842501	202	-0.255594	89842400	NM_001165983	Ubap2l	intron
chr3	89842300	89842501	202	-0.255594	89842400	NM_001165985	Ubap2l	intron
chr3	89842300	89842501	202	-0.255594	89842400	NM_001165987	Ubap2l	intron
chr3	89842300	89842501	202	-0.255594	89842400	NM_001165988	Ubap2l	intron
chr3	89842300	89842501	202	-0.255594	89842400	NM_001165986	Ubap2l	intron
chr17	45596880	45597109	230	-0.52523	45596994	NM_027649	Spats1	intron
chr3	94992690	94992899	210	-0.938551	94992794	NM_029885	Gabpb2	CDS
chr3	94992690	94992899	210	-0.938551	94992794	NM_172512	Gabpb2	CDS
chr11	96668546	96668758	213	-0.987053	96668652	NM_007622	Cbx1	intron
chr1	85080906	85081125	220	-1.16049	85081015	NA	NA	NA
chr7	75883939	75884180	242	-1.12996	75884059	NM_001042592	Arrdc4	3UTR
chr11	3585299	3585516	218	-0.934035	3585407	NM_001159288	Morc2a	CDS
chr11	3585299	3585516	218	-0.934035	3585407	NM_198162	Morc2a	CDS
chr9	52965223	52965455	233	-1.00079	52965339	NM_029936	Ddx10	CDS
chr12	111930532	111930933	402	-0.988615	111930732	NM_010480	Hsp90aa1	intron
chr17	32394570	32394841	272	-0.230367	32394705	NM_020508	Brd4	intron
chr17	32394570	32394841	272	-0.230367	32394705	NM_198094	Brd4	intron
chr13	65631528	65631771	244	-0.0885174	65631649	NA	NA	NA
chr11	51417854	51418332	479	-0.809243	51418093	NM_010448	Hnrnpab	intron
chr11	51417854	51418332	479	-0.809243	51418093	NM_001048061	Hnrnpab	intron
chr13	20497333	20497572	240	-0.311105	20497452	NM_080288	Elmo1	intron
chr11	86583621	86583842	222	-0.925265	86583731	NM_026191	Dhx40	CDS
chr4	153188470	153188673	204	-0.538106	153188571	NA	NA	NA
chr11	41313186	41313388	203	-0.664706	41313287	NA	NA	NA
chr1	158489462	158489754	293	-0.729861	158489608	NM_009595	Abl2	intron
chr1	158489462	158489754	293	-0.729861	158489608	NM_001136104	Abl2	intron
chr19	23750755	23750967	213	-1.57414	23750861	NA	NA	NA
chr14	109649192	109649413	222	-0.600134	109649302	NA	NA	NA
chr5	24785347	24785555	209	0.0779375	24785451	NM_001081383	Kmt2c	intron
chr8	27229464	27229666	203	-0.435075	27229565	NM_207659	Hook3	5UTR
chr1	191478293	191478519	227	-1.43238	191478406	NM_001081363	Cenpf	CDS
chr1	136216661	136216973	313	-1.72253	136216817	NM_001144855	Ppfia4	intron
chr18	32244207	32244412	206	-0.913715	32244309	NM_173441	Iws1	CDS
chr2	158279368	158279608	241	-1.19707	158279488	NM_177658	Ralgapb	intron
chr18	9960939	9961206	268	-0.910703	9961072	NM_153552	Thoc1	intron
chr2	69708620	69708930	311	-1.10627	69708775	NM_009278	Ssb	CDS
chr2	69708620	69708930	311	-1.10627	69708775	NM_001110145	Ssb	CDS
chr6	116201558	116201953	396	-0.702165	116201755	NM_026585	Fam21	intron
chr7	152117303	152117520	218	-1.05957	152117411	NM_007631	Ccnd1	3UTR
chr10	85409866	85410119	254	-0.229491	85409992	NM_145422	D10Wsu52e	CDS
chr19	3524636	3524892	257	-0.3226	3524764	NM_001164159	Ppp6r3	intron
chr19	3524636	3524892	257	-0.3226	3524764	NM_029456	Ppp6r3	intron
chr19	3524636	3524892	257	-0.3226	3524764	NM_028999	Ppp6r3	intron
chr5	42209423	42209658	236	-0.392141	42209540	NM_001081422	Bod1l	CDS
chr1_random	309249	309453	205	-0.059566	309351	NM_177389	Mia3	CDS
chr7	134905503	134905847	345	-0.342814	134905675	NM_172748	Fbxl19	intron
chr9	121179026	121179231	206	0.0991318	121179128	NM_177589	Ulk4	intron
chr15	61893035	61893271	237	-0.774164	61893153	NR_003368	Pvt1	ncIntron
chr2	71242511	71242735	225	-0.314139	71242623	NM_026115	Hat1	intron
chr8	125749769	125749992	224	-0.899101	125749880	NM_194446	Cdk10	intron
chr8	125749769	125749992	224	-0.899101	125749880	NM_194444	Cdk10	intron
chr4	32841470	32841691	222	-0.576965	32841580	NM_001081392	Mdn1	intron
chr2	5878661	5878879	219	-0.714069	5878770	NM_001081132	Upf2	CDS
chr4	9595993	9596220	228	-0.148375	9596106	NM_001177849	Asph	5UTR
chr4	9595993	9596220	228	-0.148375	9596106	NM_023066	Asph	5UTR
chr4	9595993	9596220	228	-0.148375	9596106	NM_001177850	Asph	5UTR
chr4	9595993	9596220	228	-0.148375	9596106	NM_001177851	Asph	5UTR
chr4	9595993	9596220	228	-0.148375	9596106	NM_001177855	Asph	5UTR
chr4	9595993	9596220	228	-0.148375	9596106	NM_001177856	Asph	5UTR
chr14	12458784	12459054	271	-0.474603	12458919	NM_008981	Ptprg	intron
chr13	100203957	100204158	202	-0.474603	100204057	NM_008634	Map1b	CDS
chr3	89899025	89899250	226	-0.889641	89899137	NM_022314	Tpm3	intron
chr3	89899025	89899250	226	-0.889641	89899137	NM_001253738	Tpm3	intron
chr3	89899025	89899250	226	-0.889641	89899137	NM_001253740	Tpm3	intron
chr3	89899025	89899250	226	-0.889641	89899137	NM_001271764	Tpm3	intron
chr11	84150919	84151126	208	-1.17504	84151022	NM_133360	Acaca	intron
chr9	72287161	72287363	203	-1.17504	72287262	NM_008613	Mns1	CDS
chr18	67863822	67864030	209	-1.17504	67863926	NM_008977	Ptpn2	intron
chr18	67863822	67864030	209	-1.17504	67863926	NM_001127177	Ptpn2	intron
chr2	160457152	160457371	220	-1.17504	160457261	NA	NA	NA
chr12	17423492	17423720	229	-0.81729	17423606	NM_001008421	Nol10	CDS
chr2	180423673	180423980	308	-0.989177	180423826	NM_175551	Dido1	CDS
chr2	180423673	180423980	308	-0.989177	180423826	NM_177852	Dido1	CDS
chr2	180423673	180423980	308	-0.989177	180423826	NM_011805	Dido1	CDS
chr6	37915927	37916137	211	-0.688728	37916032	NM_001272064	Trim24	3UTR
chr6	37915927	37916137	211	-0.688728	37916032	NM_145076	Trim24	3UTR
chr6	37915927	37916137	211	-0.688728	37916032	NM_001272076	Trim24	3UTR
chr10	5989747	5989950	204	-0.894142	5989848	NM_031185	Akap12	CDS
chr3	89883689	89883911	223	-1.07444	89883800	NM_022314	Tpm3	intron
chr3	89883689	89883911	223	-1.07444	89883800	NM_001253738	Tpm3	intron
chr3	89883689	89883911	223	-1.07444	89883800	NM_001253740	Tpm3	intron
chr3	89883689	89883911	223	-1.07444	89883800	NM_001271764	Tpm3	intron
chrX	64031847	64032060	214	-1.00177	64031953	NA	NA	NA
chr18	42458764	42458985	222	-1.11671	42458874	NM_172626	Rbm27	CDS
chr10	57942676	57943027	352	-0.360947	57942851	NM_011240	Ranbp2	CDS
chr8	49417031	49417465	435	-0.875141	49417248	NM_011857	Tenm3	intron
chr8	49417031	49417465	435	-0.875141	49417248	NM_001145937	Tenm3	intron
chr1	164634540	164634747	208	-1.12097	164634643	NM_001081290	Prrc2c	CDS
chr5	100646323	100646534	212	0.247863	100646428	NR_040679	2310034O05Rik	ncIntron
chr9	70406832	70407048	217	-0.866921	70406940	NM_026337	Sltm	intron
chr9	70406832	70407048	217	-0.866921	70406940	NM_025690	Sltm	intron
chr8	4342940	4343162	223	-0.281958	4343051	NR_033527	Ccl25	ncIntron
chr13	95602320	95602520	201	-1.11443	95602420	NM_009321	Tbca	CDS
chr11	116798244	116798452	209	-1.15268	116798348	NM_172948	Mgat5b	intron
chr19	23064197	23064444	248	-1.15268	23064320	NM_001035239	Trpm3	3UTR
chr19	23064197	23064444	248	-1.15268	23064320	NM_001035243	Trpm3	3UTR
chr19	23064197	23064444	248	-1.15268	23064320	NM_001035241	Trpm3	3UTR
chr19	23064197	23064444	248	-1.15268	23064320	NM_001035240	Trpm3	3UTR
chr19	23064197	23064444	248	-1.15268	23064320	NM_001035242	Trpm3	3UTR
chr19	23064197	23064444	248	-1.15268	23064320	NM_177341	Trpm3	3UTR
chr1	145532942	145533152	211	-0.187322	145533047	NM_145991	Cdc73	intron
chr1	55140459	55140738	280	-0.904288	55140598	NM_010477	Hspd1	CDS
chr9	65655185	65655511	327	0.463996	65655348	NM_172536	Zfp609	intron
chr4	139750352	139750589	238	-0.442182	139750470	NM_198610	Igsf21	intron
chr7	104549749	104549962	214	-0.853115	104549855	NM_024220	Ndufc2	intron
chr3	33956847	33957079	233	-1.11443	33956963	NM_008053	Fxr1	CDS
chr3	33956847	33957079	233	-1.11443	33956963	NM_001113188	Fxr1	CDS
chr3	33956847	33957079	233	-1.11443	33956963	NM_001113189	Fxr1	CDS
chr3	33956847	33957079	233	-1.11443	33956963	NM_001026211	Dnajc19	CDS
chr13	34975451	34975657	207	-1.05063	34975554	NM_013830	Prpf4b	CDS
chr10	66689408	66689631	224	-0.263099	66689519	NM_207221	Jmjd1c	CDS
chr10	66689408	66689631	224	-0.263099	66689519	NM_001242396	Jmjd1c	CDS
chr2	18068933	18069151	219	-0.846572	18069042	NM_010804	Mllt10	intron
chr2	18068933	18069151	219	-0.846572	18069042	NR_045539	Mllt10	ncIntron
chr2	18068933	18069151	219	-0.846572	18069042	NR_045538	Mllt10	ncIntron
chr2	18068933	18069151	219	-0.846572	18069042	NM_001252560	Mllt10	intron
chr2	18068933	18069151	219	-0.846572	18069042	NM_001252561	Mllt10	intron
chr13	98271282	98271493	212	-0.492751	98271387	NA	NA	NA
chr7	133526717	133526973	257	-0.258875	133526845	NM_010900	Nfatc2ip	3UTR
chr10	79620383	79620612	230	-0.256423	79620497	NM_021565	Midn	3UTR
chr1	154695675	154695921	247	-1.20396	154695798	NM_001160256	Smg7	intron
chr1	154695675	154695921	247	-1.20396	154695798	NM_001160257	Smg7	intron
chr1	154695675	154695921	247	-1.20396	154695798	NM_001005507	Smg7	CDS
chr1	20796693	20796903	211	-0.46039	20796798	NM_008563	Mcm3	intron
chr6	48028697	48028919	223	-0.837174	48028808	NM_001163475	Zfp746	intron
chr8	122333223	122333458	236	-0.252211	122333340	NM_028071	Cotl1	3UTR
chr14	67728577	67728798	222	-0.421674	67728687	NA	NA	NA
chr5	38621961	38622173	213	-0.82758	38622067	NM_025281	Lyar	CDS
chr1	152271824	152272025	202	-1.01448	152271924	NM_133780	Tpr	CDS
chr18	81104318	81104550	233	-1.11846	81104434	NM_015805	Atp9b	intron
chr18	81104318	81104550	233	-1.11846	81104434	NM_001201569	Atp9b	intron
chr11	104329987	104330217	231	-0.0248006	104330102	NA	NA	NA
chr11	80939511	80939713	203	-0.832155	80939612	NM_007384	Asic2	intron
chr11	80939511	80939713	203	-0.832155	80939612	NM_001034013	Asic2	intron
chr1	183848426	183848648	223	-0.417118	183848537	NM_001083121	Enah	intron
chr1	183848426	183848648	223	-0.417118	183848537	NM_008680	Enah	intron
chr1	183848426	183848648	223	-0.417118	183848537	NM_001083120	Enah	intron
chr1	183848426	183848648	223	-0.417118	183848537	NM_010135	Enah	intron
chr2	90858391	90858630	240	-0.601983	90858510	NM_017368	Celf1	3UTR
chr2	90858391	90858630	240	-0.601983	90858510	NM_198683	Celf1	3UTR
chr2	90858391	90858630	240	-0.601983	90858510	NM_001244891	Celf1	3UTR
chr2	90858391	90858630	240	-0.601983	90858510	NM_001244903	Celf1	3UTR
chr8	4327893	4328125	233	0.169253	4328009	NR_033527	Ccl25	ncIntron
chr10	5993228	5993447	220	-0.839422	5993337	NM_031185	Akap12	CDS
chr13	60720781	60721036	256	-0.304678	60720908	NM_029653	Dapk1	intron
chr13	60720781	60721036	256	-0.304678	60720908	NM_134062	Dapk1	intron
chr3	96488839	96489039	201	-1.05957	96488939	NM_001081139	Ankrd35	CDS
chr1	145524802	145525018	217	-0.632145	145524910	NM_145991	Cdc73	CDS
chr13	40982388	40982612	225	-1.62988	40982500	NM_023887	Gcnt2	intron
chr13	40982388	40982612	225	-1.62988	40982500	NM_008105	Gcnt2	5UTR
chr1	159320102	159320475	374	0.153428	159320288	NM_177644	Rasal2	intron
chr7	26067263	26067463	201	0.637871	26067363	NM_001110131	Cic	5UTR
chr7	26067263	26067463	201	0.637871	26067363	NM_001110132	Cic	5UTR
chr7	26067263	26067463	201	0.637871	26067363	NM_027882	Cic	5UTR
chr11	86123333	86123607	275	0.599397	86123470	NM_001080931	Med13	intron
chr2	59470880	59471182	303	-0.233595	59471031	NM_198294	Tanc1	intron
chr1	59239996	59240197	202	-1.817	59240096	NM_001159948	Als2	CDS
chr1	59239996	59240197	202	-1.817	59240096	NM_028717	Als2	CDS
chr5	21274280	21274492	213	-0.890789	21274386	NM_009584	Dnajc2	intron
chr4	21789206	21789468	263	-1.39517	21789337	NM_025669	Sfrs18	intron
chr6	67222739	67222977	239	-1.0566	67222858	NM_001113565	Serbp1	CDS
chr6	67222739	67222977	239	-1.0566	67222858	NM_001113566	Serbp1	CDS
chr6	67222739	67222977	239	-1.0566	67222858	NM_001113564	Serbp1	CDS
chr6	67222739	67222977	239	-1.0566	67222858	NM_025814	Serbp1	CDS
chr5	36185084	36185340	257	-1.61211	36185212	NM_001177700	Ablim2	intron
chr5	36185084	36185340	257	-1.61211	36185212	NM_001177699	Ablim2	intron
chr5	36185084	36185340	257	-1.61211	36185212	NM_001177698	Ablim2	intron
chr5	36185084	36185340	257	-1.61211	36185212	NM_001177697	Ablim2	intron
chr5	36185084	36185340	257	-1.61211	36185212	NM_177678	Ablim2	intron
chr5	36185084	36185340	257	-1.61211	36185212	NM_001177696	Ablim2	intron
chr9	26872162	26872370	209	-1.09351	26872266	NM_178113	Ncapd3	intron
chr1	191482109	191482367	259	-1.29174	191482238	NM_001081363	Cenpf	CDS
chr12	85009098	85009385	288	-0.673812	85009241	NM_027349	Rbm25	CDS
chr11	33056703	33057223	521	-1.15685	33056963	NM_008722	Npm1	intron
chr11	33056703	33057223	521	-1.15685	33056963	NM_001252260	Npm1	intron
chr11	33056703	33057223	521	-1.15685	33056963	NM_001252261	Npm1	intron
chr2	162757966	162758209	244	-0.805249	162758087	NM_026499	Srsf6	intron
chr8	125417235	125417642	408	-1.25421	125417438	NM_001081379	Ankrd11	CDS
chr8	125417235	125417642	408	-1.25421	125417438	NR_037865	Ankrd11	ncExon
chr11	68803966	68804289	324	-0.218765	68804127	NM_001159519	Pfas	intron
chr11	68803966	68804289	324	-0.218765	68804127	NR_037222	Mir3062	ncExon
chr7	117196189	117196422	234	-0.359961	117196305	NM_181517	Ipo7	CDS
chr3	33953089	33953338	250	-0.863056	33953213	NM_008053	Fxr1	CDS
chr3	33953089	33953338	250	-0.863056	33953213	NM_001113188	Fxr1	CDS
chr3	33953089	33953338	250	-0.863056	33953213	NM_001113189	Fxr1	CDS
chr13	55751678	55751915	238	-0.863193	55751796	NM_145975	Ddx46	CDS
chr5	100394968	100395211	244	-1.01849	100395089	NM_007516	Hnrnpd	CDS
chr5	100394968	100395211	244	-1.01849	100395089	NM_001077266	Hnrnpd	CDS
chr5	100394968	100395211	244	-1.01849	100395089	NM_001077267	Hnrnpd	CDS
chr5	100394968	100395211	244	-1.01849	100395089	NM_001077265	Hnrnpd	CDS
chr15	36530966	36531181	216	-0.92571	36531073	NM_008774	Pabpc1	CDS
chr1	89276492	89276720	229	-0.991394	89276606	NM_146112	Gigyf2	intron
chr1	89276492	89276720	229	-0.991394	89276606	NM_001110212	Gigyf2	intron
chr2	143814255	143814471	217	-0.73237	143814363	NM_024281	Rrbp1	CDS
chr2	143814255	143814471	217	-0.73237	143814363	NM_133626	Rrbp1	CDS
chr4	125338527	125338782	256	-1.60705	125338654	NM_001081097	Grik3	intron
chr19	5382996	5383201	206	-0.390772	5383098	NM_016882	Sart1	intron
chr2	165975717	165975956	240	-0.796532	165975836	NM_001252578	Sulf2	intron
chr2	165975717	165975956	240	-0.796532	165975836	NM_028072	Sulf2	intron
chr2	165975717	165975956	240	-0.796532	165975836	NM_001252579	Sulf2	intron
chr7	109047453	109047691	239	-1.05957	109047572	NM_027532	Anapc15	intron
chr4	118077636	118077844	209	-0.211569	118077740	NM_198170	Szt2	intron
chr9	57578318	57578519	202	0.203468	57578418	NM_153799	Edc3	intron
chr1	55136961	55137168	208	-0.643134	55137064	NM_010477	Hspd1	CDS
chr11	69809352	69809555	204	-0.33872	69809453	NM_030064	Phf23	5UTR
chr4	116284471	116284686	216	-0.602892	116284578	NM_016777	Nasp	CDS
chr4	116284471	116284686	216	-0.602892	116284578	NM_001081475	Nasp	CDS
chr13	13983933	13984162	230	-0.901304	13984047	NA	NA	NA
chr1	89300168	89300529	362	-1.0391	89300348	NM_146112	Gigyf2	CDS
chr1	89300168	89300529	362	-1.0391	89300348	NM_001110212	Gigyf2	CDS
chr7	29183771	29184010	240	-0.785127	29183890	NM_019458	Paf1	CDS
chr3	89891270	89891634	365	-0.933653	89891452	NM_022314	Tpm3	CDS
chr3	89891270	89891634	365	-0.933653	89891452	NM_001253738	Tpm3	CDS
chr3	89891270	89891634	365	-0.933653	89891452	NM_001253740	Tpm3	CDS
chr3	89891270	89891634	365	-0.933653	89891452	NM_001271764	Tpm3	CDS
chr6	86849488	86849703	216	0.225836	86849595	NM_177762	Aak1	intron
chr6	86849488	86849703	216	0.225836	86849595	NM_001040106	Aak1	intron
chr1	163802868	163803136	269	-0.3226	163803002	NM_172645	Suco	intron
chr6	118346131	118346341	211	-0.773772	118346236	NM_194339	Bms1	CDS
chr1	74514120	74514334	215	-1.05957	74514227	NM_176972	Usp37	intron
chr1	134222588	134222821	234	-1.05957	134222704	NM_001195025	Nuak2	intron
chr1	134222588	134222821	234	-1.05957	134222704	NM_028778	Nuak2	intron
chr1	153624904	153625162	259	-1.05957	153625033	NM_001039644	Edem3	intron
chr16	18934470	18934676	207	-1.05957	18934573	NM_010435	Hira	intron
chr2	140021127	140021345	219	-1.05957	140021236	NM_027093	Ndufaf5	intron
chr1	137128924	137129332	409	-0.617757	137129128	NA	NA	NA
chr1	162966102	162966311	210	-0.804993	162966206	NR_002840	Gas5	ncExon
chr11	78045451	78045812	362	-1.2336	78045631	NM_009297	Supt6	CDS
chr1	120836095	120836330	236	-0.0271445	120836212	NM_001081125	Gli2	intron
chr1	164635426	164635634	209	-0.76411	164635530	NM_001081290	Prrc2c	CDS
chr17	79321396	79321631	236	-1.44144	79321513	NM_001024806	Cebpz	CDS
chr8	114365708	114365943	236	-0.659347	114365825	NM_011801	Cfdp1	CDS
chr1	153210290	153210509	220	-0.974677	153210399	NM_054102	Ivns1abp	CDS
chr1	153210290	153210509	220	-0.974677	153210399	NM_001039512	Ivns1abp	CDS
chr7	99809816	99810057	242	-0.983617	99809936	NM_029078	Pcf11	CDS
chr6	48030617	48030875	259	-0.252211	48030746	NM_001163475	Zfp746	intron
chr10	38918698	38918909	212	-0.885087	38918803	NA	NA	NA
chr2	153176215	153176447	233	-0.757537	153176331	NM_001039939	Asxl1	intron
chr4	147452440	147452649	210	-0.171676	147452544	NM_009642	Agtrap	3UTR
chr1	188560005	188560221	217	-0.624846	188560113	NM_026041	Rrp15	CDS
chr12	64429609	64429821	213	-0.169749	64429715	NA	NA	NA
chr2	69709043	69709250	208	-0.946472	69709146	NM_009278	Ssb	intron
chr2	69709043	69709250	208	-0.946472	69709146	NM_001110145	Ssb	intron
chr17	13082290	13082509	220	-0.752588	13082399	NM_001034866	Pnldc1	intron
chr16	22430952	22431158	207	-1.21157	22431055	NM_023794	Etv5	intron
chr7	134344026	134344372	347	0.332751	134344199	NM_144522	Tbc1d10b	intron
chr4	94253454	94253661	208	-0.747622	94253557	NM_172695	Plaa	CDS
chrX	90848863	90849067	205	-1.16266	90848965	NM_008892	Pola1	CDS
chrX	72353977	72354189	213	-1.08284	72354083	NM_001030307	Dkc1	CDS
chr1	38076016	38076382	367	-0.97329	38076199	NM_198303	Eif5b	CDS
chr7	6100352	6100587	236	-0.329406	6100469	NM_001013012	Zfp787	intron
chr2	158628002	158628234	233	-1.02919	158628118	NM_145742	Dhx35	intron
chr4	118795177	118795409	233	-0.894507	118795293	NM_011400	Slc2a1	intron
chr7	35000469	35000672	204	-1.15741	35000570	NM_008155	Gpi1	intron
chr5	74931590	74931799	210	-0.526442	74931694	NM_001159573	Fip1l1	5UTR
chr5	74931590	74931799	210	-0.526442	74931694	NM_001159574	Fip1l1	5UTR
chr5	74931590	74931799	210	-0.526442	74931694	NM_024183	Fip1l1	5UTR
chr10	5991117	5991338	222	-0.154846	5991227	NM_031185	Akap12	CDS
chr1	180260273	180260481	209	-0.7761	180260377	NM_016805	Hnrnpu	CDS
chr15	98663503	98663709	207	-0.224625	98663606	NM_001033276	Kmt2d	3UTR
chr13	97882389	97882603	215	-0.3226	97882496	NM_001146045	Fam169a	intron
chr13	97882389	97882603	215	-0.3226	97882496	NM_001100458	Fam169a	intron
chr9	61954861	61955082	222	-0.737638	61954971	NA	NA	NA
chrX	74843743	74843954	212	-0.152675	74843848	NM_020601	Tbl1x	intron
chr16	8698634	8698841	208	-0.375068	8698737	NM_001003918	Usp7	intron
chr4	81960945	81961173	229	0.262362	81961059	NM_001113210	Nfib	intron
chr4	81960945	81961173	229	0.262362	81961059	NM_001113209	Nfib	intron
chr4	81960945	81961173	229	0.262362	81961059	NM_008687	Nfib	intron
chr7	52076770	52076987	218	0.262362	52076878	NM_001171024	Nup62-il4i1	intron
chr7	52076770	52076987	218	0.262362	52076878	NM_053074	Nup62	intron
chr6	120381897	120382297	401	-0.929798	120382097	NM_145997	Kdm5a	CDS
chr5	66534723	66534937	215	-1.79653	66534830	NM_001127382	Rbm47	intron
chr5	66534723	66534937	215	-1.79653	66534830	NM_178446	Rbm47	intron
chr11	72261110	72261500	391	-0.579473	72261305	NM_016776	Mybbp1a	CDS
chr19	44194789	44195130	342	-1.81204	44194959	NM_001081077	Cwf19l1	intron
chr1	88253057	88253324	268	-0.745169	88253190	NM_010880	Ncl	CDS
chr8	59992681	59992907	227	-1.01403	59992794	NM_008252	Hmgb2	CDS
chr11	84324846	84325065	220	-0.143398	84324955	NM_019816	Aatf	intron
chr2	160519314	160519515	202	-0.492305	160519414	NM_009408	Top1	intron
chr13	17885010	17885244	235	0.275418	17885127	NM_027118	Cdk13	intron
chr13	17885010	17885244	235	0.275418	17885127	NM_001081058	Cdk13	intron
chr11	94158202	94158425	224	-0.94967	94158313	NM_026313	Luc7l3	CDS
chrX	45627148	45627364	217	-0.134528	45627256	NM_028276	Utp14a	intron
chr11	22873463	22873667	205	-0.655176	22873565	NM_144514	Commd1	intron
chr11	22873463	22873667	205	-0.655176	22873565	NM_011663	Zrsr1	CDS
chr6	83926613	83926993	381	-1.03532	83926803	NM_001166371	Zfml	intron
chr6	83926613	83926993	381	-1.03532	83926803	NM_008717	Zfml	CDS
chr7	103416340	103416719	380	-0.998165	103416529	NM_011858	Tenm4	intron
chr5	144082584	144082895	312	0.525397	144082739	NM_028379	Zdhhc4	intron
chr6	117873892	117874144	253	-0.947091	117874018	NM_001166432	Hnrnpf	CDS
chr6	117873892	117874144	253	-0.947091	117874018	NM_001166431	Hnrnpf	CDS
chr6	117873892	117874144	253	-0.947091	117874018	NM_001166430	Hnrnpf	CDS
chr6	117873892	117874144	253	-0.947091	117874018	NM_133834	Hnrnpf	CDS
chr6	117873892	117874144	253	-0.947091	117874018	NM_001166429	Hnrnpf	CDS
chr6	117873892	117874144	253	-0.947091	117874018	NM_001166428	Hnrnpf	CDS
chr6	117873892	117874144	253	-0.947091	117874018	NM_001166427	Hnrnpf	CDS
chr19	5801705	5801932	228	-1.12419	5801818	NR_002847	Malat1	ncExon
chr17	32381371	32381738	368	-0.711643	32381554	NM_020508	Brd4	intron
chr17	32381371	32381738	368	-0.711643	32381554	NM_198094	Brd4	intron
chr10	127556296	127556499	204	-1.0248	127556397	NM_054078	Baz2a	CDS
chr12	103094846	103095080	235	0.289329	103094963	NM_028446	Trip11	intron
chr11	77912287	77912489	203	0.146885	77912388	NM_145430	Fam222b	intron
chr4	122968851	122969169	319	-0.842579	122969010	NM_130881	Pabpc4	CDS
chr4	122968851	122969169	319	-0.842579	122969010	NM_148917	Pabpc4	CDS
chrX	59661192	59661428	237	-1.79653	59661310	NA	NA	NA
chr4	125855353	125855695	343	-0.840033	125855524	NM_146153	Thrap3	CDS
chr11	88843270	88843474	205	-0.122302	88843372	NM_016706	Coil	CDS
chr12	60172565	60172810	246	-0.716479	60172687	NM_008891	Pnn	CDS
chr3	157675122	157675356	235	-0.628494	157675239	NM_026989	Srsf11	intron
chr3	157675122	157675356	235	-0.628494	157675239	NM_001093753	Srsf11	intron
chr3	157675122	157675356	235	-0.628494	157675239	NM_001093752	Srsf11	intron
chr16	94821858	94822098	241	0.0306318	94821978	NM_007890	Dyrk1a	intron
chr16	94821858	94822098	241	0.0306318	94821978	NM_001113389	Dyrk1a	intron
chr14	52801741	52802092	352	-0.85047	52801916	NM_033618	Supt16	CDS
chr2	135788232	135788502	271	0.294071	135788367	NM_013829	Plcb4	intron
chr4	116291363	116291566	204	-0.58826	116291464	NM_016777	Nasp	intron
chr4	116291363	116291566	204	-0.58826	116291464	NM_001081475	Nasp	intron
chr16	14133839	14134063	225	-0.989177	14133951	NM_001081154	Marf1	intron
chr11	18226912	18227167	256	-0.380335	18227039	NA	NA	NA
chr1	182518044	182518418	375	-0.750728	182518231	NM_007415	Parp1	CDS
chr1	63617143	63617374	232	-1.02209	63617258	NM_011780	Adam23	intron
chr1	63617143	63617374	232	-1.02209	63617258	NM_001177600	Adam23	intron
chr11	70539703	70539913	211	-0.192833	70539808	NM_153103	Kif1c	CDS
chr9	64776083	64776449	367	0.300965	64776266	NM_144813	Slc24a1	CDS
chr1	63225755	63226107	353	-0.562421	63225931	NM_018796	Eef1b2	CDS
chr13	41049371	41049583	213	-0.983617	41049477	NM_023887	Gcnt2	intron
chr13	41049371	41049583	213	-0.983617	41049477	NM_008105	Gcnt2	intron
chr13	41049371	41049583	213	-0.983617	41049477	NM_133219	Gcnt2	intron
chr1	55135942	55136191	250	-0.474603	55136066	NM_010477	Hspd1	CDS
chr3	103084626	103084857	232	-0.211569	103084741	NM_053170	Trim33	intron
chr3	103084626	103084857	232	-0.211569	103084741	NM_001079830	Trim33	intron
chr12	41873256	41873461	206	-0.696996	41873358	NM_053122	Immp2l	intron
chr14	22319367	22319588	222	0.525397	22319477	NM_001205241	Kat6b	intron
chr14	22319367	22319588	222	0.525397	22319477	NM_017479	Kat6b	intron
chr11	102170118	102170366	249	-1.10906	102170242	NM_011551	Ubtf	CDS
chr11	102170118	102170366	249	-1.10906	102170242	NM_001044383	Ubtf	CDS
chr6	72834297	72834711	415	-0.370267	72834504	NM_019715	Kcmf1	intron
chr1	138233130	138233671	542	-0.428211	138233400	NM_001081360	Camsap2	intron
chr7	52302106	52302378	273	-0.124106	52302242	NM_175022	Prr12	CDS
chr12	92584108	92584345	238	-0.977104	92584226	NM_181815	Cep128	intron
chr12	92584108	92584345	238	-0.977104	92584226	NR_038088	Bc1	ncIntron
chr18	38026224	38026554	331	-0.977104	38026389	NM_007858	Diap1	intron
chr7	87940564	87940769	206	-0.977104	87940666	NM_016721	Iqgap1	intron
chr9	108536765	108537004	240	-0.977104	108536884	NM_011790	Arih2	intron
chr4	136074662	136074908	247	-0.977104	136074785	NM_024452	Luzp1	intron
chr2	103561886	103562106	221	-1.15997	103561996	NM_153126	Nat10	CDS
chr5	32935874	32936437	564	-0.426775	32936155	NM_001205132	Yes1	intron
chr5	32935874	32936437	564	-0.426775	32936155	NM_009535	Yes1	intron
chr5	32935874	32936437	564	-0.426775	32936155	NM_001205133	Yes1	intron
chr11	106113580	106114009	430	-0.688728	106113794	NM_025310	Ftsj3	CDS
chr9	57684345	57684556	212	0.311272	57684450	NA	NA	NA
chr4	124445232	124445439	208	-1.79653	124445335	NM_008385	Inpp5b	intron
chr7	63419055	63419262	208	-0.686108	63419158	NM_010418	Herc2	CDS
chr11	77107741	77107982	242	-0.73109	77107861	NM_177710	Ssh2	intron
chr16	15640237	15640555	319	-1.09909	15640396	NM_011159	Prkdc	intron
chr4	116278166	116278512	347	-1.16886	116278339	NM_016777	Nasp	CDS
chr4	116278166	116278512	347	-1.16886	116278339	NM_001081475	Nasp	CDS
chr9	7723287	7723492	206	-0.945909	7723389	NA	NA	NA
chr13	3882101	3882378	278	-0.682712	3882239	NM_019671	Net1	3UTR
chr13	3882101	3882378	278	-0.682712	3882239	NM_001047159	Net1	3UTR
chr14	61286154	61286376	223	0.0399697	61286265	NM_001033272	Spata13	intron
chr17	36994604	36994853	250	-0.059566	36994728	NM_001025599	Trim26	CDS
chr8	87114893	87115123	231	-0.681054	87115008	NM_007578	Cacna1a	intron
chr8	87114893	87115123	231	-0.681054	87115008	NM_001252060	Cacna1a	intron
chr8	87114893	87115123	231	-0.681054	87115008	NM_001252059	Cacna1a	intron
chr8	87114893	87115123	231	-0.681054	87115008	NM_001252061	Cacna1a	intron
chr7	82919450	82919654	205	0.195248	82919552	NA	NA	NA
chr1	88800173	88800398	226	-0.964929	88800285	NM_153530	Dis3l2	intron
chr1	88800173	88800398	226	-0.964929	88800285	NM_001172157	Dis3l2	intron
chr5	105268256	105268698	443	-0.0932491	105268477	NM_001039231	Zfp951	intron
chr15	82719177	82719383	207	-0.939272	82719280	NM_001114140	Tcf20	intron
chr15	82719177	82719383	207	-0.939272	82719280	NM_013836	Tcf20	intron
chr2	25439265	25439471	207	-1.30749	25439368	NM_001024616	Rabl6	CDS
chr11	82578610	82578816	207	-0.259865	82578713	NM_025884	Zfp830	CDS
chr3	95733486	95733697	212	0.0621499	95733591	NM_001253758	Anp32e	intron
chr3	95733486	95733697	212	0.0621499	95733591	NM_001253757	Anp32e	intron
chr3	95733486	95733697	212	0.0621499	95733591	NM_023210	Anp32e	intron
chr7	17627654	17627856	203	-0.96003	17627755	NM_001162950	Hif3a	intron
chr7	17627654	17627856	203	-0.96003	17627755	NM_016868	Hif3a	intron
chr7	148283345	148283561	217	-0.96003	148283453	NM_023059	Sigirr	intron
chrX	134892824	134893037	214	-1.08758	134892930	NM_030688	Il1rapl2	intron
chr8	108660093	108660297	205	0.17176	108660195	NM_176838	Esrp2	intron
chr8	108660093	108660297	205	0.17176	108660195	NR_040345	1810019D21Rik	ncIntron
chr8	108660093	108660297	205	0.17176	108660195	NR_040346	1810019D21Rik	ncIntron
chr8	108660093	108660297	205	0.17176	108660195	NR_040344	1810019D21Rik	ncIntron
chr4	45823909	45824122	214	0.110359	45824015	NM_018741	Igfbpl1	3UTR
chr15	39075860	39076197	338	-2.80803	39076028	NM_053271	Rims2	intron
chr15	39075860	39076197	338	-2.80803	39076028	NM_001256382	Rims2	intron
chr15	39075860	39076197	338	-2.80803	39076028	NM_001256383	Rims2	intron
chr14	105574193	105574958	766	-0.668776	105574575	NM_134077	Rbm26	intron
chr12	8681712	8681921	210	-0.405341	8681816	NM_001160221	Pum2	intron
chr12	8681712	8681921	210	-0.405341	8681816	NM_001160222	Pum2	intron
chr12	8681712	8681921	210	-0.405341	8681816	NR_027670	Pum2	ncIntron
chr12	8681712	8681921	210	-0.405341	8681816	NM_001160219	Pum2	intron
chr12	8681712	8681921	210	-0.405341	8681816	NM_001160220	Pum2	intron
chr12	8681712	8681921	210	-0.405341	8681816	NM_030723	Pum2	intron
chr12	112113798	112114004	207	-0.667249	112113901	NM_026048	Cinp	intron
chr12	112113798	112114004	207	-0.667249	112113901	NM_027223	Cinp	intron
chr9	47508837	47509041	205	-0.667249	47508939	NM_018770	Cadm1	intron
chr9	47508837	47509041	205	-0.667249	47508939	NM_207675	Cadm1	intron
chr9	47508837	47509041	205	-0.667249	47508939	NM_001025600	Cadm1	intron
chr9	47508837	47509041	205	-0.667249	47508939	NM_207676	Cadm1	intron
chr11	96680024	96680472	449	-0.367688	96680248	NM_001130452	Nfe2l1	3UTR
chr11	96680024	96680472	449	-0.367688	96680248	NM_001130451	Nfe2l1	3UTR
chr11	96680024	96680472	449	-0.367688	96680248	NM_001130450	Nfe2l1	3UTR
chr11	96680024	96680472	449	-0.367688	96680248	NM_001130453	Nfe2l1	3UTR
chr11	96680024	96680472	449	-0.367688	96680248	NM_008686	Nfe2l1	3UTR
chr11	96680024	96680472	449	-0.367688	96680248	NM_001130454	Nfe2l1	3UTR
chr14	99559044	99559249	206	-0.474603	99559146	NM_029320	Pibf1	intron
chr14	99559044	99559249	206	-0.474603	99559146	NM_029454	Pibf1	intron
chr10	6281202	6281440	239	-0.667249	6281321	NM_001170785	Mthfd1l	intron
chr10	6281202	6281440	239	-0.667249	6281321	NM_172308	Mthfd1l	intron
chr10	6281202	6281440	239	-0.667249	6281321	NM_001170786	Mthfd1l	intron
chr11	68837828	68838032	205	-2.79653	68837930	NR_026565	Ctc1	ncIntron
chr11	68837828	68838032	205	-2.79653	68837930	NM_001143790	Ctc1	intron
chr11	68837828	68838032	205	-2.79653	68837930	NM_001013256	Ctc1	intron
chr4	133556554	133556762	209	-0.66223	133556658	NM_026144	Dhdds	5UTR
chr17	34729514	34729728	215	-0.120967	34729621	NM_017463	Pbx2	CDS
chr1	15801418	15801636	219	-0.211569	15801527	NM_009352	Terf1	intron
chr2	127085924	127086300	377	-0.659028	127086112	NM_175145	Tmem127	3UTR
chr12	111933165	111933378	214	-0.862529	111933271	NM_010480	Hsp90aa1	CDS
chr7	26063454	26063675	222	-0.0718443	26063564	NA	NA	NA
chr17	68313675	68313888	214	-1.72253	68313781	NM_172964	Arhgap28	intron
chr5	53989287	53989507	221	0.0806117	53989397	NM_001080928	Rbpj	intron
chr5	53989287	53989507	221	0.0806117	53989397	NM_001277116	Rbpj	intron
chr5	53989287	53989507	221	0.0806117	53989397	NM_009035	Rbpj	intron
chr5	53989287	53989507	221	0.0806117	53989397	NM_001080927	Rbpj	intron
chr15	84763902	84764113	212	-0.461183	84764007	NM_016714	Nup50	CDS
chr15	51660359	51660602	244	-0.390211	51660480	NM_080635	Eif3h	intron
chr19	4799991	4800201	211	-0.652941	4800096	NA	NA	NA
chr17	33795669	33795935	267	-0.459173	33795802	NM_029804	Hnrnpm	intron
chr17	33795669	33795935	267	-0.459173	33795802	NM_001109913	Hnrnpm	intron
chr11	95529322	95529530	209	-0.356284	95529426	NM_008831	Phb	CDS
chr5	149860306	149860546	241	-0.806313	149860426	NM_010439	Hmgb1	CDS
chr3	105761901	105762121	221	-0.328753	105762011	NM_009725	Atp5f1	intron
chr12	52519393	52519613	221	-0.934035	52519503	NM_029825	Scfd1	intron
chr2	139952580	139952811	232	-0.934035	139952695	NM_001081090	Esf1	intron
chr8	114018454	114018679	226	-0.934035	114018566	NM_001170742	Wdr59	intron
chr8	114018454	114018679	226	-0.934035	114018566	NM_001170743	Wdr59	intron
chr8	114018454	114018679	226	-0.934035	114018566	NM_176923	Wdr59	intron
chr12	85013581	85013802	222	-0.931623	85013691	NM_027349	Rbm25	CDS
chr19	53715270	53715660	391	-1.29835	53715465	NM_007790	Smc3	CDS
chr1	183902939	183903183	245	0.940434	183903061	NM_001083121	Enah	intron
chr1	183902939	183903183	245	0.940434	183903061	NM_008680	Enah	intron
chr1	183902939	183903183	245	0.940434	183903061	NM_001083120	Enah	intron
chr1	183902939	183903183	245	0.940434	183903061	NM_010135	Enah	intron
chr17	87834810	87835214	405	-0.828083	87835012	NM_007589	Calm2	CDS
chr4	32843335	32843535	201	-0.645404	32843435	NM_001081392	Mdn1	CDS
chr10	24609480	24609839	360	-0.644528	24609659	NM_001166416	Med23	intron
chr10	24609480	24609839	360	-0.644528	24609659	NM_027347	Med23	intron
chr6	40135874	40136089	216	-0.837174	40135981	NM_001004182	Tmem178b	intron
chr11	61338145	61338419	275	-0.644528	61338282	NM_001252188	Epn2	intron
chr11	61338145	61338419	275	-0.644528	61338282	NM_001252189	Epn2	intron
chr11	61338145	61338419	275	-0.644528	61338282	NM_010148	Epn2	intron
chr13	55186898	55187160	263	-0.644528	55187029	NM_011307	Uimc1	CDS
chr3	133132324	133132530	207	-0.780412	133132427	NM_001040400	Tet2	CDS
chr16	15679836	15680086	251	-0.0912748	15679961	NM_011159	Prkdc	intron
chr9	70421372	70421634	263	-0.963988	70421503	NM_026337	Sltm	CDS
chr9	70421372	70421634	263	-0.963988	70421503	NM_025690	Sltm	CDS
chr9	65490244	65490638	395	-0.226676	65490441	NM_028030	Rbpms2	intron
chr4	15908664	15908875	212	-1.72253	15908769	NM_013752	Nbn	CDS
chr19	41843710	41843910	201	-0.514132	41843810	NM_001163495	Arhgap19	3UTR
chr19	41843710	41843910	201	-0.514132	41843810	NM_027667	Arhgap19	3UTR
chr12	12350188	12350581	394	-0.737638	12350384	NM_001146119	Fam49a	intron
chr12	12350188	12350581	394	-0.737638	12350384	NM_029758	Fam49a	intron
chr18	36956200	36956401	202	-0.830365	36956300	NM_025594	Zmat2	intron
chr15	36530367	36530857	491	-0.838111	36530612	NM_008774	Pabpc1	intron
chr19	4810119	4810330	212	-0.635068	4810224	NM_019869	Rbm14	intron
chr2	155226130	155226331	202	-0.635068	155226230	NM_019825	Ncoa6	intron
chr2	155226130	155226331	202	-0.635068	155226230	NM_001242558	Ncoa6	intron
chr4	98399991	98400192	202	-0.734363	98400091	NM_001081202	L1td1	CDS
chr3	17909403	17909641	239	-0.459403	17909522	NA	NA	NA
chr4	132612593	132612812	220	0.369277	132612702	NM_146155	Ahdc1	intron
chr3	10089294	10089509	216	-0.0453521	10089401	NR_045710	Gm9833	ncExon
chr1	30887805	30888044	240	-0.629882	30887924	NM_001081080	Phf3	CDS
chr2	134424276	134424596	321	-0.629882	134424436	NM_029148	Tmx4	CDS
chr4	48556488	48556738	251	-1.21157	48556613	NM_001145925	Msantd3	intron
chr4	48556488	48556738	251	-1.21157	48556613	NM_001145924	Msantd3	intron
chr4	48556488	48556738	251	-1.21157	48556613	NM_028137	Msantd3	intron
chr11	102977642	102977848	207	-0.622702	102977745	NM_138753	Hexim1	5UTR
chr5	20367063	20367284	222	0.110359	20367173	NM_172992	Phtf2	intron
chr2	174119834	174120039	206	-1.26978	174119936	NR_002846	Nespas	ncIntron
chr2	174119834	174120039	206	-1.26978	174119936	NM_022000	Gnas	intron
chr2	174119834	174120039	206	-1.26978	174119936	NM_019690	Gnas	intron
chrX	7720800	7721029	230	-0.230678	7720914	NM_016809	Rbm3	intron
chrX	7720800	7721029	230	-0.230678	7720914	NM_001166410	Rbm3	intron
chrX	7720800	7721029	230	-0.230678	7720914	NM_001166409	Rbm3	intron
chrX	7720800	7721029	230	-0.230678	7720914	NM_001166411	Rbm3	intron
chrX	98639478	98639830	353	-0.65698	98639654	NM_023144	Nono	CDS
chrX	98639478	98639830	353	-0.65698	98639654	NM_001252518	Nono	CDS
chr15	85169073	85169305	233	-1.56207	85169189	NM_016843	Atxn10	intron
chr12	111932262	111932664	403	-0.758787	111932463	NM_010480	Hsp90aa1	CDS
chr6	116201183	116201397	215	-0.429834	116201290	NM_026585	Fam21	intron
chr18	35747186	35747396	211	-1.05957	35747291	NM_010771	Matr3	CDS
chr11	95532564	95532766	203	0.0996326	95532665	NM_008831	Phb	intron
chr4	155403916	155404165	250	-0.0248006	155404040	NA	NA	NA
chr9	103262225	103262471	247	-0.817677	103262348	NM_175833	Cdv3	CDS
chr9	103262225	103262471	247	-0.817677	103262348	NM_175565	Cdv3	CDS
chr9	103262225	103262471	247	-0.817677	103262348	NM_001134426	Cdv3	CDS
chr9	103262225	103262471	247	-0.817677	103262348	NM_001134427	Cdv3	CDS
chr1	183858439	183858675	237	0.267328	183858557	NM_001083121	Enah	intron
chr1	183858439	183858675	237	0.267328	183858557	NM_008680	Enah	intron
chr1	183858439	183858675	237	0.267328	183858557	NM_001083120	Enah	intron
chr1	183858439	183858675	237	0.267328	183858557	NM_010135	Enah	intron
chr1	34247689	34248098	410	-0.96289	34247893	NM_001276764	Dst	CDS
chr1	34247689	34248098	410	-0.96289	34247893	NM_133833	Dst	intron
chr1	34247689	34248098	410	-0.96289	34247893	NM_134448	Dst	CDS
chr11	33170710	33170919	210	0.203468	33170814	NM_023146	Ranbp17	intron
chr6	21918197	21918413	217	-0.889641	21918305	NM_023626	Ing3	intron
chr17	87834430	87834657	228	-0.712127	87834543	NM_007589	Calm2	CDS
chr2	29839079	29839303	225	-0.521297	29839191	NM_001177668	Sptan1	CDS
chr2	29839079	29839303	225	-0.521297	29839191	NM_001177667	Sptan1	CDS
chr2	29839079	29839303	225	-0.521297	29839191	NM_001076554	Sptan1	CDS
chr1	158490602	158490820	219	-0.596594	158490711	NM_009595	Abl2	intron
chr1	158490602	158490820	219	-0.596594	158490711	NM_001136104	Abl2	intron
chr7	25861517	25861794	278	-1.2743	25861655	NA	NA	NA
chr17	38151772	38151982	211	-0.81564	38151877	NA	NA	NA
chr4	108000772	108000983	212	-0.915176	108000877	NM_027250	Selrc1	CDS
chr6	29322361	29322767	407	-0.49136	29322564	NM_007594	Calu	CDS
chr6	29322361	29322767	407	-0.49136	29322564	NM_184053	Calu	CDS
chr11	75565376	75565591	216	-0.813784	75565483	NM_009536	Ywhae	CDS
chr19	60845666	60846053	388	-0.845135	60845859	NM_010123	Eif3a	CDS
chr10	79517722	79517974	253	-0.328055	79517848	NM_008162	Gpx4	CDS
chr10	79517722	79517974	253	-0.328055	79517848	NM_001037741	Gpx4	CDS
chr6	146941756	146942102	347	-0.876702	146941929	NM_001170433	Ppfibp1	CDS
chr6	146941756	146942102	347	-0.876702	146941929	NM_026221	Ppfibp1	CDS
chr13	66590495	66590700	206	-0.349073	66590597	NA	NA	NA
chr11	22504538	22504771	234	-2.17504	22504654	NA	NA	NA
chr11	33060205	33060589	385	-0.969716	33060397	NM_008722	Npm1	CDS
chr11	33060205	33060589	385	-0.969716	33060397	NM_001252260	Npm1	CDS
chr11	33060205	33060589	385	-0.969716	33060397	NM_001252261	Npm1	CDS
chr8	53281954	53282353	400	-1.0264	53282153	NA	NA	NA
chr13	55698664	55698873	210	-0.393303	55698768	NM_026211	Tmed9	3UTR
chr15	82671856	82672060	205	-0.585635	82671958	NM_001114140	Tcf20	intron
chr15	82671856	82672060	205	-0.585635	82671958	NM_013836	Tcf20	intron
chr1	55137792	55137998	207	-0.64969	55137895	NM_010477	Hspd1	intron
chrX	110813046	110813257	212	-0.585027	110813151	NM_001142570	Dach2	intron
chrX	110813046	110813257	212	-0.585027	110813151	NM_033605	Dach2	intron
chr1	181227724	181227959	236	0.222834	181227841	NM_027188	Smyd3	intron
chr10	110932938	110933140	203	-0.67164	110933039	NM_015781	Nap1l1	intron
chr10	110932938	110933140	203	-0.67164	110933039	NM_001146707	Nap1l1	intron
chr5	33256228	33256434	207	0.245289	33256331	NM_001170567	Depdc5	intron
chr5	33256228	33256434	207	0.245289	33256331	NM_177786	Depdc5	intron
chr5	33256228	33256434	207	0.245289	33256331	NM_001025426	Depdc5	intron
chr4	132745976	132746178	203	-0.582663	132746077	NM_153423	Wasf2	CDS
chr7	26066378	26066603	226	-0.581519	26066490	NA	NA	NA
chr19	5802181	5802391	211	-1.01205	5802286	NR_002847	Malat1	ncExon
chr5	65826865	65827086	222	-0.733338	65826975	NM_009466	Ugdh	5UTR
chr9	21571517	21571719	203	-0.680279	21571618	NM_145611	Kank2	3UTR
[truncated: 1,666 more rows]
