# Supplementary material for: Functional role of Tet-mediated RNA hydroxymethylcytosine in mouse ES cells and during differentiation
Source: Nat Commun. 2020 Oct 2;11:4956. doi: 10.1038/s41467-020-18729-6 (PMC7532169; doi:10.1038/s41467-020-18729-6)
Supplement: Supplementary file 11 — Supplementary Data 7 [file 41467_2020_18729_MOESM11_ESM.xlsx]

## Sheet: WT ESC
Chromosome	Strand	GeneID	GeneSymbol	baseMean	log2FoldChange	lfcSE	stat	pvalue	padj
chr7	+	D7Ertd143e	D7Ertd143e	5957.65	-1.22035	0.0770271	-15.8432	1.56693e-56	1.52023e-52
chr1	+	Gas5	Gas5	8807.66	-0.954728	0.0716965	-13.3162	1.86254e-40	9.03518e-37
chr9	-	Snhg5	Snhg5	3132.34	-1.09143	0.0911895	-11.9689	5.17286e-33	1.6729e-29
chr16	+	Eif4a2	Eif4a2	12289.1	-0.724697	0.068625	-10.5603	4.55445e-26	1.10468e-22
chr7	+	Fgf4	Fgf4	5204.41	-0.804787	0.0774347	-10.3931	2.66547e-25	5.17207e-22
chr1	+	Lefty1	Lefty1	2012.83	-0.977601	0.0984236	-9.93259	3.00344e-23	4.85656e-20
chr19	-	Neat1	Neat1	2219.77	-0.980932	0.10268	-9.5533	1.25633e-21	1.74128e-18
chr19	+	Snhg1	Snhg1	3287.29	-0.80754	0.0853394	-9.46269	3.00128e-21	3.6398e-18
chr13	+	Hist1h1d	Hist1h1d	18790.7	-0.623597	0.0665196	-9.37463	6.94159e-21	7.48303e-18
chr10	+	Sgk1	Sgk1	10789.9	-0.638171	0.0694135	-9.19376	3.7934e-20	3.68035e-17
chr15	+	Atf4	Atf4	5841.56	-0.702344	0.0767254	-9.15399	5.48668e-20	4.83925e-17
chr15	-	Slc38a2	Slc38a2	8227.6	-0.699024	0.078359	-8.92079	4.62959e-19	3.74302e-16
chr3	+	Phf17	Phf17	22277.3	-0.596505	0.0691561	-8.62549	6.3817e-18	4.76271e-15
chr14	+	Mir17hg	Mir17hg	1744.01	-0.869335	0.102285	-8.49916	1.90967e-17	1.3234e-14
chr2	+	1500012F01Rik	1500012F01Rik	1324.04	-0.943695	0.112222	-8.40917	4.12934e-17	2.67086e-14
chr3	+	Sox2	Sox2	8127.23	-0.613688	0.0730594	-8.39985	4.47055e-17	2.71083e-14
chr7	-	Kcnq1ot1	Kcnq1ot1	8395.87	-0.651214	0.0780525	-8.34327	7.2263e-17	4.12409e-14
chr3	+	Txnip	Txnip	3026.32	-0.707531	0.0879231	-8.04715	8.47412e-16	4.56755e-13
chr11	-	Socs3	Socs3	3468.28	-0.680614	0.0846712	-8.03832	9.10795e-16	4.65081e-13
chr10	+	Dusp6	Dusp6	2656.21	-0.721734	0.0912761	-7.90715	2.6334e-15	1.21663e-12
chr13	+	Klf6	Klf6	1927.45	-0.784954	0.0996628	-7.8761	3.37754e-15	1.4895e-12
chr10	+	Ctgf	Ctgf	1161.42	-0.915211	0.120662	-7.58491	3.32725e-14	1.40352e-11
chr15	+	Pim3	Pim3	3106.94	-0.643072	0.0863184	-7.45	9.33423e-14	3.77336e-11
chr4	+	Snhg12	Snhg12	1387.03	-0.831218	0.113623	-7.3156	2.56227e-13	9.53447e-11
chr3	-	Cyr61	Cyr61	684.332	-1.07959	0.152266	-7.09019	1.33928e-12	4.48059e-10
chr11	+	2410006H16Rik	2410006H16Rik	1160.34	-0.839093	0.118781	-7.06421	1.61536e-12	5.15629e-10
chr8	-	Zfp869	Zfp869	1778.95	-0.717319	0.101582	-7.06147	1.64755e-12	5.15629e-10
chr1	-	Zbed6	Zbed6	2170.75	-0.670536	0.0964183	-6.95445	3.53946e-12	1.0406e-09
chr5	+	Zfp655	Zfp655	2451.21	-0.623005	0.0923176	-6.7485	1.49385e-11	4.14095e-09
chr2	-	Nespas	Nespas	938.105	-0.897993	0.133523	-6.72539	1.75118e-11	4.69151e-09
chr8	+	Klf2	Klf2	2506.55	-0.652168	0.097016	-6.72227	1.78917e-11	4.69151e-09
chr8	-	Zfp866	Zfp866	1939.15	-0.685688	0.102585	-6.68412	2.32311e-11	5.77917e-09
chr9	-	Zfp26	Zfp26	2577.02	-0.609122	0.0912477	-6.67548	2.46426e-11	5.97707e-09
chr5	+	2700023E23Rik	2700023E23Rik	582.221	-1.02732	0.156042	-6.5836	4.59192e-11	1.0866e-08
chr17	-	BC032203	BC032203	2349.31	-0.606971	0.0929825	-6.5278	6.67433e-11	1.54177e-08
chr3	-	Ccnl1	Ccnl1	1499.67	-0.685069	0.106875	-6.40998	1.45543e-10	3.28385e-08
chr3	+	Tiparp	Tiparp	2293.17	-0.658607	0.103165	-6.384	1.72527e-10	3.80421e-08
chr8	-	Ier2	Ier2	2076.7	-0.611587	0.096337	-6.34841	2.17552e-10	4.69043e-08
chr14	-	Spry2	Spry2	2368.64	-0.612158	0.0972328	-6.2958	3.05817e-10	6.45008e-08
chr12	-	Ifrd1	Ifrd1	1877.13	-0.647967	0.103019	-6.28976	3.17954e-10	6.56339e-08
chr16	+	Snord2	Snord2	300.762	-1.29643	0.208439	-6.21973	4.98016e-10	9.79759e-08
chr9	+	Zfp317	Zfp317	1918.06	-0.615182	0.0989594	-6.21651	5.08329e-10	9.79759e-08
chr2	-	Zbtb43	Zbtb43	1695.93	-0.636654	0.102596	-6.20547	5.45322e-10	1.01744e-07
chr16	+	BC027231	BC027231	2127.32	-0.590136	0.0963726	-6.12348	9.15549e-10	1.5511e-07
chr2	-	Rnd3	Rnd3	876.126	-0.787191	0.131078	-6.0055	1.90748e-09	3.0844e-07
chr15	-	Tbrg3	Tbrg3	981.957	-0.748561	0.125093	-5.98405	2.17652e-09	3.46174e-07
chr18	-	Epc1	Epc1	1580.64	-0.612432	0.106582	-5.74611	9.13225e-09	1.26573e-06
chr14	-	Bmp4	Bmp4	886.565	-0.74418	0.129594	-5.74241	9.33379e-09	1.27544e-06
chr11	+	1810032O08Rik	1810032O08Rik	1070.2	-0.711358	0.124965	-5.69248	1.25211e-08	1.64161e-06
chr14	+	Il17rd	Il17rd	1807	-0.604704	0.106178	-5.69521	1.23223e-08	1.64161e-06
chr7	+	Zfp819	Zfp819	830.053	-0.777851	0.137641	-5.65132	1.59223e-08	1.98499e-06
chr7	-	4632434I11Rik	4632434I11Rik	1386.59	-0.613988	0.11224	-5.47029	4.49294e-08	5.06867e-06
chr15	+	Myc	Myc	934.526	-0.685176	0.12765	-5.3676	7.979e-08	8.60279e-06
chr13	+	Arid4b	Arid4b	1432.84	-0.592729	0.110428	-5.36757	7.98032e-08	8.60279e-06
chr18	+	Snhg4	Snhg4	1301.15	-0.615991	0.115117	-5.35099	8.74752e-08	9.3262e-06
chr2	-	9430008C03Rik	9430008C03Rik	1130.25	-0.638312	0.120087	-5.31543	1.06405e-07	1.11004e-05
chr6	-	Kbtbd2	Kbtbd2	1135.46	-0.633407	0.119689	-5.29212	1.20904e-07	1.24788e-05
chr14	-	Kcnk5	Kcnk5	1209.57	-0.631394	0.119959	-5.2634	1.41415e-07	1.41444e-05
chrX	-	Kis2	Kis2	370.075	-0.961241	0.187814	-5.11805	3.0871e-07	2.79916e-05
chr7	+	Mir290	Mir290	174.311	-1.3671	0.269175	-5.07885	3.79722e-07	3.31898e-05
chr12	+	6430411K18Rik	6430411K18Rik	412.006	-0.903645	0.178646	-5.05829	4.23037e-07	3.60027e-05
chr9	+	Zfp105	Zfp105	1013.1	-0.62812	0.124296	-5.0534	4.34011e-07	3.65731e-05
chr7	+	Zfp180	Zfp180	840.862	-0.66578	0.132666	-5.01848	5.20828e-07	4.24628e-05
chr15	-	Jrk	Jrk	669.425	-0.740618	0.147642	-5.01631	5.26731e-07	4.25862e-05
chr11	-	Ccdc55	Ccdc55	850.529	-0.653823	0.131703	-4.96436	6.89286e-07	5.34996e-05
chr11	-	Tmem199	Tmem199	828.442	-0.669072	0.135137	-4.95108	7.38035e-07	5.63812e-05
chr2	-	Zbtb26	Zbtb26	926.39	-0.62196	0.127175	-4.8906	1.00531e-06	7.44545e-05
chr14	+	Trim13	Trim13	865.207	-0.638709	0.130941	-4.87785	1.07248e-06	7.82343e-05
chr13	-	Zfp748	Zfp748	756.848	-0.668796	0.139675	-4.78823	1.68257e-06	0.000110299
chr17	-	Dusp1	Dusp1	470.72	-0.795841	0.168465	-4.72409	2.3115e-06	0.000144471
chr11	+	Jmjd4	Jmjd4	963.225	-0.591992	0.126397	-4.68358	2.81906e-06	0.000166771
chr1	+	Snora41	Snora41	222.315	-1.09672	0.237562	-4.61656	3.90144e-06	0.000218796
chr5	-	Arap2	Arap2	865.12	-0.605427	0.131678	-4.5978	4.2697e-06	0.000234038
chr16	-	Tmem186	Tmem186	913.734	-0.590381	0.128798	-4.58377	4.56674e-06	0.000247522
chr11	+	Zfp830	Zfp830	819.465	-0.613478	0.13399	-4.57854	4.68225e-06	0.000252373
chr17	-	Nfya	Nfya	745.769	-0.630562	0.138337	-4.55816	5.16045e-06	0.000269176
chr17	-	Zfp955a	Zfp955a	922.664	-0.588751	0.129151	-4.55864	5.14852e-06	0.000269176
chr7	-	Zfp941	Zfp941	747.977	-0.627639	0.138324	-4.53747	5.69337e-06	0.000289199
chr8	+	Ftsjd1	Ftsjd1	468.449	-0.762366	0.16873	-4.51826	6.23502e-06	0.000308123
chr4	-	5830415F09Rik	5830415F09Rik	676.338	-0.650735	0.144047	-4.51753	6.25647e-06	0.000308123
chr11	+	Irf1	Irf1	730.504	-0.628303	0.139531	-4.50295	6.70155e-06	0.000326726
chr5	+	Tbx3	Tbx3	827.763	-0.596946	0.134398	-4.44162	8.92852e-06	0.000401077
chr2	+	Snora65	Snora65	286.183	-0.936333	0.213585	-4.3839	1.16574e-05	0.000496052
chr9	-	Zfp599	Zfp599	727.978	-0.619121	0.141834	-4.36513	1.27049e-05	0.000538268
chr7	-	Zfp954	Zfp954	306.268	-0.886723	0.204266	-4.34103	1.41818e-05	0.000593067
chr10	+	Btg1	Btg1	687.42	-0.622008	0.144108	-4.31627	1.5869e-05	0.000646894
chr15	-	Arc	Arc	658.818	-0.627248	0.146458	-4.28279	1.84567e-05	0.000716269
chr10	+	Cited2	Cited2	342.789	-0.844244	0.19828	-4.25783	2.06417e-05	0.000794706
chrX	-	B230206F22Rik	B230206F22Rik	459.698	-0.721611	0.169777	-4.25034	2.13448e-05	0.000808936
chr8	-	Snora68	Snora68	594.85	-0.671744	0.158625	-4.23478	2.28771e-05	0.000850397
chr4	+	Foxd3	Foxd3	505.102	-0.690101	0.163199	-4.22859	2.35165e-05	0.000866426
chr7	-	Mkrn3	Mkrn3	293.666	-0.872824	0.207747	-4.20137	2.65299e-05	0.000946299
chr11	+	Snord104	Snord104	261.237	-0.918582	0.220818	-4.15991	3.18367e-05	0.00109532
chr13	-	Zfp87	Zfp87	431.068	-0.717921	0.175515	-4.09038	4.30675e-05	0.0013655
chr4	-	B3galt6	B3galt6	459.603	-0.694197	0.170511	-4.07128	4.67556e-05	0.00143099
chr10	-	Prdm1	Prdm1	365.024	-0.772899	0.190626	-4.05453	5.02357e-05	0.00151362
chr17	+	Zfp51	Zfp51	417.697	-0.703658	0.176879	-3.97818	6.94451e-05	0.00193075
chr11	-	Zfp867	Zfp867	485.012	-0.657585	0.165587	-3.97124	7.14998e-05	0.00195958
chr16	+	Olig2	Olig2	500.525	-0.655392	0.166241	-3.94243	8.066e-05	0.00210367
chr14	+	Thtpa	Thtpa	559.318	-0.610701	0.157129	-3.88662	0.00010165	0.00241718
chr12	-	Nrp	Nrp	205.245	-0.957451	0.248625	-3.85098	0.000117647	0.00267938
chr5	-	5031425E22Rik	5031425E22Rik	345.437	-0.748078	0.194383	-3.84848	0.000118855	0.00269423
chr7	+	Zfp790	Zfp790	447.751	-0.658358	0.172987	-3.80583	0.000141331	0.00305422
chr10	+	Bbs10	Bbs10	199.837	-0.964168	0.253613	-3.80173	0.000143692	0.00306395
chr12	+	Gdap10	Gdap10	339.911	-0.742044	0.195304	-3.79943	0.000145031	0.00308571
chr5	-	Zfp113	Zfp113	327.875	-0.753189	0.200174	-3.76267	0.000168108	0.00341925
chr11	+	Snord49a	Snord49a	198.906	-0.935662	0.249147	-3.75546	0.00017302	0.00345569
chr2	-	Lcmt2	Lcmt2	304.107	-0.778146	0.208182	-3.73781	0.000185631	0.00360921
chr12	-	Rhob	Rhob	409.822	-0.663034	0.178416	-3.71622	0.000202223	0.00382842
chr6	-	Gt(ROSA)26Sor	Gt(ROSA)26Sor	508.183	-0.607581	0.164264	-3.69882	0.000216608	0.00402835
chr7	-	1810026B05Rik	1810026B05Rik	510.875	-0.612138	0.166386	-3.67902	0.000234131	0.00418332
chr2	-	Rpp38	Rpp38	351.167	-0.697591	0.191103	-3.65035	0.000261886	0.00447953
chr18	+	Bambi	Bambi	215.637	-0.878583	0.240787	-3.64879	0.000263477	0.00448466
chr8	+	Zfp709	Zfp709	366.425	-0.690187	0.189222	-3.6475	0.000264803	0.00449482
chr4	+	Snora61	Snora61	290.827	-0.756534	0.209169	-3.61685	0.000298209	0.00486485
chr17	+	Zfp472	Zfp472	379.647	-0.668361	0.184778	-3.61711	0.000297915	0.00486485
chr9	+	Zfp846	Zfp846	359.801	-0.682932	0.188975	-3.61387	0.000301656	0.00490228
chr5	-	Pop7	Pop7	412.231	-0.642915	0.177991	-3.61207	0.000303762	0.00491245
chr7	+	Zfp324	Zfp324	333.386	-0.687418	0.19625	-3.50277	0.000460455	0.00652165
chr5	-	Mtif3	Mtif3	401.401	-0.629246	0.179793	-3.49984	0.000465535	0.00657441
chr7	-	Zfp668	Zfp668	394.647	-0.631481	0.181934	-3.47093	0.000518662	0.00698896
chr17	-	Zfp119b	Zfp119b	261.853	-0.763922	0.22072	-3.46104	0.000538096	0.00717324
chr7	+	Zfp383	Zfp383	439.577	-0.606286	0.175235	-3.45985	0.000540477	0.00718316
chr3	+	Gpr160	Gpr160	172.215	-0.948776	0.274543	-3.45584	0.000548575	0.00725112
chr5	-	5430416N02Rik	5430416N02Rik	444.139	-0.614629	0.177852	-3.45584	0.00054858	0.00725112
chr2	+	Chac1	Chac1	184.536	-0.922659	0.267865	-3.44449	0.000572131	0.00748089
chr11	-	Hs3st3b1	Hs3st3b1	321.656	-0.690714	0.201051	-3.43551	0.000591443	0.00764659
chr4	+	Id3	Id3	433.331	-0.604851	0.176167	-3.43338	0.000596095	0.00767018
chr4	+	Snora16a	Snora16a	172.015	-0.916145	0.266885	-3.43273	0.000597531	0.00767847
chr17	-	Ankrd12	Ankrd12	456.12	-0.602558	0.176365	-3.41655	0.000634202	0.00803268
chr5	+	Tmem60	Tmem60	274.35	-0.731116	0.214817	-3.40343	0.000665451	0.00828782
chr16	+	Fam43a	Fam43a	403.265	-0.605808	0.179377	-3.37729	0.00073204	0.00876552
chr3	+	St7l	St7l	349.526	-0.645305	0.191627	-3.3675	0.00075852	0.00900323
chr3	+	Spry1	Spry1	382.402	-0.622826	0.184911	-3.36825	0.00075646	0.00900323
chr5	+	2700038G22Rik	2700038G22Rik	414.937	-0.594567	0.177088	-3.35746	0.000786612	0.00927304
chr17	+	Zfp960	Zfp960	320.916	-0.67096	0.200787	-3.34165	0.000832825	0.00968833
chr7	-	Fancf	Fancf	385.908	-0.605891	0.184163	-3.28997	0.00100198	0.010935
chr11	+	Snord96a	Snord96a	403.582	-0.590837	0.179549	-3.29067	0.000999497	0.010935
chr16	+	Hes1	Hes1	335.656	-0.650302	0.198242	-3.28035	0.00103679	0.0111394
chr12	-	Ankrd9	Ankrd9	264.906	-0.706787	0.217119	-3.2553	0.00113272	0.0118295
chr11	-	BC017643	BC017643	391.111	-0.588769	0.183759	-3.20403	0.0013552	0.0134165
chr7	-	9130019O22Rik	9130019O22Rik	168.651	-0.861478	0.269364	-3.19819	0.00138292	0.0136286
chr1	+	Tmem185b	Tmem185b	374.546	-0.592444	0.185397	-3.19555	0.00139566	0.0137191
chr4	+	Zfp189	Zfp189	286.323	-0.668069	0.209733	-3.18532	0.00144592	0.0140545
chr15	+	Trmt12	Trmt12	349.418	-0.609161	0.191248	-3.18518	0.00144662	0.0140545
chr10	+	AU041133	AU041133	328.782	-0.63387	0.199318	-3.1802	0.00147175	0.0142079
chr7	+	Fgf15	Fgf15	219.962	-0.751386	0.237503	-3.16369	0.00155785	0.0147744
chr13	+	Zfp273	Zfp273	235.684	-0.718873	0.2292	-3.13644	0.00171012	0.0156377
chr7	+	Zfp607	Zfp607	308.686	-0.6313	0.204113	-3.0929	0.00198212	0.0172471
chr15	-	Snord83b	Snord83b	188.17	-0.7975	0.260059	-3.06661	0.00216501	0.0183609
chr10	-	Snora33	Snora33	279.454	-0.657376	0.215675	-3.04799	0.00230375	0.0190871
chr17	-	Gm4944	Gm4944	240.473	-0.686302	0.227474	-3.01706	0.0025524	0.0205392
chr17	+	Zfp952	Zfp952	267.476	-0.651098	0.216513	-3.0072	0.0026367	0.0209879
chr5	+	Fzd10	Fzd10	304.111	-0.6132	0.204159	-3.00355	0.00266853	0.021152
chr15	-	Snord43	Snord43	217.466	-0.736825	0.24618	-2.99303	0.00276219	0.0216994
chr10	+	Sowahc	Sowahc	331.377	-0.586911	0.196563	-2.98586	0.0028278	0.0221304
chr3	+	Bbs12	Bbs12	189.869	-0.723633	0.253748	-2.85178	0.00434751	0.0297458
chr2	+	Otud1	Otud1	247.024	-0.630184	0.224864	-2.80251	0.00507067	0.0326317
chr14	+	A930011O12Rik	A930011O12Rik	190.836	-0.707288	0.253572	-2.7893	0.00528228	0.0335178
chr11	+	Axin2	Axin2	224.079	-0.666955	0.239226	-2.78797	0.00530401	0.0336117
chr7	+	Nfkbid	Nfkbid	270.608	-0.60019	0.215826	-2.78089	0.00542095	0.0340414
chr9_random	-	Jrkl	Jrkl	187.868	-0.716019	0.257638	-2.77916	0.00544989	0.0341128
chr7	+	Zfp382	Zfp382	235.77	-0.643026	0.231573	-2.77677	0.00549019	0.0342814
chr10	+	Mtrf1l	Mtrf1l	252.725	-0.613247	0.22165	-2.76674	0.00566198	0.0349903
chr17	-	Cdc42ep3	Cdc42ep3	242.337	-0.620771	0.225994	-2.74684	0.00601719	0.0361927
chr5	-	Zbtb49	Zbtb49	215.196	-0.658757	0.242984	-2.71112	0.00670566	0.0391681
chr17	-	Eme2	Eme2	258.004	-0.590955	0.219742	-2.68931	0.00715994	0.0410797
chr15	-	Bcdin3d	Bcdin3d	231.168	-0.619148	0.231002	-2.68027	0.0073563	0.0417987
chr7	+	Zfp658	Zfp658	249.605	-0.591038	0.222784	-2.65297	0.00797881	0.0441588
chr14	+	Gm5465	Gm5465	210.536	-0.650408	0.247202	-2.63108	0.00851133	0.0464176
chr16	-	Nfkbiz	Nfkbiz	206.078	-0.648547	0.247124	-2.62438	0.00868059	0.0470761

## Sheet: TKO ESC
Chromosome	Strand	GeneID	GeneSymbol	baseMean	log2FoldChange	lfcSE	stat	pvalue	padj
chr3	-	Cyr61	Cyr61	2686.67	-0.952421	0.104475	-9.11624	7.77736e-20	5.9769e-16
chr10	+	Ctgf	Ctgf	1748.7	-0.909305	0.118632	-7.66491	1.78953e-14	3.43813e-11
chr9	-	Snhg5	Snhg5	2963.54	-0.759307	0.097795	-7.76427	8.21142e-15	2.10349e-11
chr7	+	D7Ertd143e	D7Ertd143e	6097.06	-0.738604	0.0896578	-8.23803	1.75063e-16	6.72679e-13
chr2	+	1500012F01Rik	1500012F01Rik	1328.4	-0.691135	0.128323	-5.38591	7.20779e-08	4.26091e-05
chr17	-	Dusp1	Dusp1	516.86	-0.651796	0.168999	-3.8568	0.000114881	0.0245239
chr5	+	2700023E23Rik	2700023E23Rik	567.627	-0.642563	0.160085	-4.01389	5.9725e-05	0.0143433
chr1	+	Gas5	Gas5	8958.98	-0.64001	0.0852207	-7.51003	5.91134e-14	9.08574e-11
chr6	+	Bhlhe40	Bhlhe40	782.972	-0.637044	0.153199	-4.15828	3.20648e-05	0.0091266
chrX	-	Kis2	Kis2	500.894	-0.619006	0.173215	-3.57363	0.000352067	0.0480265
chr13	+	Klf6	Klf6	4491.44	-0.608254	0.170997	-3.55711	0.000374963	0.0480265
chr7	+	Fgf4	Fgf4	5340.59	-0.602745	0.0915177	-6.5861	4.51532e-11	5.78337e-08
chr4	-	Jun	Jun	666.636	-0.600744	0.148625	-4.042	5.29974e-05	0.0135762
chr4	+	Snhg12	Snhg12	1269.8	-0.597233	0.127008	-4.70233	2.57214e-06	0.00104036
chr12	-	Rhob	Rhob	953.404	-0.586056	0.128794	-4.55033	5.35621e-06	0.00196012
