# Supplementary material for: Functional role of Tet-mediated RNA hydroxymethylcytosine in mouse ES cells and during differentiation
Source: Nat Commun. 2020 Oct 2;11:4956. doi: 10.1038/s41467-020-18729-6 (PMC7532169; doi:10.1038/s41467-020-18729-6)
Supplement: Supplementary file 12 — Supplementary Data 8 [file 41467_2020_18729_MOESM12_ESM.xlsx]

## Sheet: Primers and oligos
PRIMERS AND OLIGOS
Sequence	Target	Purpose
TGCACCACCAACTGCTTAGC	Gapdh	qPCR
GGCATGGACTGTGGTCATGAG
GAGCCTGTTCCTCGATGTGG	Tet1	qPCR
CAAACCCACCTGAGGCTGTT
TGTTGTTGTCAGGGTGAGAATC	Tet2	qPCR
TCTTGCTTCTGGCAAACTTACA
CCGGATTGAGAAGGTCATCTAC	Tet3	qPCR
AAGATAACAATCACGGCGTTCT
GAGGAGTCCCAGGACATGAA	Oct4	qPCR
AGATGGTGGTCTGGCTGAAC
AGGCTGATTTGGTTGGTGT	Nanog	qPCR
CCAGGAAGACCCACACTCAT
ATGGGCTCTGTGGTCAAGTC	Sox2	qPCR
CCCTGGAGTGGGAGGAGG
CACGGTGCCCTTGTATCTTT	Pax6	qPCR
AGGGTTCTTGGGAGTGAGGT
CAGAACCCAGATCTGCACAA	Sox17	qPCR
GCTTCTCTGCCAAGGTCAAC
AGATGAATGGCCTCAGCAGG	Gata6	qPCR
CAAGCCGCCGTGATGAA
GTAACCCGTTGAACCCCATT	18S rRNA	qPCR
CCATCCAATCGGTAGTAGCG
ATCATCCTCCATTTTGCCAG	Eed	qPCR
GTTGATTGTGTGCGATGGTT
GAAGGCGGTAAATGGGCTTCT	Jarid2	qPCR
TCGTTGCTAGTAGAGGACACTT
AGTGTGAACAAGCTGTGTACC	Dab1	qPCR
AGCCTTCACAGCTGCATGC
GTGGGGAATCTACCTGCTGA	Sfpq	qPCR
ATCGAACCCGAAGCTGTCTA
CTGACGGAGGTCTGTAATGTGT	Pibf1	qPCR
AAGCTGCTATGGAAAAGCTGC
TCCGCTGGAAGAACTTACGC	UCmotif	qPCR
CGGCATGTATTCAGCCCATA
AAGTTCATCTGCACCACCG	GFP	qPCR
TCCTTGAAGAAGATGGTGCG
AAGCCTAAACAAGCCTAATC	Tet1	PCR genotyping
ACAAAGCTACAGTAAACAACAG
CTTGCCTCAACTTGATGAATTCTGG	Tet1	PCR genotyping
GAGAAGCCTTTAGGACTTTTCGAAC
TCGTTGGGTCGGCGGCGACTACAAG	Tet1	PCR genotyping
CAGACTCTATGGTTCTAGCATGGCC
AACCCAGTTACCTGCGTTTC	Tet2	PCR genotyping
TCTTCCTGAATGCCACCATG
GAGCATCATCTACCCTCTCACACGA	Tet2	PCR genotyping
TAATGGCCAGCGTCAGGACTTTTCG
CACATTTGTAGGCGGCGACTACAAG	Tet2	PCR genotyping
CAAATGTCCAGCGCTTCCTTCCCAC
ATGCCACAACCAAAGTAAACGA	Tet2	PCR genotyping
AGACTGGATGAAACGCAGGTAA
ATGAAGAAGTTGCTGGAGAC	Tet1	PCR: genomic DNA cloning
AAGATTGTGGTAGTTGTGGG
TGTTTTCACGTTTGTTGGGTGTAAC	Tet1	PCR subcloning
GACCCAACGATTGTAGGGTCCCGCA
TAAAGGCTTCTCTCATGTAATGCCT	Tet1	PCR subcloning
GAAAACACCTGTAATTGGGTCATAT
CTCATGTTGCGGGACCCTACAATCGTTGGGTCGGCGGCGACTACAAGGATGACGACGATA	pINTO-N3 vector	PCR plasmid cloning
ACATTAGCAAAGGCATTACATGAGAGAAGCCTTTAGGACTTTTCGAACTGAGGGTGG
AATTAACTATATGACCCAATTACAGGTGTTTTCAAGCTTGGCACTGGCCGTCGTTTTAC	pUC18 vector	PCR plasmid cloning
GACACAAAGTTACACCCAACAAACGTGAAAACAGAATTCGTAATCATGGTCATAGCT
GCGGGATAAAGGGTGAACTG	Tet2	PCR: genomic DNA cloning
TATGTGGAGCAATCTGGGTA
CAGCATATCATGCCCGGTAACTCTC	Tet2	PCR subcloning
TACAAATGTGTTGTAAGGCCCT
TGACGCTGGCCATTAGGCCAGA	Tet2	PCR subcloning
GTTTTCTGTGGACTAGCATATCC
CAGGTCACAGGGCCTTACAACACATTTGTAGGCGGCGACTACAAGGATGACGACGATA	pINTO-N3 vector	PCR plasmid cloning
GTCCTTGGTGGTCTGGCCTAATGGCCAGCGTCAGGACTTTTCGAACTGAGGGTGG
AGCTGAATGGATATGCTAGTCCACAGAAAACAAGCTTGGCACTGGCCGTCGTTTTAC	pUC18 vector	PCR plasmid cloning
CCAACAGACTGAGAGTTACCGGGCATGATATGCTGGAATTCGTAATCATGGTCATAGCT
GTGTCTCAGAAAAATCATGGCAAAC(Note: 5'needs to be phosphorylated)	Tet2 vector	PCR plasmid cloning
GGTTGTGGCATGAACCTCACACTTTG
CACCGCTTTAGACCCAACGATTGTA	Tet1	sgRNA C-term tagging
AAACTACAATCGTTGGGTCTAAAGC
CACCGATGTAATGCCTTTGCTAATG	Tet1	sgRNA C-term tagging
AAACCATTAGCAAAGGCATTACATC
CACCGCGTCATACAAATGTGTTGTA	Tet2	sgRNA C-term tagging
AAACTACAACACATTTGTATGACGC
CACCGCCATTAGGCCAGACCACCA	Tet2	sgRNA C-term tagging
AAACTGGTGGTCTGGCCTAATGGC
