# Supplementary material for: Functional role of Tet-mediated RNA hydroxymethylcytosine in mouse ES cells and during differentiation
Source: Nat Commun. 2020 Oct 2;11:4956. doi: 10.1038/s41467-020-18729-6 (PMC7532169; doi:10.1038/s41467-020-18729-6)
Supplement: Supplementary file 13 — Source Data [file 41467_2020_18729_MOESM13_ESM.zip]

Archive with 4 entries (4 files):
- Source Data Main Figs Lan et al.xlsx
- __MACOSX/._Source Data Main Figs Lan et al.xlsx
- Source Data Supp Figs Lan et al.xlsx
- __MACOSX/._Source Data Supp Figs Lan et al.xlsx
