# Supplementary material for: Functional role of Tet-mediated RNA hydroxymethylcytosine in mouse ES cells and during differentiation
Source: Nat Commun. 2020 Oct 2;11:4956. doi: 10.1038/s41467-020-18729-6 (PMC7532169; doi:10.1038/s41467-020-18729-6)
Supplement: Supplementary file 13 — Source Data [file 41467_2020_18729_MOESM13_ESM.zip › Source Data Main Figs Lan et al.xlsx]

## Sheet: Fig 1a
	Fig. 1a: IVT spiked hMeRIP-qPCR
		Ctrl beads				IP 5hmC
	Non modified	1	1	1	1	0.782	0.635	1.266	1.371
	5mC	1	1	1	1	0.328	0.21	1.5	1.021
	5hmC	1	1	1	1	162.017	127.116	900.761	327.42

## Sheet: Fig 1g
	Fig 1g: Tets expression (qPCR)
		ESCs			EBs
	TET1	0.6597539554	0.4796320597	0.3763116869	0.1321272551	0.1207420411	0.1241365619
	TET2	0.2832209713	0.2206757491	0.1934456242	0.0255594393	0.0275844686	0.0283599736
	TET3	0.0222507843	0.0168629412	0.0145786405	0.0121744466	0.0132303955	0.0124302576

## Sheet: Fig 1h & Supp Fig 1k
	Fig. 1h and Supplementary Fig 1k: 5hmC dot blot ESC vs EB

## Sheet: Fig 2a
	Fig 2a: 5hmC mass spectrometry
		ESC WT			ESC TKO
	5hmC/10^6 ribonucleosides	13.2	14.2	24.5	9.08	6.85	11.8

## Sheet: Fig 6b
	Fig. 6b: IVT / stability assay
			6 h			24 h
		Non modified	1	1	1	0.33564313	0.34747955	0.48632747
		5hmC	1	1	1	0.078291527	0.08808255	0.0984135

## Sheet: Fig 6d & Supp Fig 5a
	Fig. 6d and Supplementary Fig 5a: RNA stability assay: Rescue Tet2WT/Mut in TKO ESC
	Eed	Vehicle								α-amanitin
	WT	1.07	1.01	0.93	1.13	0.87	0.99	1.03	0.98	0.77	0.76	0.48	0.78	0.83	0.8	0.67	0.64
	TKO	0.94	1.06	1.04	0.96	0.94	0.9			0.87	0.87	0.97	0.86
	+Tet2WT	1.06	0.95	0.99						0.6	0.62	0.58
	+Tet2Mut	1.011	1.131	0.858						0.904	0.792	0.806
	Jarid2	Vehicle								α-amanitin
	WT	1.01	1.02	0.96	0.82	1.18	1.07	1.01	0.92	0.89	0.8	0.73	0.55	0.86	0.76	0.77	0.75
	TKO	1.09	1.17	0.75	1.07	0.92	1.01			1.12	0.82	0.86	0.8	0.77	0.76
	+Tet2WT	1.02	0.95	1.04						0.62	0.55	0.65
	+Tet2Mut	1.12	1.011	0.869						0.99	0.979	0.869
	Dab1	Vehicle					α-amanitin
	WT	0.98	1.06	0.96	0.9	1.1	0.8	0.75	0.87	0.72	0.8
	TKO	0.92	0.98	1.1	1.27	0.73	1.13	0.99	0.97	1.12	0.72
	+Tet2WT	0.9	1.14	0.96			0.54	0.62	0.56
	+Tet2Mut	1.063	1.137	0.8			0.752	0.88	0.917
	Sfpq	Vehicle						α-amanitin
	WT	0.95	1.1	0.94	1.02	0.97	1.01	0.75	0.89	0.67	0.88	0.85	0.79
	TKO	1.22	0.98	0.8	1.09	1.03	0.87	0.89	0.93	1.13	0.95	0.83	0.81
	+Tet2WT	0.92	1.11	0.98				0.52	0.68	0.57
	+Tet2Mut	1.124	1.053	0.823				0.943	0.767	0.948
	18S	Vehicle			α-amanitin
	WT	1	1.01	0.99	1.02	1	0.98
	TKO	1	0.99	1.02	0.99	0.98	0.97
	+Tet2WT	0.95	1	1.05	1.01	1.07	1.02
	+Tet2Mut	0.846	1.105	1.049	0.835	0.878	0.834
