# Supplementary material for: Functional role of Tet-mediated RNA hydroxymethylcytosine in mouse ES cells and during differentiation
Source: Nat Commun. 2020 Oct 2;11:4956. doi: 10.1038/s41467-020-18729-6 (PMC7532169; doi:10.1038/s41467-020-18729-6)
Supplement: Supplementary file 13 — Source Data [file 41467_2020_18729_MOESM13_ESM.zip › Source Data Supp Figs Lan et al.xlsx]

## Sheet: Supplementary Fig 1g
	Supplementary Fig 1g: 5hmC dot blot on total RNA after cellular fractionation

## Sheet: Supplementary Fig 1j
	Supplementary Fig 1j: pluripotency markers and early differentiation markers expression
		ESCs			EBs
	Oct4	0.7269862587	0.4697613746	0.3922920489	0.2016604398	0.197510328	0.1921093977
	Nanog	1.0210121257	0.7371346086	0.6597539554	0.1182572058	0.0774817312	0.1022377573
	Sox2	0.1321272551	0.105843164	0.081333866	0.0220970869	0.0224055508	0.0245182531
	Pax6	0.001597465	0.0024045789	0.0017602548	0.0306068843	0.0351580776	0.0268301699
	Sox17	0.0015864305	0.0011295783	0.0010835639	0.0054482174	0.0052992357	0.0056795801
	Gata6	0.0009698169	0.0007768911	0.0007099475	0.0062583584	0.0064343048	0.0061721977

## Sheet: Supplementary Fig 1k
	Fig. 1h and Supplementary Fig 1k: 5hmC dot blot ESC vs EB

## Sheet: Supplementary Fig 2a
	Supplementary Fig 2a: 5hmC dot blot on Tet1/2/3 TKO, Tet1/2 DKO and TET3 KO ESCs

## Sheet: Supplementary Fig 2b
	Supplementary Fig 2b: 5mC mass spectrometry
		ESC WT			ESC TKO
	5mC/1000 ribonucleosides	1.70355	1.849963	1.563993	1.669558	1.597975	1.52386

## Sheet: Supplementary Fig 2c
	Supplementary Fig 2c: 5hmC dot blot on DNA (Vitamin C)

## Sheet: Supplementary Fig 2d
	Supplementary Fig 2d: 5hmC dot blot on total RNA (Vitamin C)

## Sheet: Supplementary Fig 2f
	Supplementary Fig 2f: 5hmC dot blot on total RNA (H2O2 or BSO)

## Sheet: Supplementary Fig 3a
	Supplementary Fig 3a: Western blot of tagged Tet1, Tet2 and Tet2△RBD

## Sheet: Supplementary Fig 5a
	Fig. 6d and Supplementary Fig 5a: RNA stability assay: Rescue Tet2WT/Mut in TKO ESC
	Eed	Vehicle								α-amanitin
	WT	1.07	1.01	0.93	1.13	0.87	0.99	1.03	0.98	0.77	0.76	0.48	0.78	0.83	0.8	0.67	0.64
	TKO	0.94	1.06	1.04	0.96	0.94	0.9			0.87	0.87	0.97	0.86
	+Tet2WT	1.06	0.95	0.99						0.6	0.62	0.58
	+Tet2Mut	1.011	1.131	0.858						0.904	0.792	0.806
	Jarid2	Vehicle								α-amanitin
	WT	1.01	1.02	0.96	0.82	1.18	1.07	1.01	0.92	0.89	0.8	0.73	0.55	0.86	0.76	0.77	0.75
	TKO	1.09	1.17	0.75	1.07	0.92	1.01			1.12	0.82	0.86	0.8	0.77	0.76
	+Tet2WT	1.02	0.95	1.04						0.62	0.55	0.65
	+Tet2Mut	1.12	1.011	0.869						0.99	0.979	0.869
	Dab1	Vehicle					α-amanitin
	WT	0.98	1.06	0.96	0.9	1.1	0.8	0.75	0.87	0.72	0.8
	TKO	0.92	0.98	1.1	1.27	0.73	1.13	0.99	0.97	1.12	0.72
	+Tet2WT	0.9	1.14	0.96			0.54	0.62	0.56
	+Tet2Mut	1.063	1.137	0.8			0.752	0.88	0.917
	Sfpq	Vehicle						α-amanitin
	WT	0.95	1.1	0.94	1.02	0.97	1.01	0.75	0.89	0.67	0.88	0.85	0.79
	TKO	1.22	0.98	0.8	1.09	1.03	0.87	0.89	0.93	1.13	0.95	0.83	0.81
	+Tet2WT	0.92	1.11	0.98				0.52	0.68	0.57
	+Tet2Mut	1.124	1.053	0.823				0.943	0.767	0.948
	18S	Vehicle			α-amanitin
	WT	1	1.01	0.99	1.02	1	0.98
	TKO	1	0.99	1.02	0.99	0.98	0.97
	+Tet2WT	0.95	1	1.05	1.01	1.07	1.02
	+Tet2Mut	0.846	1.105	1.049	0.835	0.878	0.834

[truncated: 1 more sheets: Supplementary Fig 5b]
